# Supplementary material for: Integrating plasma cell‐free DNA with clinical laboratory results enhances the prediction of critically ill patients with COVID‐19 at hospital admission
Source: Clin Transl Med. 2022 Jul 15;12(7):e966. doi: 10.1002/ctm2.966 (PMC9286531; doi:10.1002/ctm2.966)
Supplement: Supplementary file 2 — Supporting tables information [file CTM2-12-0-s001.xlsx]

## Sheet: A
PID	is_critical	K	Na	Cl	AG	Mg	P	Ca	AST/ALT	AST	ALT	γ-GT	TBil	DBil	I-Bil	TP	Alb	Glb	A/G	PA	TBA	BUN	Gre	UA	CysC	WBC	RBC	Hb	HCT	MCV	MCH	MCHC	PLT	NP	LP	MP	EP	BP	NC	LC	MC	EC	BC	RDW-CV	PDW	MPV	PCT	TC	TG
PU5635	0	5.15	138.9	109.3	16	1.02	1.63	1.91	1.42	34	24	20	5.4	2	3.4	66.4	34.6	31.8	1.1	285.5	14.4	25.41	549.2	410.4	6.82	8.68	2.63	79	25.1	95.3	30	315	204	85.2	8.6	4.3	1.6	0.3	7.4	0.75	0.38	0.14	0.03	14.3	16.2	11	0.22	2.77	1.91
PU1254	0	3.98	141.1	104.6	4	1.03	1.05	2.1	0.8	20	25	48	13.2	3.6	9.6	69.3	44.6	24.7	1.8	314	8.3	3.65	74.1	324.9	0.79	5.64	4.2	140	40.4	96	33.3	347	176	50	40.1	7.1	2.6	0.2	2.82	2.26	0.4	0.15	0.01	12.5	15.7	8.1	0.14	3.59	2.08
PU1263	0	4.26	140	100.2	11	0.85	1.05	2.11	1	20	20	19	7.2	2.1	5.1	69.4	42	27.4	1.5	320.9	2.6	4.93	52.3	264.2	0.71	5.29	3.87	121	38	98.1	31.2	318	222	55	37.5	6.3	0.9	0.3	2.91	1.98	0.33	0.05	0.02	12.9	15.9	9.5	0.21
PU1266	0	3.29	142.4	99.5	4	0.93	0.67	1.92	0.55	27	49	22	56.7	38.5	18.2	48.8	27	21.8	1.2	38.1	35.4	8.14	55.3	201.5	0.96	11.54	3.48	115	34.8	100.2	33.1	330	98	87.3	5.4	6.9	0.3	0.1	10.07	0.62	0.8	0.03	0.01	14.6	16.8	11.4	0.11	1.4	0.78
PU1267	0	3.75	138.4	99.5	13	0.79	0.85	2.15	1.46	19	13	105	7	3	4	63.3	28.1	35.2	0.8	98.4	8.4	3.36	53.1	363.5	1.02	13	3.79	111	33.1	87.4	29.2	334	292	80.6	12.6	6.1	0.4	0.3	10.48	1.64	0.79	0.05	0.04	14.4	15.8	9	0.26	2.54	1.39
PU1269	0	4.41	139	101.4	14	0.88	1.16	2.08	0.61	17	28	24	5.1	1.8	3.3	67.2	37.6	29.6	1.3	356	2.6	4.71	69.5	346.5	0.82	7.05	4.11	132	39.8	96.8	32.2	333	161	66.9	25.2	5.4	2.1	0.4	4.72	1.77	0.38	0.15	0.03	12.7	15.9	10.1	0.16
PU1278	0	4.54	138.1	99.2	10	0.94	1.19	2.3	1.07	15	14	17	5.7	2	3.7	74.6	43.2	31.4	1.4	391.4	11.7	8.01	103.4	324.2	1.35	3.12	3.7	118	34.6	93.5	32	342	216	43.6	39.5	10.6	4.7	1.6	1.36	1.23	0.33	0.15	0.05	13.1	15.3	8.1	0.17	3.37	0.82
PU1279	0	4.38	138.1	101.1	12	0.8	1.07	2.06	0.36	30	83	39	8.8	2.3	6.5	70.3	39.9	30.4	1.3	417.2	4.9	4.47	89.2	399.1	1.02	4.89	4.73	144	43.3	91.4	30.4	333	294	58	31.5	7.5	2.5	0.5	2.84	1.54	0.37	0.12	0.02	13.3	16.3	9.9	0.29	4.74	3.11
PU1281	0	4.11	138.4	98.4	12	0.9	1.16	2.2	0.33	22	66	40	8.3	2.7	5.6	72.2	47.6	24.6	1.9	321	4.4	3.22	65.3	339.8	0.84	8.35	5.33	162	48.4	90.9	30.5	335	337	67.3	25	5.7	1.6	0.4	5.62	2.09	0.48	0.13	0.03	13	16.5	10.3	0.35	4.8	1.87
PU1282	0	4.28	143.9	104.8	9	0.9	1.41	2.2	0.54	25	46	80	8.9	2.5	6.4	72.3	36.4	35.9	1	344.4	3.9	4.21	71.9	401.6	0.83	7.98	4.86	144	44.5	91.5	29.7	325	292	63.4	27.2	4.8	4.4	0.2	5.06	2.17	0.38	0.35	0.02	14	15.7	8	0.23	5.39	1.8
PU1285	0	3.94	139.8	101.6	9	0.83	1.1	2.11	0.73	16	22	29	8.8	1.6	7.2	64.3	41.8	22.5	1.9	318.6	2.7	3.4	37.7	263	0.58	5.06	4.08	126	38.4	93.9	30.8	328	285	50.1	41.4	6.2	1.6	0.7	2.54	2.09	0.32	0.08	0.04	13.6	15.8	8.2	0.23	6.94	2.09
PU1288	1	3.75	140.8	101	6	0.9	1.07	2.05	0.47	37	78	181	5.5	2.3	3.2	61.9	30.7	31.2	1	156.4	2	4.23	52.9	108.1	0.68	5.7	2.73	77	25	91.7	28.3	309	396	74.9	16.5	7.1	1	0.5	4.27	0.94	0.4	0.06	0.03	13.1	15.4	8	0.32	4.05	1.34
PU1289	0	3.75	139.9	103.1	7	0.84	0.97	2.14	1	23	23	30	11	4	7	64	39.9	24.1	1.7	298.3	2.4	3.22	51.1	269.9	0.65	7.67	4.01	119	35.7	89	29.7	334	248	70.8	23.2	4.8	1	0.2	5.43	1.78	0.37	0.08	0.02	12	16.6	10.6	0.26	3.24	0.71
PU1290	0	3.49	140.9	102.5	10	0.97	1.23	2.23	1.45	16	11	12	11.4	2.4	9	71.3	46.5	24.8	1.9	337.3	7.4	4.03	63.4	191.7	0.74	5.64	4.42	138	42	95.1	31.2	328	244	54	38	6.5	1.2	0.3	3.05	2.15	0.37	0.07	0.02	12.7	15.9	9.5	0.23	5.38	1.07
PU1294	1	4.12	143.8	115					3.43	24	7	84	15.9	8.7	7.2	62.2	36.4	25.8	1.4	163.7	10.8					11.63	2.77	87	27.2	98.1	31.3	319	93	80	13.1	4.9	1.7	0.3	9.3	1.52	0.58	0.2	0.03	15	16.4	12.3	0.12
PU1297	0	3.46	139.5	103.6	10	0.8	1.11	2.15	0.78	18	23	28	17	3	14	67.6	41.4	26.2	1.6	340.6	3.1	4.42	50.9	277.9	0.73	6.79	4.34	129	38.8	89.5	29.6	331	247	52.5	30.6	6.9	9.3	0.7	3.56	2.08	0.47	0.63	0.05	13.8	16.1	9.4	0.23	6.29	0.95
PU1299	1	4.68	138.5	104.2	12	0.87	0.82	1.81	0.79	23	29	121	9.3	3.8	5.5	57.8	28.3	29.5	1	147.3	1.9	8.59	54	195.6	1.2	16.57	3.61	120	34.5	95.7	33.2	347	47	95.8	1.8	2	0	0.4	15.87	0.31	0.33	0	0.07	13.6	16.5	10.5	0.05
PU1301	0	4.04	141.6	100.4	9	0.96	1.1	2.15	0.34	38	111	38	11.1	2.9	8.2	77.4	48.2	29.2	1.7	424.8	1.3	4.56	62.3	346.6	0.8	7.67	4.63	142	41.4	89.3	30.7	343	178	57.6	28.4	9	4.4	0.6	4.42	2.18	0.69	0.34	0.05	12.4	16.2	8.5	0.15	4.99	1.24
PU1303	0	4.41	138	101.8	5	0.84	1.34	2.2	0.75	30	40	24	6.4	1.5	4.9	66.7	40.3	26.4	1.5	305.6	2.7	5.98	57.2	262.2	0.82	5.26	3.76	107	32.3	86.1	28.5	331	267	55.9	33.3	8.9	1.5	0.4	2.94	1.75	0.47	0.08	0.02	13	15.5	8	0.21	7.06	1.13
PU1305	0	4.38	138.9	104.3	9	0.86	1.08	2.02	0.61	19	31	18	3.8	0.7	3.1	62.7	37.1	25.6	1.4	328	2.5	7.08	82.8	312.1	0.87	7.09	4	128	37.8	94.6	31.9	337	182	53.4	31.5	7.7	6.9	0.5	3.79	2.23	0.55	0.49	0.04	12.4	15.5	8.7	0.16	4.96	1.36
PU1309	0	4.68	141.9	102.3	11	0.89	1.11	2.01	1.11	20	18	13	8	1.9	6.1	63.2	37.1	26.1	1.4	251.3	2.1	5.12	40.4	188.8	0.59	3.91	3.75	117	35	93.5	31.2	334	288	54.6	36.4	6.8	1.7	0.5	2.13	1.42	0.27	0.07	0.02	12.1	15.8	9.3	0.27	4.47	1.34
PU1310	0	3.92	138.1	101.3	5	0.88	0.97	2.17	0.8	28	35	11	10.3	2.3	8	72	45.4	26.6	1.7	289.7	1.1	3.43	54.8	199.5	0.64	5.43	4.53	137	40.8	90.2	30.3	336	327	62.4	31.2	5.2	1.2	0	3.39	1.69	0.28	0.07	0	12.3	15.5	7.8	0.26	5.09	1.55
PU1311	0	4.2	140.2	102.3	10	0.87	1.13	2.17	0.61	20	33	32	13	3.3	9.7	67	40.4	26.6	1.5	349.1	4.7	5.53	82.3	397.4	0.87	5.54	4.39	139	42.5	96.8	31.8	328	229	53.1	33.8	6	6.4	0.7	2.94	1.87	0.33	0.35	0.04	12.7	15.7	8.7	0.2	5.28	1.59
PU1312	0	4.25	141.8	104.1	9	0.91	1.09	2.11	0.7	19	27	15	9.6	2.3	7.3	69.1	39.9	29.2	1.4	329.3	1.7	4.28	55	454.1	0.69	8.72	4.36	141	42.3	97	32.3	333	268	70.2	23.9	5	0.7	0.2	6.12	2.08	0.44	0.06	0.02	11.5	16.1	8.8	0.24	3.69	3.86
PU1313	0	4.19	139.8	102.5	14	0.97	1.35	2.32	0.9	19	21	33	17	3.8	13.2	74.9	47.7	27.2	1.8	395.3	6.1	3.51	57.5	542.3	0.83	5.3	4.8	95	30.5	63.6	19.8	312	68	53.6	38.4	4.8	2.9	0.3	2.84	2.04	0.25	0.15	0.02	15.8	14.9	10.5	0.07	4.3	2.19
PU1314	0	4.21	139	101.6	9	0.83	1.33	2.19	0.76	19	25	44	16	4	12	74.1	40.6	33.5	1.2	361	6.3	5.77	47.6	494.2	0.78	5.36	4.65	145	43.8	94.2	31.3	332	220	52.5	33.2	8.3	5.7	0.3	2.81	1.78	0.44	0.31	0.02	12.5	15.9	9.4	0.21	4.3	2.99
PU1315	0	4.29	139.4	96.8	12	0.9	1.13	2.1	0.92	24	26	15	9.1	1.8	7.3	71.3	43.4	27.9	1.6	416.5	10.5	6.04	68	416.8	0.71	6.31	4.39	139	41.7	95.1	31.7	333	200	61.2	30.5	5.6	2.4	0.3	3.86	1.92	0.36	0.15	0.02	13.4	16	9.7	0.19	5.87	1.81
PU1316	0	3.78	141	100.4	14	0.93	1.09	2.1	0.68	23	34	40	9.1	2.3	6.8	66	43.7	22.3	2	348.2	1.1	5.01	69.3	451.2	0.79	5.66	4.9	148	44.1	90	30.1	335	209	56.9	35	5.4	2.2	0.5	3.22	1.98	0.31	0.12	0.03	13.8	16.2	10.2	0.21	4.39	2.16
PU1317	0	4.01	139.7	105.7	8	0.88	0.72	2.18	0.7	31	44	21	15.8	5.7	10.1	68.3	40.7	27.6	1.5	247.9	5.3	4.47	68.7	335.5	0.94	2.75	3.8	123	35.4	93.3	32.5	348	114	66.1	20.3	9.9	3.7	0	1.82	0.56	0.27	0.1	0	13	16.1	9.2	0.1	4.1	1.24
PU1319	0	4.11	136.7	103.7	9	0.63	0.87	1.86	2	22	11	34	33.4	12.4	21	47.6	27.4	20.2	1.4	150	3.6	3.9	59.7	284.1	0.71	5.15	2.47	62	19.9	80.4	25	311	85	74.3	20.9	3.9	0.6	0.3	3.83	1.08	0.2	0.03	0.02	23.1	15.4	10	0.09	2.36	1.47
PU1320	0	4.14	141.9	102.2	10	0.81	1.17	2.17	2	22	11	13	37.2	9.4	27.8	67.8	43.3	24.5	1.8	282.9	8.7	4.77	51.8	257.7	0.85	3.03	3.9	125	38.2	98	32.1	328	164	46.9	43.6	7	1.7	0.8	1.42	1.32	0.21	0.05	0.02	13.2	16.4	10.8	0.18	4.21	1.58
PU1321	0	4.56	138.4	100.6	11	0.85	1.05	2.18	0.79	38	48	54	10.3	3.3	7	69.8	43.9	25.9	1.7	285.6	5.1	4.86	74.8	420.7	0.87	8.85	5.34	160	48.3	90.6	30	331	227	60.1	29.4	6.1	4.1	0.3	5.32	2.6	0.54	0.36	0.03	12.3	16.6	11.1	0.25	5.28	3.54
PU1324	1	4.01	131.7	94	10	0.7	0.84	1.98	1.32	25	19	77	12.8	5.1	7.7	66.3	25.3	41	0.6	73.6	4.4	3.43	44	75.7	0.76	6.19	2.9	84	26.3	90.8	29	320	364	74.8	16.9	8.1	0.1	0.1	4.63	1.05	0.5	0.01	0.01	13.4	15.7	9.1	0.33
PU1325	0	4.25	139.8	107.2	9	0.83	1.35	2.21	0.78	35	45	12	15.2	3.7	11.5	73.9	41.7	32.2	1.3	276.1	4	3.8	52.4	259.8	0.62	4.84	4.31	137	41.5	96.3	31.7	329	218	61.3	30.9	6.8	0.8	0.2	2.97	1.49	0.33	0.04	0.01	11.7	16.3	9.9	0.22	4.79	1.11
PU1326	0	4.14	141.6	107.9	12	0.83	1.12	2.1	0.95	20	21	24	8.2	1.3	6.9	66.1	38.5	27.6	1.4	306.3	4.9	3.58	43.7	390.8	0.67	3.8	3.35	110	33.2	99.2	32.7	330	348	54.1	34.8	7.8	2.8	0.5	2.06	1.32	0.3	0.11	0.02	12.7	15.2	8.3	0.29	4.63	4.74
PU1343	0	3.34	136.3	97.6	13	0.61	0.22	1.87	1.33	16	12	21	6	2	4	53	28.3	24.7	1.1	145.2	1.3	2.96	43.2	104.6	0.6	8.48	3.27	104	30.2	92.3	31.8	345	156	84	7.6	7.8	0.6	0	7.12	0.64	0.66	0.05	0	11	15.9	10.3	0.16	3.93	0.97
PU1344	0	3.99	139.7	100.4	14	0.89	1.44	2.15	1.14	16	14	17	10.8	3	7.8	71.8	44	27.8	1.6	370.9	0.9	5.24	52.4	193.7	0.64	8.4	3.88	121	36.9	95	31.2	328	245	53.9	32.7	4.1	8.7	0.6	4.53	2.75	0.34	0.73	0.05	14.1	15.1	7.9	0.19	3.81	1.34
PU1346	0	5.03	138.9	101.6	10	0.88	1.07	2.27	0.67	16	24	42	10.5	2.7	7.8	72.4	40.7	31.7	1.3	350.2	2.8	10.32	76.8	285.6	0.92	12.38	4.88	152	46.6	95.5	31.2	327	315	72.8	21.8	4.2	0.9	0.3	9.01	2.7	0.53	0.11	0.04	13.2	16.3	10.2	0.32	7.42	1.63
PU1348	0	3.58	137.1	103.1	10	0.87	1.33	2.02	0.7	16	23	13	6.4	2	4.4	69	43	26	1.7	206.5	1.9	3.59	62.5	271.4	0.59	6.22	3.75	118	35.1	93.6	31.5	337	290	57.8	31.5	7	3.1	0.6	3.6	1.96	0.44	0.19	0.04	12	15.8	9.7	0.28	3.93	0.71
PU1356	0	3.92	139.9	102.7	7	0.83	0.83	2.01	0.63	20	32	24	13.6	3.6	10	60.1	41.7	18.4	2.3	340.5	5.9	6.64	96.5	411.1	0.94	3.11	4.7	148	44.1	93.9	31.6	336	146	59.2	29.7	6.3	4.6	0.2	1.84	0.92	0.2	0.14	0.01	14.8	16.8	9.9	0.14	4.79	1.58
PU1409	0	4.11	140.2	110.2	7	0.56	0.68	2.02	2.4	12	5	11	26.2	13.2	13	69.7	40.1	29.6	1.4	94.4	7.8	3.9	48.5	170.8	1.3	18.27	3.13	98	30.5	97.5	31.4	322	61	86	9.6	3	1.2	0.2	15.71	1.75	0.55	0.22	0.04	16.8	16.6	11.8	0.07	2.84	0.94
PU1428	0	4.41	140.2	104.1	7	0.9	1.09	2.14	0.62	21	34	25	6.7	2	4.7	68.1	38.6	29.5	1.3	279.4	1.7	4.71	61.6	304.2	0.84	5.35	4.06	123	37.2	91.6	30.4	331	330	64.5	24.8	5.9	4.6	0.2	3.45	1.33	0.32	0.25	0.01	15.2	15.8	9.2	0.3	5.29	2.2
PU1430	0	4.06	142.3	107.9	7	0.85	0.56	2.14	1.17	14	12	20	16	7.2	8.8	65.8	40.9	24.9	1.6	156	2.5	12.3	98.2	323.1	1.43	10.19	3.2	99	30	93.8	31	331	168	80.8	9.8	8	1.2	0.2	8.23	1	0.82	0.12	0.02	14.1	16	9	0.15	2.7	0.69
PU1436	1	4.28	141.5	104.9	5	0.78	0.92	2.15	1	34	34	211	20.2	10	10.2	51	37.9	13.1	2.9	130.5	8.1	10.84	47	144	1.22	12.97	2.79	85	27	97	30.5	315	381	66.5	19.5	4.7	8.6	0.7	8.63	2.53	0.61	1.12	0.09	17.2	16.2	9.6	0.37
PU1452	1	3.79	140.6	105.4	1	0.75	1.05	2.02	0.64	18	28	32	9.5	2.6	6.9	55.6	38.2	17.4	2.2	353.6	4.3	2.93	62.3	218.4	0.73	2.85	4	121	36.5	91.3	30.3	332	110	50.4	31.1	10	8.4	0.1	1.44	0.89	0.28	0.24	0	14	15.9	8.7	0.09	5.74	1.23
PU1463	0	2.75	135.5	96.3	10	0.63	0.45	1.91	1.6	16	10	18	12	4.2	7.8	55.7	32	23.7	1.4	110.5	3.7	4.52	39.6	143.7	1.04	4.25	2.88	89	27.2	94.2	30.9	328	120	85.4	8	6	0.3	0.3	3.63	0.34	0.26	0.01	0.01	14.1	16.7	9.6	0.12
PU6586	0	4.58	135.1	97.1	11	0.83	1.26	2.23	1.06	36	34	115	10	2.2	7.8	75.9	37.6	38.3	1	383.2	7.8	3.87	35.9	163.1	0.71	3.16	3.29	107	31.6	96	32.5	339	257	52.2	34.6	9.2	3.4	0.6	1.65	1.09	0.29	0.11	0.02	17	16	8.6	0.22	7.5	2.51
PU6600	1	3.03	139.7	98.4	7	0.76	0.71	1.97	0.81	83	103	53	10.6	3.4	7.2	55.7	28.2	27.5	1	238.6	3.9	4.79	29.8	61.9	0.89	6.95	2.59	81	24.8	95.9	31.2	326	203	88.9	6.3	4.7	0.1	0	6.18	0.44	0.32	0.01	0	15.8	16.2	10.7	0.22
PU6624	0	4.89	132	92.6	12	0.76	0.81	2.2	0.86	18	21	51	13.8	5.3	8.5	65	42.6	22.4	1.9	310.5	1.9	8.07	85.3	183.3	1.27	5.24	2.56	77	23.3	91.1	30.2	331	188	73.7	17.4	6.3	1.7	0.9	3.86	0.91	0.33	0.09	0.05	15	16.5	9.2	0.17	3.69	1.15
PU6657	0	3.77	138.9	100.9	9	0.95	1.14	2.14	0.56	18	32	19	8.7	2.5	6.2	62.7	40.8	21.9	1.9	292.9	5.7	4	66.4	204.9	0.84	5.64	3.7	109	33.4	90.4	29.6	327	178	62.1	25.7	8.8	3.1	0.3	3.5	1.45	0.5	0.17	0.02	13.5	15.8	9.8	0.17	3.46	1.59
PU6663	1	3.24	141	102.2	6	0.84	0.89	1.87	0.98	55	56	111	15.9	8	7.9	53.3	28.2	25.1	1.1	139.4	12.3	1.53	31	87.9	0.66	7.44	3.08	91	28.7	93	29.4	316	221	73.9	18.5	5	2.2	0.4	5.5	1.38	0.37	0.16	0.03	14.5	16	10.1	0.22	1.83	1.02
PU6664	1	3.92	140.5	100.5	14	0.82	1.23	2.27	0.95	21	22	34	9.9	2.6	7.3	72.7	40.6	32.1	1.3	333.7	3.5	4.65	48.1	280.4	0.81	8.04	3.96	119	36.8	92.9	30.1	324	279	73.8	19.4	5.4	1.3	0.1	5.93	1.56	0.44	0.1	0.01	13.9	15.8	8.7	0.24	6	2.19
PU6669	0	4.61	138.1	97	12	0.92	1.22	2.15	0.42	38	90	90	7.2	3	4.2	62.9	41.8	21.1	2	289	6.2	6.22	73.8	268.6	1.04	11.3	4.06	116	35.6	87.6	28.5	325	221	71.2	16.2	9.1	3	0.5	8.05	1.83	1.03	0.34	0.06	14.1	15.9	8.3	0.18
PU6683	0	3.91	139.1	106.3	8	0.83	1.01	2.09	0.57	25	44	34	14.2	3.2	11	72	43.1	28.9	1.5	320.7	2.5	7.23	66.3	276.2	0.76	7.1	4.3	141	41.7	97	32.8	338	216	46.7	44.3	6.9	1.7	0.4	3.32	3.14	0.49	0.12	0.03	14.7	16.3	10.1	0.22	7.56	1.18
PU6685	0	3.91	139.1	103.3	6	0.88	1.12	2.06	0.49	27	55	71	4.6	1.4	3.2	65.8	40.6	25.2	1.6	192.4	2.8	2.66	56	214.2	0.74	4	3.98	104	33	83	26	314	215	41.1	41.8	7.1	9.4	0.6	1.64	1.68	0.28	0.38	0.02	18.7	15.7	9.3	0.2	3.66	1.25
PU6688	1	4.05	141.1	99.4	9	0.81	0.69	1.95	0.92	22	24	38	24.8	12.1	12.7	63.3	33.4	29.9	1.1	84.6	11.3	10.12	53.4	139.5	0.89	6.8	2.94	95	29.3	99.8	32.5	326	50	87.7	8.3	3.2	0.4	0.4	5.96	0.56	0.22	0.03	0.03	15.6	17	14.2	0.07
PU6690	0	4.26	141.1	105.2	7	0.95	1.03	2.19	1.25	15	12	11	4.7	1.4	3.3	60.8	36	24.8	1.5	303.7	5.5	4.27	56.7	246.3	0.81	4.66	3.26	98	29.9	91.7	30.2	329	197	66.7	25.3	4.8	3	0.2	3.11	1.18	0.22	0.14	0.01	14.7	16.5	12.1	0.24	3.62	1.67
PU6703	0	3.45	140.5	101.2	11	0.73	0.71	1.92	0.76	31	41	46	7	2.5	4.5	63.2	33.7	29.5	1.1	197.7	4.1	4.32	68.9	199.6	1.08	7.17	2.76	86	27.8	100.7	31.1	309	203	72.7	16.7	8.2	2.1	0.3	5.21	1.19	0.59	0.15	0.02	15.4	16.3	9.6	0.2	2.91	1.35
PU6711	1	4.36	136.4	84.8	7	0.79	0.31	1.98	1.21	23	19	86	14.9	7.7	7.2	62.5	31	31.5	1	158.5	13.2	10.93	56.4	130.4	1.21	13.89	2.39	74	24.5	102.9	31.1	303	190	93.7	2.8	3	0.4	0.1	13.01	0.39	0.41	0.06	0.01	12.8	16.9	10.4	0.2
PU6721	0	4.16	142.4	104	8	0.86	0.82	2.15	0.43	17	40	27	7.5	1.9	5.6	72.2	42.2	30	1.4	272.1	4.7	3.92	65.6	192.8	0.83	5.96	4.28	133	38.8	90.7	31.2	344	203	56.2	32.3	7.4	3.9	0.2	3.35	1.93	0.44	0.23	0.01	12.8	16.3	10.5	0.21	5.43	1.5
PU6731	0	4.52	139.2	101.2	8	0.93	1.45	2.06	0.69	37	54	11	4.2	1.1	3.1	64	40.8	23.2	1.8	250.4	3.3	5.41	54.5	210.2	0.66	8.96	4.71	138	41.5	88	29.3	333	266	52.5	38.1	5.8	3.2	0.4	4.7	3.41	0.52	0.29	0.04	13.5	16.2	9.8	0.26	3.39	0.68
PU6732	0	4.54	140.4	103.9	9	0.85	1.3	2.21	0.84	16	19	20	10.6	2.9	7.7	73.2	43	30.2	1.4	322.6	3.1	7.6	64	263.3	1.05	6.16	3.02	98	30.9	102.6	32.6	317	334	60.3	30.1	6.6	2.3	0.7	3.71	1.85	0.41	0.14	0.04	15.4	16	9.2	0.31	3.59	0.84
PU6733	1	3.15	149.3	100.5	11	0.89	0.62	2.18	0.36	456	1260	82	33.9	15.8	18.1	69	35.2	33.8	1	192.4	14	28.8	192.6	325.6	2.85	17.27	3.3	102	30.4	92.1	30.8	334	92	87.9	7.4	4.3	0	0.4	15.18	1.28	0.75	0	0.07	14.3	17.5	11.9	0.11
PU6740	0	4.14	140.9	99.8	9	0.87	1.1	2.11	0.62	32	52	21	13.9	4.1	9.8	58.6	43.1	15.5	2.8	304.1	6	3.11	71.3	272.1	0.92	3.55	4.37	130	38.6	88.4	29.7	335	234	53.6	29.5	14.8	1.5	0.6	1.9	1.05	0.52	0.05	0.02	13.2	15.8	8.9	0.21	4.07	1.46
PU6751	1	4.2	136.4	101.3	6	0.89	1.36	2.16	0.7	23	33	112	6.5	1.5	5	75.6	34.1	41.5	0.8	430.7	2.9	7.61	94.7	206.1	1.37	6.54	3.91	109	35.2	90.1	27.8	309	182	56.6	26.9	7.9	8.1	0.5	3.7	1.76	0.52	0.53	0.03	16.5	16.4	10.8	0.2	5.99	3.17
PU6754	0	4.29	137.3	103.5	8	0.8	1.21	2.15	0.87	13	15	13	5.8	1.7	4.1	66.1	36.9	29.2	1.3	362.3	6.8	4.74	73.8	327.3	0.95	5.74	3.65	109	33.6	92	29.9	325	304	50.6	38.7	8.2	1.8	0.7	2.9	2.23	0.47	0.1	0.04	12.7	15.7	8.4	0.26	4.29	1.38
PU6757	1	4.24	165.5	118.6	4	0.99	0.85	1.9	0.85	23	27	35	7.6	2.6	5	54.7	28.8	25.9	1.1	200.8	5.3	15.21	60.6	129.2	1.68	6.24	2.37	67	22.9	96.8	28.3	293	96	89	7.5	3.3	0.1	0.1	5.55	0.47	0.2	0.01	0.01	15.3	17	11.3	0.11
PU6759	0	4.42	138	97.9	11	0.96	1.47	2.11	0.71	27	38	53	10.3	3.6	6.7	64	40.4	23.6	1.7	475.8	10.7	5.07	70.9	270.1	0.88	6.04	3.87	127	37.7	97.4	32.8	336	226	60.4	32.7	5.7	0.8	0.4	3.65	1.97	0.35	0.05	0.02	12.7	16.1	10.8	0.24	3.59	1.59
PU6761	0	4.23	137.4	94.5	12	0.95	1.34	2.07	0.5	42	84	77	14	5.3	8.7	66.8	35.7	31.1	1.1	464.3	12.9	5.85	82.3	273.9	1.16	4.21	4.55	129	41	90.1	28.4	315	115	73.6	19.5	4.8	1.9	0.2	3.1	0.82	0.2	0.08	0.01	13.5	16.4	10.7	0.12
PU6762	1	4.23	141.2	99.8	13	0.85	1.09	2.09	1.31	17	13	14	9.2	3.6	5.6	69.6	49.5	20.1	2.5	228.9	7.7	6.84	55.8	260.1	1.01	5.62	2.92	97	30.3	103.8	33.3	320	380	69.9	16.2	9	4.6	0.3	3.93	0.91	0.51	0.26	0.02	13.1	15.6	9	0.34
PU6765	0	4.22	137.8	105.1	11	0.73	1.45	2.26	0.74	35	47	99	4.9	1	3.9	70.1	40.6	29.5	1.4	266.2	7.5	3.58	45.6	233.4	0.65	7.47	3.85	120	37.9	98.5	31.3	317	260	69.4	21	7.4	1.7	0.5	5.18	1.57	0.55	0.13	0.04	15.3	16.3	9.6	0.25	6.21	6.29
PU6767	0	3.99	138.1	99.6	16	0.77	0.95	2.2	0.74	17	23	60	9.6	2	7.6	70.8	42.9	27.9	1.5	367.1	2.9	1.3	37.5	196.6	0.54	13.8	3.59	111	33.8	94.3	31.1	330	189	89.6	7.7	2.4	0.2	0.1	12.36	1.06	0.32	0.03	0.01	14.5	16.3	10.9	0.21
PU6770	0	3.74	139.8	104.4	10	0.78	1.19	2.09	0.52	14	27	62	14.1	3.8	10.3	67.3	36.1	31.2	1.2	312.7	2.8	3.52	52.9	231	1.18	10.75	4.44	122	38.1	85.9	27.5	320	197	76.8	15.1	7.2	0.6	0.3	8.26	1.62	0.77	0.06	0.03	15.3	16	10.5	0.21	4.62	2.29
PU6778	0	4.53	138.6	106	10	0.89	0.92	2.21	1.23	16	13	19	7.3	2.5	4.8	67.2	43.5	23.7	1.8	155.8	4.8	6.66	63.7	173.7	1.12	6.09	2.85	92	28.1	98.6	32.4	328	313	53.5	27.6	13.6	4.1	1.2	3.26	1.68	0.83	0.25	0.07	13.4	16.1	9.7	0.3	3.67	1.18
PU6779	0	3.87	133.5	98.2	6	0.75	0.87	1.89	0.36	82	227	45	19.4	8.2	11.2	48	30.2	17.8	1.7	155.5	1.8	4.12	63	447.2	0.72	4.64	4.29	124	37.9	88.3	29	328	185	47.6	38.6	10.1	3.1	0.6	2.21	1.79	0.47	0.14	0.03	13.7	15.8	9.6	0.18	2.73	0.95
PU6783	0	4.45	131.4	94.5	11	0.77	1.19	2.02	1.42	17	12	34	5.2	1.9	3.3	63.6	35.1	28.5	1.2	398.3	4.2	12.32	176.1	757.8	2.13	2.93	3.27	105	31.3	95.7	32.1	335	215	41.1	28.1	15.8	11.1	3.9	1.2	0.82	0.46	0.33	0.11	12.3	16.1	9.7	0.21	4.31	2.39
PU6784	1	4.71	145.6	109.2	17	0.81	0.64	1.59	0.45	157	349	22	3.2	5.3	0	37.3	22	15.3	1.4	107.5	5.9	3.24	57.9	221.4	0.25	0.23	2.44	75	23.4	96.1	30.8	320	34	18.3	77.2	0.9	1.7	1.9	0.04	0.19	0	0	0	14.7	16.4	10.3	0.04
PU6785	0	3.86	138.6	100.4	13	0.92	1.04	2.1	0.58	22	38	37	7	1.5	5.5	72.5	38	34.5	1.1	378.3	4.1	5.12	62.9	354.7	0.84	6.75	3.81	120	35.4	92.9	31.5	339	406	69.1	21	7.9	1.4	0.6	4.66	1.42	0.53	0.09	0.04	12.8	15.3	7.3	0.29	5	5.66
PU6786	0	3.83	139.4	96.7	12	0.86	1.3	2.11	1.5	21	14	17	9	2.6	6.4	74	44.9	29.1	1.5	290.4	3.8	6.07	70.9	275.3	0.98	5.86	4.35	140	42.7	98	32.3	329	157	49.7	40.3	7.1	2.5	0.4	2.91	2.37	0.41	0.15	0.02	13.3	16.1	9.3	0.15	5.33	0.76
PU6787	0	4.32	139.5	99.9	13	0.89	0.89	2.11	1.06	17	16	14	10.5	2.9	7.6	65.6	44.1	21.5	2.1	318.2	4.8	4.02	62.1	389.1	0.8	4.41	4.19	133	39.7	94.9	31.7	334	210	61	32.4	4.8	1.5	0.3	2.69	1.43	0.21	0.07	0.01	12	16.3	9.8	0.21	3.96	1.58
PU6788	0	4.35	138.8	98.3	11	0.91	1.09	2.2	0.95	20	21	32	6.6	1.4	5.2	70.5	37.4	33.1	1.1	314.5	6.1	5.96	59.6	275.4	0.92	5.99	4.19	138	42.2	100.7	32.9	327	201	63.8	26.2	7.9	1.7	0.4	3.82	1.57	0.47	0.1	0.02	12	16.1	10	0.2	4.62	1.62
PU6789	0	4.31	140.2	99.8	12	0.97	1.25	2.19	0.83	19	23	20	9.5	2.5	7	66.5	39.7	26.8	1.5	364.5	2.1	5.91	50.3	284.5	0.9	6.21	3.91	118	35.7	91.2	30.1	330	377	53	36.4	6.5	3.6	0.5	3.29	2.26	0.4	0.22	0.03	12.8	14.8	7	0.27	4.05	2.02
PU6790	0	4.21	138.6	96.7	6	0.89	1.08	2.13	1.62	21	13	21	7.1	2.2	4.9	63.6	37.3	26.3	1.4	316.1	6.4	5.41	75.1	248.3	0.95	8.43	4.83	151	45.5	94.3	31.4	332	204	66.5	24.3	6.4	2.3	0.5	5.61	2.05	0.54	0.19	0.04	12.1	16.4	10	0.2	4.13	1.4
PU6791	0	5.02	141.7	99.1	14	0.95	1.22	2.18	1.82	20	11	19	10.4	2.8	7.6	72	43.3	28.7	1.5	355.7	2.8	4.8	72.9	310.4	0.85	5.13	4.34	138	42.1	96.9	31.9	329	194	44	46	6.2	2.9	0.9	2.26	2.36	0.32	0.15	0.05	12.5	15.7	8.4	0.16	4.13	2.48
PU6794	0	4.43	139.6	102	12	0.97	1.28	2.03	0.56	20	36	22	9.1	2.4	6.7	71.4	41.4	30	1.4	369.1	9.7	6.01	49.9	159.1	0.72	5.14	3.61	112	34.5	95.4	31.1	326	144	51.6	41.4	4.4	1.9	0.7	2.65	2.13	0.23	0.1	0.04	12.6	17.3	11.3	0.16	5.53	1.53
PU6799	0	3.96	141.3	103.7	14	0.86	1.29	2.23	0.46	22	48	76	12.9	3.4	9.5	73.1	40.6	32.5	1.2	386.3	8.1	4.3	74.6	602.4	0.87	8.44	4.9	141	43.1	88	28.8	327	267	38	47.3	5.6	8.7	0.4	3.21	3.99	0.47	0.73	0.03	13	16	9	0.24	4.41	1.85
PU6803	0	4.51	141	103.2	10	0.88	1.26	2.21	1.19	19	16	19	5.8	1.6	4.2	63.3	38.9	24.4	1.6	383.6	2.3	8.39	106.7	367.5	1.34	7.09	4.58	140	41.4	90.3	30.5	338	198	51	39.7	4.7	4	0.6	3.62	2.82	0.33	0.28	0.04	13.9	16.1	9.2	0.18	3.67	1.46
PU6804	0	5.16	136.6	96.2	9	0.99	1.21	2.17	1.19	25	21	14	9	2.8	6.2	70.1	46.2	23.9	1.9	339.7	2.4	3.52	75.2	316.6	0.9	4.16	3.27	106	31.8	97.2	32.5	334	197	61.4	28.8	6.1	2.7	1	2.55	1.2	0.25	0.11	0.04	13.6	15.7	8.6	0.17	4.02	2.19
PU6807	0	3.8	137.5	98.6	6	0.97	1.22	2.14	0.47	15	32	117	9.4	2	7.4	60.6	41.3	19.3	2.1	450	2.9	5.29	54.4	189.5	0.83	11.7	4.02	117	34.4	85.5	29.1	340	299	75.8	18	5.7	0.4	0.1	8.87	2.11	0.67	0.05	0.01	12.9	16.3	8.9	0.26	6.67	2.31
PU6809	0	3.88	139.8	97.9	14	0.87	0.94	2.21	0.83	29	35	36	8.7	2.2	6.5	71.8	40.9	30.9	1.3	403.8	16.9	2.92	76.5	277	0.86	5.95	4.48	138	40.7	90.9	30.9	339	211	69.1	22.6	6.2	1.8	0.3	4.11	1.34	0.37	0.11	0.02	12.7	16.3	9.2	0.19
PU6812	0	4.48	139.6	103.2	9	0.89	1.48	2.16	0.41	16	39	14	5	1.2	3.8	65.9	41.2	24.7	1.7	292.5	5.3	4.78	64	307.4	1	9.1	4.44	139	40.4	91.1	31.3	343	263	61.1	25.8	7.8	5	0.3	5.56	2.35	0.71	0.46	0.03	12.7	16.5	11.4	0.3	4.87	2.61
PU6819	0	4.57	134.1	94.2	9	0.73	1.5	2.19	0.82	18	22	27	7.3	2.2	5.1	60.6	39.5	21.1	1.9	426.8	2.3	4.98	51.3	183.9	0.67	7.87	3.95	127	37.2	94.4	32.3	342	359	79.1	10.2	7.7	2.6	0.4	6.23	0.81	0.6	0.2	0.03	12.7	15.5	7.9	0.28	3.93	0.96
PU6820	0	4.3	141.1	105.1	6	0.95	1.14	2.05	0.58	26	45	100	7.3	1.8	5.5	62.6	38.2	24.4	1.6	390.8	4.6	5.62	56.1	289.6	0.84	4.28	3.29	105	30.7	93.4	31.9	341	170	76.8	17.1	4.1	2	0	3.29	0.73	0.18	0.09	0	14.6	16.6	9.8	0.17	4.54	2.93
PU6822	1	4.28	137.6	99.7	8	0.73	0.47	1.99	0.75	21	28	33	26.9	7.7	19.2	61.5	37.4	24.1	1.6	249.7	5.5	4.11	38.6	157.6	1.02	14.3	3.86	120	37.5	97	30.9	319	187	88.2	7.1	3.1	1.4	0.2	12.61	1.01	0.45	0.2	0.03	14.9	16.2	8.7	0.16	3.06	1.13
PU6824	0	4.33	137.7	103.3	4	0.86	0.55	2.19	0.76	19	25	42	9	3.1	5.9	71.9	36.7	35.2	1	207.7	9.6	4.4	81.9	202.5	0.99	6.08	5.59	121	38.2	68.5	21.7	317	250	69.1	19.5	7.7	3.6	0.1	4.2	1.19	0.47	0.22	0.01	14.9	15.8	9.7	0.24	4.48	1.41
PU6825	0	4.79	136	97.3	11	0.86	1.1	2.09	0.64	21	33	22	9	2.2	6.8	59.7	32.4	27.3	1.2	352.3	3.1	5.19	67.8	245.8	1.12	4.58	4.01	127	38.1	95.2	31.6	332	284	55.8	29.4	12.3	2	0.5	2.56	1.35	0.56	0.09	0.02	13.3	15.5	8.1	0.23	4.35	0.84
PU6829	0	4.25	135.3	99.3	10	0.87	0.97	2.06	1	24	24	42	13.7	4.4	9.3	69.8	37.1	32.7	1.1	368.9	1.5	3.71	64.6	310.2	0.94	6.86	3.75	116	36.2	96.7	30.9	320	348	66.1	22.4	9	1.9	0.6	4.53	1.54	0.62	0.13	0.04	15.6	15.7	8.3	0.29	5.95	1.65
PU6831	1	3.7	143.5	101.8	10	0.94	0.59	1.85	0.65	44	68	46	35.6	21.3	14.3	71.1	34.2	36.9	0.9	171.9	9.2	14.07	88.7	139.7	1.71	17.5	2.53	77	23.9	94.6	30.5	322	167	96.8	1.6	1.5	0	0.1	16.94	0.28	0.26	0	0.02	13.2	16.8	10.9	0.18
PU6836	0	3.64	138.8	101.4	11	0.95	1.01	2.01	0.42	25	60	21	9.3	2.8	6.5	64.7	39.6	25.1	1.6	249.5	3.1	3.87	69.8	221.5	0.78	2.43	4	134	39	97.5	33.5	344	133	35.9	48.2	11.9	3.6	0.4	0.87	1.17	0.29	0.09	0.01	13.3	16.6	9.9	0.13
PU6842	0	3.88	139.8	102.1	11	0.84	0.94	2.13	0.8	20	25	41	10.3	3.7	6.6	61	35.2	25.8	1.4	341.9	14.1	4.28	67.3	432.2	0.95	6.74	3.57	110	34.8	97.6	30.8	316	70	73.7	14.9	6.6	4.1	0.7	4.97	1.01	0.45	0.28	0.05	13.8	17.3	11.9	0.08	4.02	1.29
PU6844	0	4.13	138.1	96.8	13	0.84	1.44	2.26	0.49	42	85	124	4.9	1.3	3.6	65.7	42	23.7	1.8	373.1	7.7	3.29	44.4	206	0.77	6.52	3.45	105	33.7	97.8	30.3	310	261	65.7	23.7	8.2	2.1	0.3	4.28	1.55	0.53	0.14	0.02	16.4	16.2	9.7	0.25	4.81	1.51
PU6846	0	3.74	139.2	97.4	11	0.86	1.08	2.13	0.39	46	117	19	9.9	2.8	7.1	66.4	40.9	25.5	1.6	305.1	6.2	4.6	76.5	428.2	0.84	4.67	4.71	151	45.3	96.2	32.1	334	200	59.4	26.6	10	3.5	0.5	2.77	1.24	0.47	0.16	0.02	12.8	15.6	8.4	0.17	4.62	1.41
PU6849	0	4.47	138.6	100.9	11	0.96	0.9	2.23	0.64	25	39	38	10.5	2.6	7.9	75.8	50.5	25.3	2	491.2	2.2	5.52	85.4	374.7	0.74	6.98	4.64	161	46.7	100.7	34.7	344	212	57.7	31.7	7.6	2.7	0.3	4.03	2.21	0.53	0.19	0.02	12.5	15.7	9.4	0.2	4.73	1.77
PU6851	0	3.25	138.9	98.2	13	0.88	1.01	1.95	0.83	20	24	17	7.1	2.3	4.8	62.5	38.5	24	1.6	297.5	4.5	5.43	68.4	337	0.87	6.57	4.91	146	43.8	89.2	29.8	334	199	61.1	24.2	6	8	0.7	4.01	1.59	0.4	0.53	0.05	13.4	16.3	10.6	0.21	3.59	1.74
PU6853	0	3.87	139.5	100.9	10	0.8	0.95	2.03	0.69	18	26	26	13.9	3.5	10.4	62.7	38.1	24.6	1.5	320.7	2	3.88	70.5	364.6	0.85	6.21	4.02	136	41.1	102.1	33.7	330	286	54	35	7.9	2.6	0.5	3.35	2.17	0.49	0.16	0.03	13.3	15.5	7.5	0.22	5.06	1.13
PU6857	0	3.5	137.5	97.7	11	0.82	0.95	2.09	1.47	22	15	99	11.3	4	7.3	76.6	37	39.6	0.9	147	21.4	4.36	54.6	321.8	0.99	3.38	3.48	107	32.9	94.6	30.6	323	88	58.6	33.1	5.5	2.6	0.2	1.98	1.12	0.19	0.09	0.01	15.3	16.6	8.5	0.08	3.96	0.99
PU6864	0	3.83	136.5	99.1	12	0.8	1.06	2.04	1.2	24	20	31	8.2	2.1	6.1	66.1	34.4	31.7	1.1	236.5	9.9	3.03	50.7	255.8	0.89	5.43	3.95	116	35.9	90.8	29.4	323	238	52.6	31.8	12.7	2.5	0.4	2.86	1.72	0.69	0.14	0.02	14	15.8	9.1	0.22	5.05	0.9
PU6866	0	3.36	140.7	100.6	13	0.88	1.25	2.17	0.92	23	25	31	22.6	7.9	14.7	66	40.4	25.6	1.6	285.9	6.8	3.24	45.2	312.4	0.7	4.18	4.24	124	37.4	88.3	29.2	331	126	55.8	31.8	7.4	4.5	0.5	2.33	1.33	0.31	0.19	0.02	13.2	16.5	11.3	0.14	3.57	2.37
PU6867	0	4.61	131.5	94.3	13	0.94	1.37	2.3	0.6	27	45	37	14.9	3.2	11.7	72.8	44.4	28.4	1.6	495.3	2.2	4.83	67.3	246.5	0.97	10.79	3.69	116	36.2	97.9	31.3	320	344	71.4	19.6	7.2	1.4	0.4	7.7	2.11	0.77	0.15	0.04	13.9	15.7	8.8	0.3	4.45	1.92
PU6870	0	4.65	140.7	102.1	8	0.91	0.97	2.17	0.51	32	63	33	5.5	1.9	3.6	65.1	41.8	23.3	1.8	350.1	7.5	6.18	81.5	409.2	1.02	5.53	4.32	138	41	94.9	32	337	261	53.9	31.3	8.9	5.4	0.5	2.98	1.73	0.49	0.3	0.03	12.8	16.1	9	0.23	4.93	1.62
PU6871	0	4.43	138.7	99.3	11	0.81	1.26	2.15	0.88	21	24	13	7	1.8	5.2	66.2	39.3	26.9	1.5	350.3	1.8	3.71	41.7	264.2	0.56	11.65	4.22	117	35.9	85	27.8	327	270	65.6	27.4	4.6	2	0.4	7.64	3.19	0.53	0.23	0.05	12.8	15.8	9.3	0.25	4.66	1.46
PU6878	1	3.37	145.4	111.2	7	0.8	0.48	1.78	2.12	70	33	29	8.1	3	5.1	46.6	28	18.6	1.5	248.5	5.4	5.37	39.6	196.5	1.07	5.71	2.61	74	23.1	88.3	28.2	319	136	83	14.6	2	0.2	0.2	4.74	0.83	0.12	0.01	0.01	13.8	16.4	11.3	0.15
PU6881	0					0.74	0.86	2.02	1.31	98	75	57	14.2	5.2	9	63	26.2	36.8	0.7	71.5	8.6	5.17	44.6	109.8	0.83	13.06	3.21	99	29.9	93.3	30.9	331	352	75.9	11.9	11.2	0.5	0.5	9.91	1.55	1.46	0.07	0.07	12.5	16.5	10	0.35
PU6882	0	3.14	141.9	106.1	9	0.72	0.67	1.9	0.94	15	16	20	12.8	4.7	8.1	59.3	36.7	22.6	1.6	213.5	2.6	3.81	70.2	197.7	0.93	20.24	2.85	94	30	105.2	33	313	138	92.4	3.6	3.6	0.2	0.2	18.7	0.72	0.72	0.04	0.04	15.2	16.4	12	0.17	3.4	1.45
PU6884	0	4.26	139.4	103.3	9	0.79	1.46	2.08	1.05	22	21	46	12.8	4.1	8.7	59.5	35.1	24.4	1.4	293.9	1.9	3.09	77	343.8	1.04	5.18	4.3	135	39.8	92.7	31.5	340	138	56.9	31.1	10.2	1.5	0.3	2.95	1.61	0.53	0.08	0.02	12.9	16.2	10.7	0.15	3.28	0.95
PU6887	0	3.78	141.9	105.1	6	0.76	1.26	2.09	1	16	16	14	8.4	2.1	6.3	58.6	36.3	22.3	1.6	298.4	3.9	1.93	47.9	288.8	0.78	3.37	3.67	116	34.5	94	31.7	337	169	43.8	42.9	9.4	3.5	0.4	1.48	1.45	0.32	0.12	0.01	13.6	16	11.1	0.19	4.84	1.33
PU6894	0	4.1	136.9	101.4	10	0.85	1.24	2.12	3.2	16	5	12	7.4	1.9	5.5	65	42.7	22.3	1.9	341.8	1.1	4.25	54	267.9	0.65	5.81	4.09	125	37.9	92.5	30.5	329	221	40.4	47.1	5.8	6.3	0.4	2.35	2.73	0.34	0.37	0.02	12.3	15.6	8.8	0.19	4.57	1.39
PU6898	0	4.23	140.5	100.7	9	0.97	0.95	2.31	0.57	20	35	31	11.8	2.6	9.2	78.9	49.3	29.6	1.7	361	3.1	5.26	67.4	374.2	0.69	7.39	4.93	154	45.1	91.3	31.2	341	270	62.2	28.4	6.9	2	0.5	4.6	2.1	0.51	0.15	0.04	13.2	16.3	9.1	0.25	4.07	2.55
PU6900	0	3.97	138.5	103.3	8	0.94	0.97	2.01	0.6	12	20	25	7.1	1.6	5.5	67.7	35.9	31.8	1.1	269.3	1.2	3.74	50.5	317.4	0.69	6.5	4.08	130	39.7	97.3	31.9	328	230	60.5	23.5	8.6	6.8	0.6	3.93	1.53	0.56	0.44	0.04	13.2	16.1	9.6	0.22	3.9	1.64
PU6905	0	4.55	141.6	101.2	8	0.81	1.05	2.14	0.5	19	38	13	16.3	5.1	11.2	66.2	42.8	23.4	1.8	326.5	2.8	3.85	85.5	305.9	0.86	6.55	4.79	147	44.2	92.1	30.6	332	213	49.2	36.6	7.5	6	0.7	3.22	2.4	0.49	0.39	0.05	13	16.3	10.5	0.22	4.2	1.05
PU6907	0	4.23	136.7	97.5	8	0.91	0.97	2.33	0.26	33	126	98	8.8	2.8	6	75.9	50.5	25.4	2	417.5	7.1	3.24	57.6	279.5	0.66	6.09	4.99	148	44.7	89.7	29.7	331	236	53.5	39	4.7	2.7	0.1	3.26	2.38	0.29	0.16	0.01	12.5	16.1	11.1	0.26	5.09	2.14
PU6912	0	4.34	140.6	104.3	9	0.9	1.29	2.26	0.93	13	14	21	13	4.2	8.8	64.4	41.5	22.9	1.8	356.5	4.6	4.69	55.2	385	0.79	10.32	4.53	144	43.6	96.3	31.7	329	283	66.4	24.5	6.2	2.5	0.4	6.85	2.53	0.64	0.26	0.04	12.8	16.5	11.9	0.34	3.81	1.11
PU6913	0	4.19	140.6	100.1	11	0.97	1.27	2.13	0.79	19	24	23	7.5	1.7	5.8	68.4	43.9	24.5	1.8	377.6	6.1	5.06	56.8	248.5	0.93	8.18	4.49	143	44.1	98.4	31.9	324	200	68.4	22.8	7.3	1.1	0.4	5.6	1.87	0.6	0.09	0.03	13.9	16.6	13.1	0.26	5.44	1.23
PU6916	1	3.91	130.9	91.1	13	1.03	0.75	2.06	1.03	39	38	27	33.8	17.3	16.5	65.7	33.1	32.6	1	93.4	3.6	12.1	91.9	223.8	1.58	14.03	3.31	75	23.4	70.6	22.5	319	224	91	4.2	3.2	1.4	0.2	12.77	0.59	0.45	0.2	0.03	20.8	15.5	9.5	0.21
PU6924	0	4.55	140.7	102.7	4	0.89	1.13	2.17	0.4	53	132	159	9.4	2.7	6.7	63.5	38.5	25	1.5	357.5	8.4	6.26	70.8	319.9	0.87	5.48	4.31	133	41.1	95.3	30.7	322	199	62	28	7.6	1.8	0.6	3.4	1.53	0.42	0.1	0.03	12.9	16.3	10.1	0.2	3.82	1.55
PU6930	0	4.46	136.6	97.2	10	0.93	1.17	2.21	0.65	22	34	24	12.6	2.5	10.1	66.9	42.8	24.1	1.8	396.9	1.4	6.3	71.1	298	0.89	7.11	4.39	134	39.6	90.3	30.6	339	242	66.4	22	7.7	3.1	0.8	4.72	1.57	0.55	0.22	0.06	12.7	15.6	8.3	0.2	5.39	1.29
PU6931	0	3.28	139.2	100.1	10	0.94	1.19	2.2	0.95	18	19	18	4.4	1.1	3.3	66.5	36.5	30	1.2	309.7	14.7	6.82	59.1	260.9	1.35	11.68	4.32	140	41.3	95.7	32.4	339	270	66.3	25.2	7.9	0.4	0.2	7.74	2.94	0.92	0.05	0.02	12.9	15.8	8.7	0.23
PU6932	0	4.5	139.8	103	7	0.96	1.37	2.05	0.79	15	19	20	7.9	1.5	6.4	68.1	39.6	28.5	1.4	340.1	2.9	5.39	69	315.5	0.88	5.87	3.77	119	37	98.2	31.7	322	245	58.5	35	5	0.9	0.6	3.43	2.05	0.3	0.05	0.04	12.9	16	9.5	0.23
PU6933	0	4.46	139.6	102.1	10	1	1.19	2.11	0.77	17	22	31	19.2	4.5	14.7	67.4	40.8	26.6	1.5	413.8	4.4	8.2	70.2	444.2	1.16	7.59	5.1	112	35.7	70	22	314	224	57.6	25.1	7.3	9.8	0.2	4.37	1.9	0.56	0.74	0.02	13.8	16.2	10.1	0.23
PU6937	0	4.04	139.4	102.3	9	0.94	1.04	2.08	0.36	28	77	29	15.9	3.3	12.6	69.7	42.3	27.4	1.5	318.1	4	6.9	72.2	269.3	0.82	6.48	4.49	145	44.2	98.3	32.3	329	157	64.1	23.2	9.6	2.6	0.5	4.15	1.5	0.62	0.17	0.03	12.8	16.5	10.4	0.16	5.39	0.95
PU6946	0	3.75	141.7	102.2	11	0.92	1.44	2.12	1.13	17	15	12	13.6	3.5	10.1	64	43.6	20.4	2.1	397.1	2.7	5.42	47.5	321.1	0.68	2.51	3.64	113	32.7	89.7	31	346	210	51.4	41.1	6.6	0.6	0.3	1.29	1.03	0.17	0.02	0.01	12.5	16.1	9.7	0.2	5.03	1.45
PU6954	1	4.09	137.7	105.8	3	0.82	1.02	2.09	0.75	18	24	46	13	3.9	9.1	66.7	34.7	32	1.1	233.2	12.7	5.58	48.5	240.1	0.88	8.17	3.74	106	30.9	82.7	28.3	342	215	68.9	25.2	4.9	0.9	0.1	5.63	2.06	0.4	0.07	0.01	16.7	15.8	9.2	0.2	4.22	1.89
PU6958	0	4.02	141.1	104.8	8	0.89	0.93	2.08	0.53	20	38	123	21.8	6.2	15.6	70	43.6	26.4	1.7	376.3	2.7	5.74	76.4	387.5	0.86	5.27	4.13	128	38.9	94.4	31	329	235	57.9	26.7	9.5	5.4	0.5	3.05	1.41	0.5	0.28	0.03	13.2	16.1	9.5	0.22	3.84	1.42
PU6959	0	4.46	142.1	103	13	0.92	1.12	2.16	0.52	36	69	59	9.4	2.8	6.6	70.8	41.7	29.1	1.4	370.6	1.9	3.17	99.2	426.6	1.04	6.5	4.84	147	43	88.9	30.3	341	196	62	24.2	6.1	6.7	1	4.03	1.57	0.4	0.44	0.06	13.9	16.1	9.7	0.19	4.67	1.92
PU6960	0	3.85	139.4	100.8	10	0.78	1.18	2.08	0.91	21	23	26	11.9	3.2	8.7	63.9	37.5	26.4	1.4	373.1	4.2	4.17	67.8	333.7	0.77	6.63	4.87	145	44.1	90.5	29.7	328	170	68.8	18.2	7.2	5.4	0.4	4.56	1.21	0.48	0.36	0.03	11.8	15.9	10	0.17	4.5	2.09
PU6961	0	3.9	139.6	98.7	10	0.8	1.29	2.2	0.43	20	47	37	9.1	2.7	6.4	62.8	43.1	19.7	2.2	395.4	5.3	4.99	80.7	313.3	0.91	9.84	4.71	149	44.4	94.3	31.6	335	194	64.8	25	6.6	3.2	0.4	6.38	2.46	0.65	0.31	0.04	13.3	16.1	10.4	0.2	4.09	1.86
PU6963	0	4.13	139.6	103.2	8	0.88	1.42	2.18	0.61	28	46	27	9.2	1.6	7.6	72.7	42.3	30.4	1.4	348	6.1	6.33	54.9	234.3	0.88	7.53	4.28	127	39	91.1	29.6	325	224	58.1	27.8	7.1	6.5	0.5	4.37	2.1	0.53	0.49	0.04	13.6	16.4	10.3	0.23	7.38	0.92
PU6965	0	4.5	140.6	101.6	8	0.88	0.92	2.21	0.66	29	44	158	12.7	3.3	9.4	75	41.8	33.2	1.3	321.9	2.7	4.8	88.1	353.6	0.89	5.82	4.28	144	43.3	101.2	33.7	333	148	65	24.3	6.6	3.5	0.6	3.78	1.41	0.38	0.2	0.03	12.3	16.9	10.3	0.15	5.19	1.6
PU6966	0	4.14	139.4	99	9	0.85	1.24	2.18	0.71	27	38	39	7.7	2.2	5.5	73.9	40.9	33	1.2	358	9.8	4.95	76.6	390.9	1.03	5.5	4.1	125	38.4	93.8	30.6	326	245	50.1	38.1	8.8	2	1	2.76	2.09	0.48	0.11	0.05	13.9	16.1	9.2	0.23
PU6967	0	4.41	138.3	104.7	6	0.78	1.17	2	0.86	12	14	20	9.1	2.1	7	64.4	35.6	28.8	1.2	256.1	4	5.41	52.2	236.1	0.96	5.99	3.62	105	32.6	90.3	28.9	321	140	73.5	18.4	7.3	0.6	0.2	4.4	1.11	0.44	0.04	0.01	13.2	16.1	9.9	0.14	4.31	2.19
PU6968	0	3.75	139.4	101.4	13	0.87	1.16	2.03	0.56	35	62	64	5	1.4	3.6	71.6	39.4	32.2	1.2	302.9	2.8	6.15	68.7	287.1	0.98	4.71	4.1	124	37.3	91.1	30.2	332	90	65	23.7	8	3	0.3	3.06	1.11	0.38	0.14	0.01	12.7	17.2	11.7	0.1
PU6970	0	4.13	137.9	104.2	10	0.85	1.18	2.1	0.94	33	35	40	7.2	1.4	5.8	70.9	39	31.9	1.2	346.1	5	6.3	51.3	264.9	0.73	3.85	4.28	134	39.8	93	31.3	337	251	58.3	29.5	8.2	3.7	0.3	2.24	1.14	0.32	0.14	0.01	13.8	15.4	7.8	0.19	6.02	2.84
PU6977	0	3.78	135.9	102.9	9	0.74	0.82	2.16	1.5	15	10	21	5.5	1.2	4.3	74.5	38	36.5	1	298.5	4.4	3.86	55.8	326.1	0.59	9.9	4.68	105	35.1	75.1	22.4	298	398	65.7	28.7	4.4	0.7	0.5	6.5	2.84	0.43	0.07	0.05	16.8	15.6	8.5	0.34	5.16	2.4
PU6987	0	4.1	138.4	100.6	12	0.84	0.95	2.09	0.71	15	21	37	13.3	3.4	9.9	68.3	41.9	26.4	1.6	419.6	2.4	3.33	82.1	340.3	0.81	3.91	5.01	156	46.7	93.2	31.1	334	149	55.9	38.1	5.3	0.5	0.2	2.19	1.48	0.21	0.02	0.01	13.1	15.9	8.8	0.13
PU6988	0	4.32	138.9	100.8	13	0.79	0.97	2.08	0.64	18	28	47	10.7	3.1	7.6	65.4	40.6	24.8	1.6	449	4.6	5.33	83.9	357.8	1.09	2.73	4.66	151	45.3	97.2	32.5	334	145	51.2	38.5	6.6	3.2	0.5	1.4	1.05	0.18	0.09	0.01	14.5	16.7	11.6	0.17
PU6989	0	4.54	140.4	98.7	12	0.84	1.14	2.17	0.43	23	53	50	10	2.6	7.4	68.9	43.1	25.8	1.7	428.7	2.9	4.98	78.5	442.6	0.82	8.19	4.84	152	46.4	95.9	31.4	327	263	63.6	24.9	5.5	5.4	0.6	5.21	2.04	0.45	0.44	0.05	12.8	16.2	10.3	0.27	5.49	1.92
PU6993	0	4.75	135.9	96.4	9	0.88	1.09	2.32	1	22	22	22	11.2	2.9	8.3	79.4	45	34.4	1.3	317.5	4.4	5.51	76.3	345.5	1.02	8.73	4.5	139	41.6	92.5	30.9	334	281	68.8	18.1	5.6	7.2	0.3	6.01	1.58	0.49	0.63	0.03	12.1	16.4	9.9	0.28	4.99	1.7
PU7009	1	4.18	139.9	107.1	9	0.84	0.57	1.93	1.04	25	24	16	12.1	5.4	6.7	61.8	27.9	33.9	0.8	128.7	4	6.3	52	117.2	1.03	10.73	4.18	126	37.6	90.1	30.1	334	247	69.6	21.2	5.7	3.3	0.2	7.47	2.27	0.61	0.35	0.02	13.5	16.6	10.8	0.26	2.39	1.15
PU7010	0	3.53	139.9	103	11	0.87	1.32	2.11	1.1	22	20	43	9.7	3.4	6.3	66.8	38.7	28.1	1.4	311.1	5.7	3.58	41.7	215	0.68	5.52	3.95	128	36.6	92.7	32.3	348	162	66.1	24.8	7.6	1.3	0.2	3.65	1.37	0.42	0.07	0.01	11.9	16	9.1	0.15	3.28	1.33
PU7015	0	3.92	140.7	100.2	8	0.87	1.31	2.11	0.25	24	96	155	8.5	2.3	6.2	69.9	44.4	25.5	1.7	369.7	4.2	5.77	62.6	239.8	1.04	7.99	4.42	127	39.6	89.6	28.7	320	160	73.4	17.9	7.5	0.8	0.4	5.86	1.43	0.6	0.06	0.03	14.7	16.5	10.1	0.16	6.17	1.31
PU7018	0	4.04	140.1	99.5	11	0.78	0.96	2.07	0.77	20	26	26	11.8	3	8.8	55	33	22	1.5	235.2	2.6	2.36	47.5	285.7	0.85	6.65	3.34	100	31.9	95.5	30	315	252	76.4	12.8	7.6	2.8	0.4	5.08	0.85	0.51	0.19	0.03	16.9	15.8	8.7	0.22	5.48	1.99
PU7019	0	3.79	139.1	103.7	2	0.83	1.34	2.16	0.72	18	25	76	9.9	2.1	7.8	65.1	32.6	32.5	1	360.4	2.4	4.5	51.3	232.3	0.79																							6.18	3.06
PU7029	0	3.55	139.6	100.7	12	0.86	1.06	2.08	1.44	23	16	29	8.9	2.6	6.3	65.9	34.4	31.5	1.1	316.4	6.8	5.91	78.5	221.3	1.29	6.54	3.55	109	33	92.9	30.5	329	268	61.7	32.2	4.7	1.2	0.2	4.04	2.1	0.3	0.08	0.01	11.9	16	9.2	0.25	5.97	3.52
PU7031	0	4.26	135.7	97.2	8	0.86	0.93	2.24	0.96	25	26	35	11.9	1.6	10.3	68.5	41.6	26.9	1.5	385.6	3.3	3.42	48.7	202	0.76	8.06	3.44	102	31.6	91.9	29.6	322	398	83.1	9.8	6.1	0.7	0.3	6.7	0.79	0.49	0.06	0.02	14	15.8	8.8	0.35	6.29	5.84
PU7036	0	4.7	139.4	100.6	15	0.91	1.08	2.31	1.32	25	19	27	8.8	2.2	6.6	67.7	37.6	30.1	1.2	309.7	5.7	4.87	57.2	260.2	0.97	6.48	4.04	116	36	89.1	28.6	321	253	59.1	29.3	7.6	3.3	0.7	3.83	1.9	0.49	0.21	0.05	15.6	15.7	8.5	0.22	5.31	2.86
PU7044	1	4.23	138.5	97.9	11	0.87	1	2.22	0.86	24	28	33	13.8	4.8	9	65.2	41.1	24.1	1.7	327.1	3.7	5.96	73.6	348.2	1.04	4.82	4.17	132	39.5	94.8	31.7	334	165	62.2	25.4	8.6	3.2	0.6	3	1.22	0.41	0.15	0.03	12.9	15.7	8	0.13	3.16	1.36
PU7059	0	4.82	139.4	100.1	9	1.03	1.23	2.08	0.69	24	35	30	7.4	1.5	5.9	64	37.6	26.4	1.4	504	2.9	9.79	106.5	625.3	1.74	3.29	2.92	93	29.3	100.5	31.9	317	295	49.4	37	10.7	2.2	0.7	1.63	1.22	0.35	0.07	0.02	18.8	15.5	8.2	0.24	5.39	3.94
PU7065	0	4.3	137.7	100.5	11	0.9	1.29	2.06	0.94	17	18	23	5.4	1.5	3.9	61.5	37.4	24.1	1.6	301.8	4.3	4.12	50.3	242.8	0.81	5.19	3.21	94	30.8	96.1	29.2	304	221	56.9	32.5	7.3	3	0.3	2.95	1.68	0.38	0.16	0.02	18.2	15.4	8.5	0.19
PU7071	0	4.43	138.7	100.4	7	0.88	1.43	2.05	0.79	26	33	17	6.8	1.5	5.3	59.8	33.6	26.2	1.3	385.4	6.2	4.25	63.6	244.4	0.73	4.25	3.62	113	34.3	94.6	31.2	330	255	48.2	38.3	9.2	3.7	0.6	2.05	1.63	0.39	0.16	0.03	12.5	15.9	9.1	0.23	5.08	1.09
PU7075	0	4.45	140.6	101.1	11	0.82	1.43	2.16	1.17	14	12	14	16.4	4.3	12.1	68.8	41.6	27.2	1.5	342	2.9	5.72	56	316.6	0.82	4.99	3.55	121	35.4	99.9	34	340	354	55.1	34.2	7.6	3.1	0	2.75	1.71	0.38	0.15	0	11.9	15.5	9	0.32	4.16	1.7
PU7077	0	4.15	140.5	101.6	10	0.93	1.09	2.19	0.72	31	43	63	8.8	2.8	6	72.1	40.8	31.3	1.3	373.2	3.1	2.41	66.9	297	1.06	5.32	4.4	129	39	88.5	29.3	331	320	50.1	37.1	7.3	2.9	2.6	2.67	1.97	0.39	0.15	0.14	14.3	16	10.2	0.33	4.68	2.82
PU7079	0	4.54	136.6	100.5	9	0.84	0.98	2.15	1.06	19	18	32	5.2	1.6	3.6	66.3	32.9	33.4	1	367.8	5.1	8.15	82.8	270.2	1.48	14.47	3.93	119	35.6	90.6	30.3	334	342	84.5	10.4	4.8	0.1	0.2	12.23	1.51	0.69	0.01	0.03	13.3	15.9	8.7	0.3	4.96	1.6
PU7083	0	3.94	139	101.2	10	0.77	1.02	2.15	0.34	22	65	33	19.3	5.1	14.2	65.3	42.5	22.8	1.9	377.8	10	6.48	63.4	297.9	1.01	11.02	4.26	129	39.7	93.3	30.2	324	246	77.6	14.9	6.7	0.3	0.5	8.55	1.64	0.74	0.03	0.06	14.1	16.3	9.9	0.24	6.2	0.78
PU7093	1	3.39	158.8	114.5	13	0.87	1.42	2	0.35	13	37	108	33.7	17.4	16.3	59	36	23	1.6	208.5	5.7	15.11	51.7	171.5	1.27	5.36	2.56	83	26.8	104.7	32.4	309	33	93.3	5.6	0.9	0	0.2	5	0.3	0.05	0	0.01	15.7	17.3	14.1	0.05
PU7097	0	4.79	138.7	100.5	10	0.91	0.97	2.27	1	19	19	67	15.5	4.1	11.4	64.4	36.9	27.5	1.3	230.9	12	10.64	113.2	425.8	1.51	5.13	4.37	144	43.8	100.2	33.1	330	227	51.1	35.2	9.8	3.4	0.5	2.62	1.81	0.5	0.17	0.03	13.8	16.4	9.6	0.22	4.18	1.24
PU7100	0	3.94	139.9	103.6	6	0.89	1.36	2.03	0.9	18	20	26	18.3	6.7	11.6	59.4	34.6	24.8	1.4	219.5	4	2.36	59.2	278.8	0.81	2.37	2.77	86	27.1	97.8	31	317	259	47.6	32.9	11.9	5.2	2.4	1.13	0.78	0.28	0.12	0.06	17.6	16.2	8.8	0.23	4.39	0.92
PU7103	0	4.14	137.4	97.4	12	0.9	1.17	2.24	1	25	25	19	15.6	4	11.6	70.1	37.3	32.8	1.1	308.9	7.3	5.94	60.3	210	1	7.91	3.85	121	36.9	95.8	31.3	327	211	71.1	18.6	7.1	2.6	0.6	5.62	1.47	0.56	0.21	0.05	14.1	15.9	9.1	0.19	4.88	1.17
PU7108	0	4.05	137.1	99.9	7	0.84	0.78	2.22	0.38	18	47	144	10.1	2.4	7.7	62.9	43.1	19.8	2.2	255.6	5.1	7.13	60.8	229.6	0.82	5.37	3.59	114	34.4	95.8	31.8	332	230	62.7	21.9	11.9	2.6	0.9	3.37	1.18	0.64	0.14	0.05	12.4	16.3	9.8	0.22	5.49	2.49
PU7111	0	3.97	138.8	99.5	10	0.83	1.19	2.09	0.59	36	61	125	9.7	2.5	7.2	64.8	38.4	26.4	1.5	342.2	2.7	5.08	68.7	310.3	1.02	5.1	3.56	100	31	87.1	28.1	323	235	64.1	24.9	7	3.6	0.4	3.27	1.27	0.36	0.18	0.02	14.2	15.5	8	0.19	6.22	2.44
PU7113	0	4.88	138.2	98.2	8	0.83	1.22	2.22	0.52	37	71	17	7.8	2.1	5.7	67	42.2	24.8	1.7	401.2	4	5.41	72.2	312.4	1.19	4.96	4.76	149	44.5	93.5	31.2	334	240	54.8	25.7	12.2	6.6	0.7	2.72	1.28	0.6	0.33	0.03	12.6	16.1	8.3	0.2	6.65	2.11
PU7134	0	5.57	136.4	100.1	13	1.12	1.41	2.33	1.38	29	21	15	9.6	1.4	8.2	83.7	51.5	32.2	1.6	369.4	4.9	4.09	46.2	192.4	0.5	7.27	5.1	150	44	86.2	29.3	340	290	67.7	27.4	3.9	1	0	4.92	1.99	0.28	0.07	0	12.4	16	9.2	0.27	6.6	2.98
PU7135	0	4.97	138.6	100.2	12	0.98	1.4	2.46	0.41	25	61	48	6.1	1.5	4.6	77.1	51.5	25.6	2	412.8	4.2	5.88	79.7	409.5	0.76	7.54	5.75	172	52.4	91.2	30	329	228	37.5	52.3	4	6	0.2	2.83	3.95	0.3	0.45	0.02	12.8	16.3	9.5	0.22	6.09	1.68
PU7145	1	4.53	133.8	98	11	0.74	0.95	2.21	0.75	18	24	18	10.7	2.3	8.4	75.3	41.4	33.9	1.2	391.5	5	5.51	56.3	187.2	0.82	7.94	4.32	136	40.5	93.8	31.5	336	252	64.7	28.9	5.5	0.5	0.4	5.14	2.29	0.44	0.04	0.03	14.3	15.7	8.6	0.22	6.21	1.38
PU7150	0	5.5	138.6	99.7	13	0.97	1.11	2.23	1.48	31	21	179	10.4	6.4	4	68.9	39.4	29.5	1.3	266.6	3.5	12.35	61.6	154.7	1.92	9.02	2.6	78	24.2	93.3	29.9	320	317	85.8	10.4	3.7	0	0.1	7.74	0.94	0.33	0	0.01	13.9	16.1	9.4	0.3	4.45	1.29
PU7153	1	4.5	139.4	100.9	10	0.89	1.21	2.31	0.92	96	104	49	7.8	1.8	6	72.5	46.2	26.3	1.8	355.3	7.9	4.39	44.8	285.7	0.81	4.47	3.42	108	32.4	94.7	31.5	332	211	65.6	25.1	7.1	2	0.2	2.93	1.12	0.32	0.09	0.01	13.4	16.2	10.8	0.23	5.63	2.02
PU7157	1	3.23	139.9	90.1	9	0.74	0.81	1.86	0.84	16	19	25	10.8	3.9	6.9	60.1	33.2	26.9	1.2	142.4	5.5	4.82	35.9	150.4	0.76	31.69	2.63	79	25.3	96	29.9	312	286	96.9	1.1	1.8	0	0.2	30.71	0.35	0.57	0	0.06	15.6	16.3	9.1	0.26
PU7164	1	4.5	137.5	96.5	13	0.9	1.11	2.15	0.47	28	59	163	12.2	3.5	8.7	67	45.3	21.7	2.1	417.5	3.5	4.98	65.7	261.6	1.06	4.68	4.11	134	40.9	99.5	32.7	329	111	77.6	15.2	4.4	2.4	0.4	3.63	0.71	0.2	0.11	0.02	14.4	16.9	10.7	0.12
PU7165	0	4.17	136.1	99.3	9	0.81	1.07	2.03	0.93	26	28	57	7.7	2.3	5.4	67.4	35.7	31.7	1.1	280.5	1.6	2.76	42.3	188.9	0.56	5.44	3.61	116	35.2	97.5	32.2	331	264	51	34.5	9.2	4.8	0.5	2.77	1.87	0.5	0.26	0.03	14.3	16.5	10.4	0.28	5.42	2.3
PU7166	0	4.64	129.1	86.1	9	0.93	0.75	2.08	1.11	21	19	24	9.3	3.1	6.2	71.9	35.6	36.3	1	352.9	6.1	9.25	49.5	107.6	1.38	8.74	4.02	108	34.5	85.7	26.8	313	167	88.6	6.4	4.9	0	0.1	7.74	0.56	0.43	0	0.01	15.5	15.7	9.1	0.15	4.85	0.73
PU7172	0	3.87	140.9	105.7	9	0.78	1.2	2.23	1	23	23	25	7.2	2.6	4.6	71.2	43.7	27.5	1.6	204.4	2.2	2.53	62.5	196.6	0.86	4.02	3.83	118	36.5	95.3	30.8	323	219	59.8	25.3	12.2	2.4	0.3	2.4	1.02	0.49	0.1	0.01	14	16.1	9.5	0.21	4.25	0.92
PU7176	0	4.2	137.4	98.7	15	0.96	1.98	1.94	0.51	46	90	35	3.2	0.9	2.3	55.7	31	24.7	1.3	306.7	5.5	26.4	897.1	375.2	5.48	4.29	2.14	69	21.4	100.1	32.2	321	178	63.3	20.2	7.8	7.8	0.9	2.72	0.87	0.34	0.33	0.04	14.4	15.9	9.2	0.16	3.33	0.92
PU7177	0	4.36	138.2	101	7	0.88	1.22	2.15	0.65	51	79	20	5.2	1.1	4.1	66.8	42.5	24.3	1.7	393	3.3	5.63	61.2	300.9	0.99	4.62	4.39	128	39.1	89	29.1	326	196	37.6	44.7	13.6	3.7	0.4	1.74	2.07	0.63	0.17	0.02	14.1	16	10.5	0.21	5.79	4.37
PU7194	1	5.23	161.2	110.2	29	0.7	2.56	1.87	1.95	39	20	44	12	5.4	6.6	48.9	19	29.9	0.6	77.4	24.9	13.92	101.8	388.5	1.68	10.29	2.34	69	23.5	100.4	29.4	293	135	65.7	31.4	2	0.2	0.7	6.76	3.23	0.21	0.02	0.07	16.2	16.9	13.1	0.18
PU7199	0	4.08	140.9	103.7	8	0.87	1.3	2	0.54	31	57	26	6.7	2.2	4.5	68.8	35.6	33.2	1.1	262	4.9	4.49	77.4	320.9	0.95	4.08	4.11	127	38.4	93.4	30.9	331	243	54.8	28.9	11.2	4.2	0.9	2.24	1.18	0.46	0.17	0.04	13.6	15.7	9	0.22
PU7200	0	4.61	133.9	98.5	9	0.77	0.69	2.07	0.92	22	24	86	10.8	5	5.8	65	34.7	30.3	1.1	197.2	8	9.23	86.1	197.7	1.17	5.9	3.15	95	28.7	91.1	30.2	331	124	89.7	7.8	2.3	0.1	0.1	5.29	0.46	0.14	0.01	0.01	12.1	17.3	11.4	0.14
PU7203	0	4.31	141.2	105.3	5	0.82	0.96	2.04	1	17	17	32	9.9	3.9	6	60.2	34.1	26.1	1.3	291.1	6.8	3.16	76.8	317.7	1.14	2.46	2.99	91	27.6	92.5	30.6	330	141	45.6	41	9.9	3.1	0.4	1.12	1.01	0.24	0.08	0.01	15.3	16.3	9.9	0.14	4.17	1.29
PU7206	0	3.8	140.6	103.1	10	0.83	1.15	2.43	0.68	26	38	24	14.2	5.4	8.8	69.4	48.8	20.6	2.4	211.8	9.7	8.55	70.9	237.6	1.16	3.42	2.48	82	25.3	102.2	33.2	325	153	53.4	34.7	5.6	5.8	0.5	1.83	1.18	0.19	0.2	0.02	14.6	16.3	9.6	0.15	3.05	1.73
PU7222	0	5.11	137.7	103	8	0.91	1.06	3.01	0.88	36	41	60	3.8	0.9	2.9	68.2	36.4	31.8	1.1	326	2.9	10.22	78.5	429.7	1.84	7.7	2.63	85	26.3	100	32.2	322	267	59.7	32.5	4.6	2.9	0.3	4.6	2.51	0.35	0.22	0.02	12.4	16.4	9.7	0.26
PU7223	0	3.97	139.7	101.1	9	0.9	1.26	2.2	1.11	20	18	13	10.4	1.9	8.5	64.5	36.1	28.4	1.3	299.6	6.9	7.04	80	231.3	1.15	6.08	3.45	108	32.5	94.4	31.3	331	196	52.1	24.5	6.7	16.4	0.3	3.17	1.49	0.41	1	0.02	12.5	16.3	11.1	0.22	4.98	1.49
PU7224	0	3.2	142.1	100.6	11	0.89	1.14	2.04	1.64	18	11	15	9.3	2.1	7.2	67.6	40.8	26.8	1.5	273.2	6.5	3.14	46.1	314	0.65	4.95	3.73	119	35.9	96.2	31.9	331	196	59	30.5	7.7	2.5	0.3	2.92	1.51	0.38	0.12	0.01	13.4	16.2	9.1	0.18	5.38	2.16
PU7229	0	3.71	139.9	100.4	11	0.85	1.07	2.02	0.94	17	18	21	11.9	3.9	8	62.3	38.2	24.1	1.6	342	2.9	4.47	77.5	285.2	0.92	6.17	4.58	148	43.3	94.5	32.2	341	149	62.6	14.8	5.5	16.5	0.6	3.86	0.91	0.34	1.02	0.04	13.2	16.8	12.8	0.19	3.49	1.27
PU7231	0	4.09	140	100.1	10	0.88	1.16	2.14	0.71	22	31	17	14	2.9	11.1	68.1	37.5	30.6	1.2	365	3.8	5.03	62.2	306.7	0.85	6.6	4.23	138	41.2	97.4	32.6	334	140	59.9	30.5	6.6	2.7	0.3	3.95	2.01	0.44	0.18	0.02	12.4	17	12	0.17	5.86	1.91
PU7234	0	4.17	135.5	98.8	9	0.77	1.23	2.24	1.5	18	12	12	8.3	1.9	6.4	77.3	42.6	34.7	1.2	397.4	4.3	4.63	40.3	94	0.78	5.7	4.22	135	40.4	95.7	32	334	377	53.3	38.1	6.3	2.2	0.1	3.04	2.17	0.36	0.13	0.01	12.9	15.9	9.7	0.37	6.1	2.58
PU7239	0	4.7	139.8	102.6	9	0.85	1.09	2.12	1.06	33	31	73	10.8	3.1	7.7	62.3	39.6	22.7	1.7	230.1	7.6	7.09	95.6	346	1.29	7.63	4.35	138	41	94.3	31.8	337	164	61.9	29.1	7.1	1.8	0.1	4.72	2.22	0.54	0.14	0.01	12.8	16	10.2	0.17	4.45	1.52
PU7248	0	3.94	142.1	106	8	0.87	1.12	2.04	0.89	16	18	16	4	0.9	3.1	59.1	35.3	23.8	1.5	294.2	5.4	4.84	55.2	290.2	0.81	2.67	3.94	106	33.3	84.5	26.9	318	207	37.3	50.6	9.7	1.9	0.5	1	1.35	0.26	0.05	0.01	17.4	16.7	11.1	0.23	4.33	3.29
PU7249	0	4.22	137.7	99.9	9	0.75	1.2	2.14	0.44	42	95	37	9.6	2.1	7.5	66.4	36.8	29.6	1.2	312.9	2.7	4.54	71.3	334.4	0.96	8.66	4.59	138	41.9	91.3	30.1	330	182	60.6	25.8	9	4.3	0.3	5.25	2.23	0.78	0.37	0.03	13.1	16.2	9.7	0.18	5.64	2.78
PU7250	0	4.65	136.2	95.8	12	0.85	1.42	2.26	1	14	14	27	4.7	1.3	3.4	70.9	42.8	28.1	1.5	358.9	1.3	4.79	46.2	330.9	0.78	7.19	3.61	111	34.3	94.9	30.8	325	457	55.7	32.7	6.9	4.2	0.5	4	2.36	0.49	0.3	0.04	13	15.7	8.3	0.38	5.88	1.97
PU7251	0	4.22	138.7	98.6	10	0.94	1.1	2.22	1	17	17	13	11.1	2.5	8.6	72.8	45.2	27.6	1.6	367.6	5.1	3.39	49.6	261.6	0.7	6.12	3.62	115	35.7	98.6	31.8	323	269	65.3	25.5	6.5	2.4	0.3	4	1.56	0.4	0.15	0.02	13.7	15.6	8.8	0.24	4.39	1.8
PU7257	0	4.23	142.4	103.6	9	0.99	0.97	2.13	0.89	16	18	22	7.9	2.2	5.7	64.9	42.6	22.3	1.9	415.8	2.5	3.9	87.2	373.9	1.02	7.11	4.25	135	40	94.2	31.9	338	223	59.9	31.2	6.4	2.2	0.3	4.26	2.22	0.46	0.16	0.02	12.9	16.3	10	0.22	4.23	2.39
PU7258	0	4.93	127.1	90.4	7	0.86	0.86	2.06	1.08	14	13	15	6.7	1.9	4.8	68.6	37.7	30.9	1.2	284.7	7.1	4.26	53.8	221.3	0.84	7.01	3.69	112	34.1	92.3	30.3	329	292	60.2	23.6	12.1	3.7	0.4	4.22	1.65	0.85	0.26	0.03	12.8	15.9	8.7	0.25	4.71	1.82
PU7259	0	3.48	139.1	102.9	12	0.76	1.03	1.84	1	10	10	10	10	2.6	7.4	54	32.6	21.4	1.5	310	5.4	2.16	36.8	186.3	0.66	6.15	3.39	108	33.9	100.1	31.9	319	152	68	22.9	6.2	2.6	0.3	4.18	1.41	0.38	0.16	0.02	13.2	16.5	9.1	0.14	3.76	3.62
PU7271	0	4.25	137.9	96.1	8	0.93	1.03	2	1.57	22	14	36	13.1	4.7	8.4	55.3	38.4	16.9	2.3	222.7	5.4	4.6	55.5	169.4	1.09	78.27	2.42	70	23.3	96.4	29	301	29	21.3	78.1	0.1	0.5	0	16.67	61.13	0.08	0.39	0	18.6	16.8	11.2	0.03	3.83	1.29
PU7279	0	3.51	138.5	105.7	9	0.83	1.48	2.14	1.14	8	7	11	7.9	2	5.9	60.4	37.6	22.8	1.6	312.2	5.2	2.71	48.3	229.9	0.56	5.39	3.16	107	31.3	98.9	33.7	340	176	65.7	26.9	5	1.8	0.6	3.54	1.45	0.27	0.1	0.03	13.5	16.2	9.3	0.16
PU7295	0	3.97	141	108.6	6	0.83	0.87	1.94	0.58	18	31	32	14.8	4.9	9.9	64.1	34	30.1	1.1	176.3	14.3	7.73	99.4	339	1.17	3.35	3.77	123	37.2	98.7	32.6	330	192	63.7	20.1	6.6	9.6	0	2.13	0.67	0.22	0.32	0	13.1	15.9	8.4	0.16	2.76	1.26
PU7297	0	3.79	143.6	112.1	7	0.74	1.4	2.2	0.94	16	17	46	6	1.5	4.5	69.7	38.2	31.5	1.2	274	3.9	7.79	50.1	323.8	0.86	6.3	3.54	104	32.3	91.5	29.4	321	274	60.5	26.3	7.3	5.3	0.6	3.81	1.66	0.46	0.33	0.04	14.6	16	8.6	0.24	4.8	1.63
PU7302	0	4.38	138	98.7	8	0.84	1.1	2.08	0.64	23	36	27	11.8	3.5	8.3	59.5	38.5	21	1.8	292.3	2.4	3.17	65.6	302.8	0.92	5.75	4.51	130	38.4	85.2	28.8	338	246	49.1	28.2	8.6	13.1	1	2.82	1.62	0.49	0.75	0.06	13.4	15.7	8.4	0.21	4	1.58
PU7303	0	4.32	139.1	102.6	5	0.92	1.29	2.3	0.59	44	75	46	9.6	1.9	7.7	75.4	41.5	33.9	1.2	346.4	4.1	4.91	63	313.1	0.88	7.77	4.39	135	40.4	92.1	30.7	334	286	44.7	46.9	5.2	3.2	0	3.47	3.64	0.4	0.25	0	13.9	15.8	7.9	0.22	7.79	2.5
PU7304	1	3.79	141.9	104.3	5	0.85	1.11	2.14	0.41	33	81	40	17.1	3.9	13.2	63.6	44.9	18.7	2.4	383.7	2.2	4.8	80.9	321.7	0.86	5.14	4.65	155	43.4	93.3	33.4	358	122	42.6	37.3	6.2	13.7	0.2	2.19	1.92	0.32	0.7	0.01	12	17	9.9	0.12	4.41	2.13
PU7310	0	4.35	136.5	95.2	11	0.8	0.79	2.03	0.79	22	28	22	9.2	3	6.2	56.4	31.1	25.3	1.2	133.8	2.8	8.35	73.1	205.3	1.05	6.62	3.89	125	37.3	95.7	32.1	335	295	76.5	11.7	9.9	1.5	0.4	5.06	0.77	0.65	0.1	0.03	12.2	16.1	9.7	0.28	4.04	1.36
PU7312	0	4.08	139.3	97.4	11	0.98	1.24	2.2	0.52	35	67	130	11.8	2.8	9	80.7	45.3	35.4	1.3	402.4	15.4	5.12	60.6	211.4	0.85	5.33	4.55	132	41.5	91.2	28.9	317	154	52.1	35.5	6.1	6	0.3	2.78	1.9	0.32	0.32	0.02	13.1	16.4	11.1	0.17	5.22	2.02
PU7313	0	4.29	139	105.2	4	0.79	1.31	2.14	0.86	25	29	13	12.8	3.8	9	62.1	39	23.1	1.7	266.5	3.1	5.22	56.9	207.8	0.79	4.87	3.85	121	36.3	94.4	31.5	333	142	65.7	24.1	8.4	1.6	0.2	3.2	1.18	0.41	0.08	0.01	12.7	16.8	11.9	0.17	3.22	0.86
PU7321	0	3.83	138.9	104.4	10	0.75	1.09	2.12	0.84	21	25	27	6.3	1.8	4.5	65.8	41.7	24.1	1.7	341.9	1.3	3.13	50.2	208.6	0.64	5.65	4.42	128	38.5	87.3	29.1	334	243	54.7	38.5	4.8	1.7	0.3	3.09	2.18	0.27	0.1	0.02	13.2	15.9	9.7	0.24
PU7323	0	4.31	136.9	100.3	12	0.92	1.04	2.12	0.94	17	18	35	10.4	3.2	7.2	69	44.6	24.4	1.8	414.7	2.3	2.95	58.3	260.3	0.64	7.52	3.94	124	37.5	95.1	31.5	331	312	59.5	31.3	6.5	2	0.7	4.47	2.35	0.49	0.15	0.05	12.8	16	9.4	0.29	5.68	1.38
PU7326	0					0.72	0.45	2.08	0.9	27	30	18	14.1	4.5	9.6	60.8	35.4	25.4	1.4	199.3	8.1	6.29	49.8	103.4	0.79	7.19	3.84	103	31.3	81.6	26.8	328	225	72	19.9	6.9	0.8	0.4	5.18	1.43	0.49	0.06	0.03	14.6	16.7	11.1	0.25
PU7333	0	4.69	135.5	98.9	11	0.88	1.05	2.16	0.34	69	200	234	19.1	11.1	8	63.3	35.5	27.8	1.3	244.8	4.6	11.58	73	140.4	1.56	11.48	3.13	96	30.5	97.4	30.7	315	351	81.1	9.7	5.8	2.8	0.6	9.31	1.12	0.67	0.32	0.07	15.8	16.2	9.9	0.35
PU7335	0	4.26	138.6	99.8	10	0.85	1.47	2.23	0.39	28	71	46	8.9	2.3	6.6	70	41.3	28.7	1.4	461.5	3.9	5.44	92.9	321.7	0.54	7.59	4.41	143	43.3	98.2	32.4	329	146	73.5	18.1	6.7	1.2	0.5	5.58	1.37	0.51	0.09	0.04	12.6	17	11.6	0.17	5.64	1.28
PU7337	0	4.96	139	100.7	10	0.8	0.9	2.19	1.57	33	21	27	12.4	5.5	6.9	70.8	41.6	29.2	1.4	267.4	2.9	3.63	89.9	272.2	1.08	3.28	3.01	101	31	103.2	33.6	326	233	59.2	27.4	9.5	3	0.9	1.94	0.9	0.31	0.1	0.03	14.9	16	10.4	0.24	3.38	0.98
PU7338	0	4.03	139	99.2	4	0.78	1.18	2.24	0.96	23	24	36	8.4	3.5	4.9	69.1	38	31.1	1.2	213.6	10.4	6.69	39.3	171.3	1.13	6.31	3.38	103	31.1	91.7	30.4	331	229	64.8	21.2	9.5	4.5	0	4.09	1.34	0.6	0.28	0	13.5	16.2	10.6	0.24	4.3	1.55
PU7339	0	4.04	139.3	99.3	9	0.8	1.13	1.94	1.5	12	8	9	9.4	2.7	6.7	58.8	31.2	27.6	1.1	209.5	3.4	3.39	46.9	235.7	0.65	7.21	4.43	132	39.7	89.7	29.8	332	112	72.7	17.9	8.3	0.9	0.2	5.24	1.29	0.6	0.06	0.01	12.2	16.8	9.9	0.11
PU7343	0	4.29	138.4	97.7	14	0.87	1.39	2.2	0.64	42	66	40	6.1	1	5.1	78.6	45.1	33.5	1.3	461.4	2.7	6.2	73	443.5	0.84	3.6	4.35	136	42.3	97.3	31.2	321	219	70.7	22.5	5.7	0.5	0.6	2.55	0.81	0.21	0.02	0.02	13.6	16.4	10	0.22	6.57	3.32
PU7344	0	3.93	139.6	103.3	9	0.86	1.19	2.09	0.75	36	48	61	5.9	1.7	4.2	67.1	41.1	26	1.6	468.9	5.2	7.68	88	525	0.85	7.85	4.25	135	39.6	93.1	31.7	341	206	58.5	30.4	6.8	3.6	0.7	4.59	2.39	0.54	0.28	0.05	12.7	15.9	9.2	0.19
PU7345	0	4.15	141.6	102.6	9	0.93	1.41	2.17	0.53	20	38	40	6.1	1.5	4.6	72.2	42.5	29.7	1.4	366.1	3.7	5.81	60.8	537.9	0.8	5.58	4.51	125	38.9	86.2	27.8	323	308	52.3	37.5	6.5	3.1	0.6	2.92	2.09	0.36	0.17	0.03	13.9	16.2	9.4	0.29	5.05	2.03
PU7349	0	3.95	140.5	102.3	13	0.87	1.13	1.99	0.85	28	33	27	7.3	2.3	5	67.4	38.8	28.6	1.4	295.4	2.8	5.09	86.4	232	0.92	5.42	4.21	131	39.3	93.4	31	332	171	53.5	38.4	7	0.8	0.3	2.9	2.08	0.38	0.04	0.02	14.2	16.3	11	0.19	3.9	1.6
PU7353	0	4.01	138.2	100.6	14	0.85	1.05	2.08	1.38	18	13	13	5.7	1.5	4.2	71.4	41.2	30.2	1.4	322.9	2.1	2.99	60.2	260.6	0.72	2.86	3.41	98	30.5	89.4	28.8	322	236	55.5	35.1	8.1	0.9	0.4	1.59	1	0.23	0.03	0.01	12.6	16.2	10.3	0.24	3.66	1.51
PU7354	0	4.48	137.3	102.6	11	0.76	1.32	2.29	0.19	59	311	448	9.6	2.8	6.8	74.4	46.6	27.8	1.7	499.7	2.7	4.59	88.8	484.5	0.72	11.79	5.65	165	49.5	87.5	29.2	334	296	50.1	37.1	5	7.4	0.4	5.91	4.39	0.59	0.87	0.05	13	15.9	8.9	0.26	3.58	1.87
PU7355	0	3.52	140.3	103.2	10	0.91	0.71	2.13	0.63	19	30	30	8.9	2	6.9	70	40.8	29.2	1.4	287.8	5.3	6.12	64.1	368.5	0.76	8.19	4.59	152	44.7	97.5	33.2	341	260	61.5	28.3	7.3	2.5	0.4	5.04	2.32	0.59	0.2	0.03	12.9	15.7	8.3	0.22	5.77	3.11
PU7358	0	4.31	139.6	104.2	12	0.85	1.21	2.02	1.45	16	11	18	6.8	1.8	5	65.9	36	29.9	1.2	228.2	2.8	7.22	69.4	263	0.9	4.96	3.74	106	32.9	88	28.3	322	300	67.2	22.9	5.6	4	0.3	3.33	1.14	0.28	0.2	0.01	13.3	16	9	0.27	5.61	1.54
PU7360	0	4.13	139.5	101.4	10	0.9	1.15	2.12	0.95	35	37	23	7.4	2.1	5.3	67	39.3	27.7	1.4	315.3	3.4	4.24	44.6	192.8	0.66	5.91	4.09	126	38.4	93.7	30.8	328	247	68.4	23.3	5.4	2	0.9	4.04	1.38	0.32	0.12	0.05	12.7	16.2	10.4	0.26	5.16	1.39
PU7363	0	4.39	136.7	103.5	6	0.78	0.94	2.02	1.17	14	12	9	6.2	1.7	4.5	60.9	36.3	24.6	1.5	233.7	2.2	4.24	43.6	256.4	0.65	4.82	3.63	110	32.9	90.7	30.3	334	219	52.6	38	7.5	1.5	0.4	2.54	1.83	0.36	0.07	0.02	12.7	15.8	10	0.22	3.42	0.82
PU7365	0	4.04	139	100.3	11	0.89	0.95	2.23	0.61	19	31	80	36.7	7.2	29.5	73.8	43.7	30.1	1.5	387.6	12.7	3.23	75	476.9	0.83	4.54	4.19	135	40.5	96.8	32.2	333	197	46.9	38.9	8.6	5.1	0.5	2.13	1.77	0.39	0.23	0.02	14.7	15.5	8.2	0.16	4.73	2.15
PU7368	0	3.87	136.8	98.7	9	0.82	1.06	2	0.57	20	35	63	10.8	3.6	7.2	58.6	33.9	24.7	1.4	297.7	4.9	4.11	64.9	212.5	0.82	4.85	3.9	133	39	100	34.1	341	314	49	35.4	10.1	4.5	1	2.38	1.71	0.49	0.22	0.05	12.1	15.8	8.9	0.28
PU7369	0	4.14	135.7	98.4	9	0.94	1.55	2.29	0.95	18	19	37	5.9	1.1	4.8	70.7	33	37.7	0.9	322.3	4.8	12.48	88.8	387.3	2.05	3.41	3.37	103	31.2	92.7	30.5	329	300	71.9	17.5	7.9	2.1	0.6	2.45	0.6	0.27	0.07	0.02	14.6	16.1	9	0.27	6.48	3.81
PU7371	0	3.41	141	98.9	13	0.81	0.9	2.03	1.06	19	18	49	17.6	4.6	13	61.4	38.3	23.1	1.7	215	16.1	4.7	72.3	318	0.86	8.63	4.2	128	38.7	92.2	30.4	330	156	67.8	20	9	2.7	0.5	5.85	1.72	0.78	0.23	0.04	13.7	15.9	10.1	0.16
PU7378	0	4.42	139.1	102.3	9	0.85	1.21	2.13	0.64	23	36	20	7.9	2	5.9	68.7	42.6	26.1	1.6	362.8	2.2	7.8	69.2	391.8	0.99	3.23	3.82	107	33.1	86.5	28.1	324	168	55.2	34.3	6.7	3	0.8	1.78	1.1	0.22	0.1	0.03	13.7	15.4	8	0.14	5.1	1.01
PU7379	0	4.14	136.2	100.2	5	0.88	1.21	2.14	0.47	29	62	13	5.7	1.3	4.4	64	40.1	23.9	1.7	304.5	8.5	5.06	65.5	163	0.73	7.29	4.07	120	37.1	91	29.5	324	233	70.3	21.6	6.9	1	0.2	5.12	1.58	0.5	0.07	0.01	12.9	16.1	10.3	0.24	5	1.3
PU7382	0	4.03	138.3	101.6	9	0.81	1.19	2.06	0.71	22	31	13	10.2	2.9	7.3	64	33.6	30.4	1.1	185.3	1.7	3.69	45.1	178.9	0.71	7.75	3.76	108	34.1	90.8	28.9	318	232	65	22.4	6.9	5.1	0.6	5.04	1.73	0.54	0.4	0.05	14	15.9	10.8	0.25	4.49	0.9
PU7383	0	2.82	142	97.5	13	0.83	1.02	2.08	0.54	13	24	52	13.3	4	9.3	65.7	39.3	26.4	1.5	468.7	5.5	6.38	85.8	264.7	1.32	11.34	4.71	142	41.7	88.6	30.1	340	324	76.8	16.4	5.2	0.9	0.7	8.71	1.86	0.58	0.1	0.08	14	15.9	8.6	0.28	4.29	1.52
PU7384	0	4.26	140.8	99.2	14	0.94	1.01	2.19	0.45	45	99	20	12.9	4.9	8	74	48	26	1.8	366.2	2.8	5.66	84.8	420.1	1.01	7.22	4.92	158	46.7	94.9	32	337	161	66.8	24.4	4.7	3.7	0.4	4.82	1.76	0.34	0.27	0.03	13.6	15.7	8.4	0.14	3.58	1.01
PU7391	0	4.1	141.3	102.3	10	0.86	1.15	2.11	1.8	18	10	14	16.9	4	12.9	61.3	38.2	23.1	1.7	326.5	10.6	3.79	54.2	282.9	0.74	4.29	3.37	112	34	100.8	33.1	329	191	61.8	28	8	1.8	0.4	2.65	1.2	0.34	0.08	0.02	13.1	15.7	8.6	0.17	4.55	0.81
PU7392	0	4.54	140	101.4	10	0.84	1.23	2.2	0.75	27	36	36	5.2	1.2	4	64	36.7	27.3	1.3	276.4	3	5.12	58.5	359.7	0.86	7.08	4.34	131	39.4	90.7	30.3	334	224	59.5	31.1	6.9	2.2	0.3	4.21	2.2	0.49	0.16	0.02	12.9	15.6	8	0.18	4.81	2.13
PU7393	0	3.96	141.1	98.5	12	0.87	1.46	2.25	0.36	29	81	48	8.6	3.1	5.5	70.7	41.5	29.2	1.4	303.8	3.2	3.99	71.5	449.9	0.86	8.29	5.14	148	44.7	86.8	28.8	332	226	60.2	26.8	10.2	2.4	0.4	4.99	2.22	0.84	0.2	0.03	14	15.8	8.8	0.2	4.12	0.87
PU7395	0	3.71	141.9	103.3	9	0.74	1.01	2.11	0.89	16	18	15	5.7	1.8	3.9	68.1	38.2	29.9	1.3	300.9	2.5	3.77	58.1	368.3	0.81	8.62	4.4	124	37.7	85.6	28	328	264	66.8	26.5	6	0.5	0.2	5.76	2.28	0.51	0.04	0.02	13.8	15.6	8.9	0.24
PU7398	1	5.92	121.9	88.3	9	1.01	0.62	1.98	1.06	19	18	60	10.5	3.5	7	71.8	34.9	36.9	0.9	188.5	1.3	6.28	71.4	93.8	1.04																							4.85	0.93
PU7401	0	4.02	140.4	102.3	9	0.8	1.07	2.05	0.37	21	57	80	9.6	2.3	7.3	64.4	41.4	23	1.8	365	1.9	5.45	78.4	375.5	0.8	5.05	4.09	132	38.9	95.1	32.4	341	254	67	24	5.4	3	0.6	3.38	1.21	0.27	0.15	0.03	13.6	15.9	9.5	0.24	5.01	1.69
PU7402	0	4.19	137.9	101.1	11	0.84	1.27	2.14	1.14	16	14	7	6.6	1.9	4.7	68.9	42.8	26.1	1.6	346.6	1.7	3.53	53.7	229	0.69	6.11	4.32	132	40	92.6	30.6	330	287	64.6	25.7	6.3	3	0.4	3.95	1.57	0.39	0.18	0.02	12.6	15.9	9.1	0.26	5.14	1.87
PU7409	0	4.47	137	101.9	13	0.94	0.96	2.24	1.56	28	18	27	15.1	3.3	11.8	67.6	35.7	31.9	1.1	302.8	8.6	4.92	51.2	197.7	0.78	8.24	4.21	137	40.1	95.2	32.6	342	368	73.6	19.2	4.2	2.4	0.6	6.06	1.58	0.35	0.2	0.05	12.7	15.4	7.8	0.29	4.1	1.76
PU7411	0	4.27	139	103.6	12	0.91	0.99	2.04	1.36	15	11	16	5.4	1	4.4	65.2	40.3	24.9	1.6	387	4	3.64	58.3	327.2	0.74	6.95	4.46	104	34.5	77.3	23.4	302	332	70.3	19.6	6	3.8	0.3	4.89	1.36	0.42	0.26	0.02	17.8	15.9	9.6	0.32	4.84	1.69
PU7414	0					0.88	0.98	2.2	1.24	26	21	17	12.5	3.4	9.1	72.4	44.3	28.1	1.6	233.2	8.3	5.06	43.3	182.5	0.66	3.53	4.19	131	39.4	94	31.3	333	160	30.4	56.9	10.1	1.8	0.8	1.07	2.01	0.36	0.06	0.03	13	16.3	9.4	0.15	5.95	1.39
PU7423	0	4.68	141.2	104.9	8	0.92	1.04	2.24	1.09	25	23	24	11.7	2.7	9	74.9	41.3	33.6	1.2	290.8	2	5.06	65	261.4	0.67	6.25	4.54	124	39.6	87.2	27.4	315	252	55.1	28.5	6.7	9.3	0.4	3.44	1.78	0.42	0.58	0.03	14.1	16.4	9.4	0.24
PU7427	0	5.19	138.8	104.7	13	0.8	0.78	2.08	1.69	22	13	16	7.1	2.1	5	69.6	41.7	27.9	1.5	382.7	3.4	18.43	191.1	409.7	1.88	4.91	3.38	103	32.3	95.5	30.5	320	200	51.7	40.2	6.2	1.4	0.5	2.54	1.96	0.31	0.07	0.02	12.8	16.3	9.7	0.19	5.04	1.42
PU7428	0	3.54	137.4	104.1	7	0.71	0.96	2.12	1	15	15	16	11.2	2.6	8.6	65.2	39.7	25.5	1.6	277.2	1.4	4.36	43.8	189	0.67	9.28	3.67	116	32.7	89.3	31.8	356	229	75.5	18.6	4.9	0.8	0.2	7.01	1.73	0.45	0.07	0.02	11.6	15.7	9.9	0.23	5.49	1.1
PU7430	0	4.18	138.1	104.5	10	0.7	1.27	2.24	0.53	27	51	118	17.7	7.8	9.9	58.8	30.4	28.4	1.1	274.5	10.7	15.18	124.3	253.6	2.43	4.88	3.64	119	37.2	102.4	32.7	320	141	92	4.1	3.8	0	0.1	4.49	0.2	0.19	0	0	14.9	16	9.2	0.13	5.3	1.02
PU7431	0	4.18	137.3	101.6	12	0.68	1.47	2.11	2.86	20	7	8	14.7	3.9	10.8	53.1	25.6	27.5	0.9	241.3	1.7	2.75	48.4	289.3	0.79	12.13	3.56	99	29.9	84	27.7	330	220	86.5	10.1	3.2	0.2	0	10.49	1.23	0.39	0.02	0	13.9	16.1	9.1	0.2
PU7433	0	4.06	140.3	105.3	11	0.82	0.84	1.9	0.65	22	34	45	15.5	4.6	10.9	52.3	28.7	23.6	1.2	269.9	4.7	9.46	104.5	350.6	2.01	13.46	3.95	125	38.3	97	31.6	326	260	87.6	3.9	7.6	0.7	0.2	11.79	0.53	1.03	0.09	0.03	13.2	16.3	9.4	0.25	4.37	1.58
PU7434	0	3.46	140.6	101.5	13	0.87	0.91	1.78	0.62	23	37	52	10.6	2.5	8.1	57.9	32.3	25.6	1.3	223.6	3.1	5.35	81.4	316.4	0.99	8.98	3.93	130	38.8	98.8	33	334	269	70.2	17.4	9.2	2.9	0.3	6.3	1.56	0.83	0.26	0.03	12.5	15.8	8.4	0.23	4.9	1.32
PU7435	0	5.13	136.4	98.1	11	0.81	0.9	1.91	0.88	28	32	65	11.7	5.3	6.4	57.9	24.4	33.5	0.7	131.4	4.5	8.31	69	137.9	0.72	15.39	4.28	139	42.6	99.6	32.6	327	709	78.7	12.7	7.6	0.5	0.5	12.11	1.95	1.17	0.08	0.08	12.5	15.9	8.8	0.63	1.77	0.96
PU7436	0	4.09	128.5	93.5	16	1.29	0.37	1.34	1.5	78	52	27	11.6	2.1	9.5	81.9	34.7	47.2	0.7	0	1.5	3.97	50.8	266.3	0.96																							14.63	27
PU7438	0	4.12	140.2	99.5	15	0.95	1.04	2.19	0.45	40	89	51	22.4	5.9	16.5	72.3	47	25.3	1.9	435	3	5.49	68.7	359.2	0.75	8.13	5.31	163	49.5	93.1	30.7	329	213	74.8	13.5	7.4	3.7	0.6	6.08	1.1	0.61	0.3	0.05	13.7	15.7	8.9	0.19	4.38	1.2
PU7442	0	3.66	139	104.9	10	0.87	0.99	2.13	0.5	33	66	54	14	4	10	69.6	35.8	33.8	1.1	345.2	2.7	5.31	81.5	427.5	0.87	4.98	3.93	122	36.3	92.4	31.1	336	84	52.6	36.9	8.4	1.4	0.7	2.62	1.84	0.42	0.07	0.03	13.1	16.6	11.8	0.1	4.04	1.19
PU7445	0	4.06	139.2	104.2	7	0.84	1.57	2.12	0.8	20	25	45	9.7	2.1	7.6	67.4	41.9	25.5	1.6	312.8	5.1	4.89	46.4	213.5	0.8	5.23	4.03	126	38.7	96	31.4	327	254	53.4	32.9	8.6	4.5	0.6	2.79	1.72	0.45	0.24	0.03	13.4	16.2	10.2	0.26	5.3	1.22
PU7446	0	4.01	141	106.4	9	0.9	1.5	2.17	1.47	22	15	94	7.6	1.8	5.8	67.6	41.1	26.5	1.6	337	3.4	6.42	46.3	358.8	0.66	4.81	3.61	115	35.3	97.9	31.9	326	213	54.9	35.6	7.7	1.4	0.4	2.64	1.71	0.37	0.07	0.02	14	15.8	8.8	0.19	5.68	0.91
PU7447	0	4.05	139.9	104.1	10	0.88	1.09	2.16	0.63	29	46	27	5.1	1.4	3.7	68.9	39.2	29.7	1.3	232.1	4.8	4.11	43.7	337.6	0.64	7.25	4.12	123	36.3	88.2	29.9	339	163	63.9	24.9	9.1	1.9	0.2	4.63	1.8	0.66	0.14	0.01	12.2	15.7	9	0.15	5.37	1.26
PU7448	0	3.43	139.1	105.1	10	0.93	1.41	2.1	0.62	18	29	21	12.8	4.3	8.5	70.3	41.1	29.2	1.4	266.9	5.4	5.22	47.6	299	0.64	5.85	3.77	118	35.6	94.4	31.3	332	168	66.6	20.7	8.5	3.8	0.4	3.9	1.21	0.5	0.22	0.02	12.9	16.2	9.5	0.16	3.13	0.71
PU8097	1	3.88	138.1	102.2	5	0.75	0.81	2.02	1.18	26	22	12	12.8	3.9	8.9	55.8	33	22.8	1.4	235.6	3.8	5.91	44	170	0.77																							4.84	1.52
PU8107	0	4.2	138.7	98.9	9	0.99	1.02	2.24	0.58	30	52	54	4.2	0.9	3.3	70.5	43.5	27	1.6	238.3	2.3	2.64	44.9	211.3	0.66	7.13	4.14	116	35.4	85.5	28	328	317	50	31.3	6	12.3	0.4	3.57	2.23	0.43	0.88	0.03	13.5	16.1	9.9	0.31	4.17	1.63
PU8125	0	3.93	140.6	104.5	3	0.79	1.08	1.92	0.48	14	29	21	5.5	1.5	4	54	29.6	24.4	1.2	159.4	3.3	2.93	50.3	185.4	0.95	4.21	3.61	104	32.4	89.8	28.9	321	193	55	36.1	8.3	0	0.6	2.32	1.52	0.35	0	0.03	14.4	16.3	10.3	0.2	5.94	2.07
PU8128	0	4.51	140.9	106.1	10	0.93	1.07	2.19	0.77	20	26	16	8.9	2	6.9	65.8	38	27.8	1.4	268	8.9	5.62	54.2	267.1	0.82	4.36	3.72	124	38.1	102.3	33.3	325	163	59.9	29.8	7.7	2.2	0.4	2.61	1.3	0.34	0.1	0.02	12.8	16.2	9.8	0.16	4.74	2.35
PU8129	0	4.46	137.4	99.5	9	0.92	1.51	2.23	0.43	49	113	75	8.6	2.2	6.4	73.1	41.3	31.8	1.3	341.4	2.6	5.13	58	259.3	0.81																							7.12	1.45
PU8130	0	4.27	132.4	93.4	11	0.9	1.32	2.12	0.66	19	29	37	18.6	5.3	13.3	89.5	40.7	48.8	0.8	419	1.6	4.33	67.5	416.9	0.76	5.91	3.78	116	35.1	92.9	30.6	329	282	59.3	22.8	12.2	5	0.7	3.5	1.35	0.72	0.3	0.04	15.9	15.7	8.6	0.24	3.48	2.12
PU8145	0	4.91	138.5	101.3	10	1.04	1.06	1.98	0.4	26	65	23	6.6	1.9	4.7	68.4	42.3	26.1	1.6	371.1	5.9	4.24	75.8	382.8	0.83	5.19	3.43	102	32.3	94.2	29.8	316	286	56.8	33.3	5.1	4.5	0.3	2.95	1.73	0.26	0.23	0.02	15.9	15.4	8.6	0.25	3.84	1.92
PU8146	0	4.05	137.2	98.4	12	0.91	0.99	2.33	2.69	43	16	42	7.6	1.5	6.1	73.3	39.9	33.4	1.2	342.4	8.4	4.34	51.5	226.9	0.84	5.97	3.93	119	36.1	91.9	30.4	331	242	61.4	31.2	5.7	1.4	0.3	3.67	1.86	0.34	0.08	0.02	13.6	15.9	9.2	0.22	7.89	1.5
PU8151	0	4.12	133.7	96.7	12	0.86	0.62	2.06	1	20	20	79	7.9	4.3	3.6	57.3	37.9	19.4	2	128.4	13	7.22	40.8	44.1	0.67	11.54	3.3	101	30	90.8	30.8	339	117	75.5	13	7.4	3.8	0.3	8.71	1.5	0.85	0.44	0.03	13.1	16.4	12.1	0.14	2.13	1.63
PU8268	0	4.88	140.4	102.4	10	0.82	1.3	2.32	0.69	33	48	41	9	3.5	5.5	66.7	43.1	23.6	1.8	327.6	2.2	6.65	78.5	242.6	0.96	7.09	3.99	131	39.4	98.7	32.8	332	210	65.2	23.3	10.8	0.1	0.6	4.62	1.65	0.76	0.01	0.04	13	16.4	10	0.21	3.39	0.72
PU8284	0	3.87	141.1	102.2	10	0.91	1.31	2.14	1.75	28	16	26	6.4	1.8	4.6	62.2	35.8	26.4	1.4	346.8	12	3.63	48.3	215.2	0.75	4.21	4.22	126	38.6	91.5	29.8	325	195	61.7	28.3	7.9	1.8	0.3	2.6	1.19	0.33	0.08	0.01	14.3	15.9	8.7	0.17	4.61	2.17
PU8308	1	3.87	140.1	99.5	11	0.8	0.88	2.12	0.66	37	56	38	16.5	4.8	11.7	59.2	34	25.2	1.3	325.4	14.2	2.96	41.9	277	0.8	3.2	3.5	110	34.6	98.9	31.4	318	112	51.5	38.5	7.1	2.3	0.6	1.65	1.23	0.23	0.07	0.02	15.7	16.1	10.9	0.12	4.88	1.64
PU8314	0	4.2	141.4	105.8	9	0.92	1.05	2.01	0.42	28	66	18	8.8	2	6.8	62.7	37.3	25.4	1.5	271.3	12.7	4.95	69.5	344.4	0.81	5.07	4.35	129	39.6	91	29.8	327	197	55.9	35.6	7.3	1	0.2	2.83	1.8	0.37	0.05	0.01	13.4	16.3	9.2	0.18	5.42	1.02
PU8321	0	4.23	137.4	98.3	11	0.97	1.48	2.2	0.48	20	42	76	7.6	1.8	5.8	74.8	45.4	29.4	1.5	373.2	2.9	3.79	99.1	476.9	0.84	7.6	4.72	141	41.7	88.4	30	339	258	55.4	34.3	7.8	2.2	0.3	4.21	2.61	0.59	0.17	0.02	12.7	16.4	10.1	0.26	4.86	2.14
PU8328	0	3.96	139.7	101.4	6	0.84	1.16	2.3	1.05	20	19	30	13	3.6	9.4	73.2	47.8	25.4	1.9	326	2.7	6.99	49.8	276.6	0.88	3.48	4.15	122	37.7	90.9	29.5	324	169	67	21.3	7.2	3.9	0.6	2.33	0.74	0.25	0.14	0.02	14	16.5	13.2	0.22	6.24	1.57
PU8336	0	3.13	133	90.4	12	0.75	0.89	1.95	1	11	11	17	8.5	2.6	5.9	54.9	35.7	19.2	1.9	380.3	10.2	5.32	78	293.4	1.19	5.34	3.24	98	31.7	97.8	30.3	309	277	75	15	7.1	2.6	0.3	4.01	0.8	0.38	0.14	0.02	19.1	15.9	8.8	0.24	4.66	1.49
PU8354	0	3.58	139.3	98.5	8	0.77	0.56	1.96	1.42	27	19	16	13	4.9	8.1	67.2	39.6	27.6	1.4	146.8	3.8	5.41	48.6	86.6	0.68	6.35	2.75	86	26.8	97.4	31.3	322	408	72.3	16.9	7.7	2.9	0.2	4.59	1.07	0.49	0.18	0.01	13.2	16.3	9.1	0.37	2.45	1.07
PU8389	0	3.78	137.6	97.9	11	0.85	1.24	2.06	0.48	38	79	35	7.9	1.9	6	68.1	40.4	27.7	1.5	307.1	12.9	4.37	58.2	340.3	0.7	4.78	3.84	119	35	90.9	31.1	341	114	49.5	31.7	12.4	5.9	0.5	2.37	1.52	0.59	0.28	0.02	12.8	16.4	11.1	0.13	4.79	2.36
PU8449	1	3.47	138.4	99.4	9	0.85	0.64	1.87	0.5	13	26	58	15.2	3.8	11.4	63.5	27.2	36.3	0.7	157.8	3.2	6.46	40.6	141.3	0.62	21.42	3.08	96	28.4	92.3	31	336	285	92.1	1.4	5.5	0.9	0.1	19.73	0.3	1.18	0.19	0.02	14.6	16.7	10.1	0.29	6.81	2.12
PU8450	0	4.52	133.3	98.4	8	0.85	0.8	2.28	0.9	18	20	31	13.6	3.2	10.4	78.4	37.4	41	0.9	231.9	2.4	6.27	59.4	217.2	0.85	8.32	4.22	142	42.8	101.3	33.6	332	208	64.6	27.2	6.4	1.3	0.5	5.37	2.26	0.53	0.11	0.04	13.9	16.3	8.9	0.19	6.65	1.64
PU8460	0	3.86	142	107.7	8	0.8	0.91	2.12	1.44	23	16	26	13.9	3.5	10.4	65	37.6	27.4	1.4	254.8	6.4	3.99	57.3	145.2	0.97	4.76	3.59	109	33.4	93.1	30.3	325	285	61.1	27.7	9.1	1.7	0.4	2.91	1.32	0.43	0.08	0.02	16	15.9	8.9	0.25	6.28	1.57
PU8473	0	4.3	137.5	97.1	14	0.89	0.85	2.05	1.11	21	19	22	6.8	1.8	5	67.6	37.7	29.9	1.3	291.3	2.3	3.36	75.9	245.8	1.07	7.23	4.16	119	36.2	87.1	28.7	329	320	69.7	19.6	9.4	0.8	0.5	5.04	1.42	0.68	0.06	0.04	13.8	15.5	8.1	0.26	2.91	0.85
PU8488	0	4.2	138.6	101.5	11	0.78	1.21	2.15	0.72	26	36	53	7.3	1.9	5.4	74.4	41.2	33.2	1.2	324.1	8.6	5.13	79.2	250.6	1.04	5.3	4.37	133	39.6	90.6	30.5	337	224	51.5	35	6.4	7	0.1	2.73	1.86	0.34	0.37	0.01	13.1	16.2	10.5	0.23	5.07	1.69
PU8494	0	3.41	138.6	98.8	10	0.94	1.02	2.16	1.16	29	25	24	18.9	5.9	13	65.7	36.8	28.9	1.3	220.4	1.3	3.94	65.2	130	0.81																							3.71	1.35
PU8500	1	4.06	138.7	100.2	7	0.98	1.32	2.16	0.52	21	40	18	4.6	1.3	3.3	65.9	39.1	26.8	1.5	262.9	3.2	8.25	81.6	262.8	1.25	6.28	3.3	100	30.1	91.4	30.3	332	296	65.4	26.7	6.1	1.4	0.4	4.11	1.68	0.39	0.09	0.03	13.4	15.7	8.2	0.24	5.11	2.13
PU8501	1	4.04	137.6	92.7	11	0.88	1.32	2.11	0.83	15	18	20	5.2	1.3	3.9	59.5	37.4	22.1	1.7	326.6	2.8	3.8	30.7	157.3	0.79	10.42	3.37	104	33.8	100.4	31	308	379	81.9	10.1	7.3	0.2	0.5	8.53	1.05	0.76	0.02	0.05	16.3	16	8.7	0.33
PU8527	0	3.88	140.4	98.4	13	0.87	1.35	2.12	0.45	24	53	43	9.2	2.7	6.5	69.6	44.6	25	1.8	425.5	2.6	4.61	58.4	378.8	0.8	5.93	4.78	151	44.8	93.8	31.6	337	181	61.6	28.8	7.9	1.3	0.4	3.65	1.71	0.47	0.08	0.02	12.6	15.9	8.1	0.15	5.21	2.82
PU8532	1	3.66	137.8	96.7	8	0.77	1.03	2.2	0.56	28	50	30	22.2	7.3	14.9	75.4	39.7	35.7	1.1	255.3	3.7	4.44	40.1	101.9	0.88	6.82	3.56	115	35.7	100.1	32.3	323	176	74.4	12.3	10.2	2.7	0.4	5.07	0.84	0.7	0.18	0.03	19.4	16.4	9.6	0.17	3.5	1.7
PU8559	0	3.56	139.1	101.3	11	0.88	1.04	2.02	0.98	52	53	17	9.1	2.2	6.9	75	37.8	37.2	1	278.8	7.3	2.6	47.2	167.8	0.91	5.19	3.27	101	31.1	94.9	30.7	324	198	47.6	36.1	8.6	6.2	1.5	2.47	1.87	0.45	0.32	0.08	14.7	16.1	9.5	0.19	5.39	1.58
PU8562	0	3.09	145.1	106.3	11	0.75	0.98	2.02	0.41	31	76	45	16.5	5.3	11.2	54.8	34.1	20.7	1.6	278.1	2.4	4.85	50.3	201.9	1.12	6.89	2.49	76	24.5	98.4	30.4	309	169	77.7	13	6.6	2.4	0.3	5.35	0.9	0.45	0.17	0.02	15.3	17	11	0.19	4.51	1.02
PU8569	0	4.28	139	100.9	8	0.85	1.11	2.17	0.66	19	29	42	6.1	1.4	4.7	61.5	36	25.5	1.4	325.5	2.8	3.99	74.4	355.2	0.9	4.6	3.47	111	33.3	96.1	32.1	334	224	51.8	29.9	12.8	5.1	0.4	2.38	1.38	0.59	0.23	0.02	13	16.4	10.2	0.23	4.72	1.94
PU8578	1	2.66	141.2	99.8	9	0.78	0.59	2.16	0.87	45	52	14	7.7	2.7	5	60.2	36.6	23.6	1.6	180.2	2.2	5.15	61.2	222.2	0.95	3.78	3.76	107	32.2	85.5	28.5	333	228	52.9	28.6	13.2	3.9	1.4	2	1.08	0.5	0.15	0.05	13	16.2	10.6	0.24	2.29	1.07
PU8580	0	3.9	139.8	98.6	14	0.93	1.47	2.24	0.46	115	252	299	10.6	3.2	7.4	74.3	51.6	22.7	2.3	350.2	4	5.17	53.6	260	0.95	4.31	3.9	125	36.8	94.5	31.9	338		46.2	43.5	7.1	3.1	0.1	1.99	1.87	0.31	0.13	0	13.3	16.5	11.3	0.23	5.09	1.35
PU8587	0	4.07	141.2	102.8	11	0.79	1.21	2.07	0.75	21	28	24	10.7	2.8	7.9	65.2	40.6	24.6	1.7	350	2.2	3.54	46.2	215.9	0.68	4.73	3.51	122	37.4	106.3	34.9	328	249	69.2	25.1	3.9	1.3	0.5	3.27	1.19	0.18	0.06	0.02	13.7	16.1	9.5	0.24	5.29	2.47
PU8590	0	3.51	142.1	105	8	0.72	1.17	2.07	1.28	23	18	13	10.8	3.5	7.3	61.7	38.8	22.9	1.7	218.6	11.3	5.81	76.6	372	1.07	5.48	3.52	113	34.5	98	32.2	328	240	54.2	33	8.7	3.6	0.5	2.97	1.8	0.48	0.2	0.03	13.8	15.4	8.3	0.2	4.68	0.7
PU8595	0	3.83	139.2	103	8	0.93	1.27	2.06	0.55	16	29	21	7	1.8	5.2	63.7	40.9	22.8	1.8	268.8	4.8	3.64	56.7	271.2	0.83	7.72	3.46	110	33.2	96	31.7	330	227	66.9	25	6.5	1.2	0.4	5.16	1.93	0.5	0.09	0.03	13.3	15.7	8.9	0.2	5.35	1.13
PU8603	0	3.57	139.8	102.6	7	0.88	0.86	1.99	0.86	19	22	39	12	4.7	7.3	64.4	33	31.4	1.1	201.7	7	5.2	71.5	208.5	0.97	6.96	3.48	100	31.2	89.6	28.8	321	205	67.2	20.3	8.1	3.7	0.7	4.68	1.41	0.56	0.26	0.05	14.1	16.1	9.7	0.2	2.38	0.75
PU8613	0	3.81	136.5	101.1	9	0.83	0.69	2.1	0.79	15	19	34	9.9	2.8	7.1	68.9	36.2	32.7	1.1	278.4	4.3	5.79	106.8	425.4	1.32	7.42	4.02	131	38.9	96.7	32.5	337	227	71.6	16.2	7.6	4	0.6	5.31	1.2	0.56	0.3	0.04	12.6	16	9.2	0.21	4.74	1.16
PU8614	0	4.09	137.4	100.1	16	0.85	1.1	2.01	0.55	35	64	189	8.3	2.5	5.8	68.9	36.9	32	1.2	425.7	16.8	8.71	97.8	564.2	1.79	7.09	4.25	127	38.5	90.7	30	331	210	70.7	18.6	7	3.3	0.4	5.01	1.32	0.5	0.23	0.03	13.6	15.7	9	0.19	5.93	1.87
PU8615	0	4.27	140	106.5	5	0.89	1.1	2	0.51	35	68	33	8.1	1.7	6.4	64.8	36.4	28.4	1.3	297.4	4.5	5.98	59.8	249.9	0.8	5.85	4.11	130	39.2	95.5	31.7	332	170	63	29.7	5	2	0.3	3.69	1.74	0.29	0.12	0.02	12.3	16.3	11.3	0.19	5.42	1.37
PU8616	0	4.04	139	102.7	8	0.75	1.27	2.21	1.5	27	18	61	10.7	2.5	8.2	73.2	44.3	28.9	1.5	376.8	30.4	4.81	77.5	418.2	0.95	6.42	4.38	137	40.7	92.8	31.2	336	254	51.7	35.7	7	4.4	1.2	3.32	2.29	0.45	0.28	0.08	13.1	16	9.7	0.25	5.68	1.12
PU8618	0	4.12	140.3	106.2	7	0.89	1.09	2.13	1.26	24	19	60	12.3	3	9.3	65.7	42.1	23.6	1.8	386.9	3	4.81	68.5	300.5	0.75	3.75	4.33	135	40.7	93.9	31.1	331	193	60.5	28.3	8.4	2	0.8	2.27	1.06	0.31	0.08	0.03	12.5	15.6	9.3	0.18	6.74	0.85
PU8619	0	3.71	137.6	101	9	0.88	1.29	2.09	0.59	24	41	39	7.5	2	5.5	69.3	39	30.3	1.3	297.2	0.9	4.29	57.7	319.2	0.98	4.56	3.36	105	32.7	97.4	31.1	320	147	53.1	33.8	9.2	2.8	1.1	2.42	1.54	0.42	0.13	0.05	15.2	16.5	10.5	0.16	4.25	1.8
PU8620	1	4.83	160.5	113.5	5	0.85	0.63	1.87	1.7	17	10	7	11.4	5.6	5.8	44.5	24.3	20.2	1.2	67.2	20.1	21.37	51.4	134	1.27	7.6	2.47	75	23.8	96.6	30.3	313	68	93.5	5.2	1.1	0.1	0.1	7.11	0.39	0.08	0.01	0.01	17	17	11.3	0.08
PU8628	0	3.67	136.6	95.3	8	0.8	0.98	2.06	1.64	18	11	25	7.8	2.6	5.2	66.6	31.2	35.4	0.9	177.3	2.4	5.17	123.7	209.5	1.58	3.52	2.88	88	26.5	91.8	30.4	331	256	59.1	24.8	8.6	7	0.5	2.08	0.87	0.3	0.25	0.02	13.4	16.3	9.1	0.23
PU8635	0	3.46	134.8	101.8	8	0.79	1.21	2.05	1.29	186	144	76	8	2.3	5.7	67.8	35.2	32.6	1.1	163.7	28.4	3.09	50.3	197.6	0.93	2.51	3.7	129	37.6	101.6	34.8	343	99	49	40.6	8.6	1.8	0	1.23	1.02	0.22	0.05	0	12.9	16.5	11.3	0.11	4.86	0.94
PU8641	0	4.49	136.4	100.9	11	0.92	1.23	2.09	1.13	17	15	49	10.8	2.7	8.1	64.1	37.2	26.9	1.4	395.5	1.9	9.82	80.1	401.3	1.35	5.96	3.34	110	33.6	100.6	32.9	326	170	69	22	6	2.2	0.8	4.11	1.31	0.36	0.13	0.05	14	16.2	10.2	0.17	4.73	3.54
PU8647	0	5	132.4	93.8	12	0.88	0.98	2.21	0.85	33	39	26	7.4	2.9	4.5	74.8	40.4	34.4	1.2	299.1	4.4	4.12	42.9	103.5	0.69	5.17	3.25	100	31.4	96.6	30.7	318	197	63.3	23.8	12	0.3	0.6	3.27	1.23	0.62	0.02	0.03	15.4	16.4	9.8	0.19	2.97	1.22
PU8653	0	4.4	138	100.1	9	0.91	0.73	2.02	0.61	62	102	21	6.8	2.3	4.5	64.1	35.1	29	1.2	295.5	6.7	5.58	56	184.4	0.84	6.71	3.69	110	34.1	92.3	29.7	322	298	62	18.2	10.5	9	0.3	4.16	1.22	0.7	0.6	0.02	13.6	15.9	8.6	0.26	3.95	0.87
PU8656	0	4.24	129.2	90.2	12	0.75	1.19	2.11	1.57	22	14	14	16.6	6.3	10.3	56.5	35.9	20.6	1.7	155.3	3.2	4.16	43.4	85.3	1.11	3.61	3.2	95	29.2	91.1	29.7	326	103	82.1	11.6	5.9	0.1	0.3	2.96	0.42	0.21	0	0.01	13.1	16.2	11.2	0.12	3.11	1.17
PU8659	1	4.32	128.6	86.9	11	0.71	1.03	2.27	0.89	24	27	49	7.7	2.8	4.9	73.9	41.6	32.3	1.3	273.6	5.6	5.32	61.3	379.8	0.89	6.47	3.61	98	30.7	85.2	27.1	318	195	67.6	19.8	7.2	4.4	1	4.37	1.28	0.47	0.28	0.06	21.1	16.3	10.2	0.2	4.24	1.5
PU8664	0	3.8	138.7	98.2	13	0.81	0.92	2.1	0.45	29	64	44	9.3	2.7	6.6	73.9	45	28.9	1.6	365.5	7.8	7.27	49.6	356	0.89	6.26	3.72	115	34.5	92.9	31	334	251	67.5	19.9	7.7	4.3	0.6	4.23	1.25	0.48	0.27	0.04	12.5	15.9	9.3	0.23	5.3	2.34
PU8671	0	4.31	135.5	100.2	8	0.76	1.49	2.19	0.74	32	43	80	10.7	2.3	8.4	70.9	38.3	32.6	1.2	227.5	7.5	2.31	32.8	176.9	0.64	5.94	3.66	108	33.7	92.3	29.6	321	299	60.6	27	8.9	2.7	0.8	3.6	1.6	0.53	0.16	0.05	13.6	16.1	10.9	0.32	5.6	1.45
PU8679	0	4.34	141.7	103.1	9	0.86	0.95	2.01	0.41	22	54	39	18.1	4.4	13.7	57.7	33.9	23.8	1.4	345	1.5	3.87	76.5	285.3	0.77	2.94	3.55	116	35.8	100.8	32.6	323	120	65.1	22.6	10.5	1.2	0.6	1.91	0.67	0.31	0.04	0.02	15.4	16.3	10.2	0.12	4.82	1.61
PU8681	0	4.49	137.6	99.7	5	0.81	1.52	2.15	0.49	43	88	66	7	2.2	4.8	81.5	36.5	45	0.8	394.2	4.5	4.6	67.4	289.3	1.16	5.27	3.98	126	39.7	99.8	31.7	317	266	59.3	28.8	8.6	2.7	0.6	3.13	1.52	0.46	0.14	0.03	14.2	15.8	8.9	0.24	5.62	1.52
PU8682	0	3.91	140.4	102.2	6	0.82	1.04	2.09	0.84	21	25	37	8.6	2.5	6.1	64.4	37.5	26.9	1.4	352.7	6.9	3.89	66.3	317.6	0.78	5.12	3.83	125	38.6	100.6	32.7	325	141	68	19.5	9.3	2.7	0.5	3.48	1	0.48	0.14	0.03	13.1	16.4	10	0.14	4.91	1.62
PU8683	0	4.29	138.4	99.6	8	1.03	0.98	2.16	0.36	87	245	33	6	1.3	4.7	71.1	46.5	24.6	1.9	332.3	1.7	4.23	47	123.5	0.68	4.31	4.35	134	41.2	94.7	30.8	326	264	71.5	20.7	6.8	0.5	0.5	3.08	0.89	0.29	0.02	0.02	13.6	15.9	10.5	0.28	5.43	1.43
PU8686	0	4.32	136.7	97.3	12	0.84	1.25	2.22	0.5	17	34	23	6.3	2.2	4.1	65.7	39.3	26.4	1.5	323	16.9	4.05	67.3	297.1	0.78	8.49	4.26	127	38.8	90.9	29.8	328	475	64.2	26.6	6.7	2.1	0.4	5.45	2.26	0.57	0.18	0.03	14	15.7	8.5	0.4	4.59	1.54
PU8690	1	3.83	152.6	106.3	8	0.86	0.94	1.91	0.84	21	25	15	9.2	5.1	4.1	59.2	28.9	30.3	1	99.4	2.2	9.73	47	117	0.76	11.77	2.89	88	28	96.8	30.5	315	40	89.5	8.3	2.1	0	0.1	10.53	0.98	0.25	0	0.01	14.9	17.7	14.3	0.06
PU8698	0	4.4	138.6	100.7	12	1.02	1.61	2.39	0.71	22	31	24	8.7	2.4	6.3	72.1	50.4	21.7	2.3	330.3	6.8	6.82	63.4	274	1.42	5.15	3.6	107	33.4	92.7	29.7	320	200	62.8	23.1	9.7	4.1	0.3	3.23	1.19	0.5	0.21	0.02	14.5	16.8	11.5	0.23	4.03	2.22
PU8699	0	4.65	137.8	99	8	0.92	1.41	2.26	0.54	20	37	43	8.6	2.7	5.9	67.9	43.9	24	1.8	369.8	6.2	3.58	59.5	225.3	0.79	5.06	3.9	121	36.6	93.9	31.2	332	227	49.6	39.9	7.4	2.7	0.4	2.51	2.02	0.37	0.14	0.02	13.1	16	10.5	0.24	3.2	2.08
PU8703	1	5.04	132.1	98.2	16	0.99	1.99	2.09	1.2	12	10	17	4.5	1.2	3.3	57.8	33.1	24.7	1.3	417.3	2.3	23.71	845.7	332.1	4.34	2.46	1.96	64	19.9	101.7	32.6	320	138	66.2	14	17.2	1.5	1.1	1.63	0.34	0.42	0.04	0.03	16.1	16	8.3	0.11	3.49	1.15
PU8712	0	4.19	137.2	96.3	13	0.9	1.02	2.2	0.79	19	24	31	21.8	4.4	17.4	73.4	43.8	29.6	1.5	498.7	4.9	7.34	80.1	370.2	1.19	5.95	4.46	133	39.5	88.5	29.9	337	24	68.8	22.1	6.7	2	0.4	4.09	1.32	0.4	0.12	0.02	14	16.7	11.9	0.03	4.81	2.84
PU8717	1	3.49	142.9	107.6	9	0.85	0.63	2.56	1.67	20	12	19	4.3	1.7	2.6	66.9	48.5	18.4	2.6	228.2	5.6	4.91	37	77.4	1.15	3.4	2.84	88	27.7	97.4	30.9	317	163	66.4	24	8.5	0.9	0.2	2.26	0.82	0.29	0.03	0.01	14.8	16.3	10.6	0.17
PU8719	0	3.17	143.3	110.4	10	0.77	0.98	2.06	1.33	20	15	22	15	4.5	10.5	63.8	39.3	24.5	1.6	294.7	2.9	7.25	92.8	347.6	1.37	6.77	3.47	114	34.7	100.1	32.7	327	206	51.6	32.3	7.4	8	0.7	3.49	2.19	0.5	0.54	0.05	14.7	15.9	9.8	0.2
PU8721	1	3.91	138.4	99.3	9	0.79	0.88	2.23	0.62	33	53	49	21	7.4	13.6	63.3	37.9	25.4	1.5	197.2	9.5	5.68	79.2	169	1.32	6.88	3.02	87	27.3	90.3	28.8	319	203	74.3	14.4	9.4	1.2	0.7	5.11	0.99	0.65	0.08	0.05	15.5	16.1	10.3	0.21	3.85	1
PU8731	1	5.88	141.1	100.7	18	0.81	1.29	1.62	0.92	748	815	19	85	36	49	57.5	28.8	28.7	1	90.8	20.5	8.79	26.2	258.4	0.54	6.38	1.81	56	17.8	98.5	31.1	316	20	95.1	4.3	0.5	0	0.1	6.07	0.28	0.03	0	0.01	13.2	16.6	9.3	0.02
PU8732	0	4.57	138.5	104.5	8	0.91	1.21	2.08	1.08	39	36	19	7.9	0.7	7.2	69.9	39.7	30.2	1.3	346.9	2.7	4.36	48.5	202.3	0.65	4.3	4.08	127	38.7	94.8	31	327	261	48.1	39.4	9.7	2.3	0.5	2.07	1.7	0.42	0.1	0.02	13.7	15.4	8	0.21	7.72	2.06
PU8742	0	4.62	132.6	93.8	10	0.8	1.1	2.18	0.73	22	30	107	6.8	1.4	5.4	62	33.6	28.4	1.2	341.7	5	5.82	52.1	197.2	0.81	7.89	3.46	100	32	92.3	28.9	313	230	71	17.6	9	2	0.4	5.6	1.39	0.71	0.16	0.03	14.5	16.2	9.5	0.22	5.41	1.38
PU8745	1	4.09	136.6	95.1	14	0.69	0.65	1.83	0.74	37	50	103	33.4	18	15.4	61.7	26.9	34.8	0.8	136.7	2.5	4.32	35	67.3	0.67	16.63	3.41	98	31.5	92.4	28.7	310	248	85.8	4.7	8.5	0.5	0.5	14.27	0.78	1.41	0.08	0.08	14.1	16.3	9.7	0.24
PU8747	0	4.04	141.3	101	11	0.88	1.05	2.09	0.83	20	24	150	9.1	2.8	6.3	59.5	39.5	20	2	399	3.1	5.31	84.2	380.4	0.94	4.69	4.13	120	36.4	88.4	29	329	217	53.8	36.8	6.8	1.7	0.9	2.52	1.73	0.32	0.08	0.04	13.6	16.4	11.1	0.24	5.63	1.73
PU8748	0	3.66	138.9	95.3	7	0.79	0.89	1.95	1.3	13	10	35	7.7	3.1	4.6	54	34	20	1.7	224	9.6	10.9	105	281.4	2.66	8.89	2.43	81	25.6	105.5	33.3	316	159	70.3	19.2	8.4	1.8	0.3	6.25	1.71	0.75	0.16	0.03	21.6	15.7	8.1	0.13	3.15	0.87
PU8752	0	4.34	137.9	98	8	0.88	1.14	2.13	0.53	36	68	56	8.2	1.9	6.3	76.6	42.5	34.1	1.2	385.8	3.7	4.51	59.7	294.9	0.78	8.19	3.77	122	36.9	97.8	32.4	331	196	68.5	23.5	4	3.8	0.2	5.61	1.93	0.33	0.31	0.02	13.6	16.2	9.9	0.19	5.33	1.63
PU8768	1	4.42	139.2	103.9	12	0.83	0.98	2.1	1.17	21	18	11	13.6	4.1	9.5	67.9	41.1	26.8	1.5	269.1	11.1	5.46	64.4	275.4	0.78	4.3	4.06	132	39.4	96.8	32.4	335	229	53.6	37.5	7	1.7	0.2	2.3	1.61	0.3	0.07	0.01	13.5	16.1	10.1	0.23	3.8	0.72
PU8771	0	4.1	140.6	100.5	9	0.81	1.11	2.05	0.91	41	45	19	8.9	2.3	6.6	63	35.3	27.7	1.3	361.5	4.6	6.16	71.7	357.1	0.99	5.28	3.37	118	36.1	107	35	327	213	46.5	26.3	14	12.6	0.6	2.46	1.39	0.74	0.67	0.03	12.3	16.1	8.6	0.18	4.61	2.03
PU8772	0	4.61	139.9	98.7	8	0.95	0.92	2.25	0.39	49	125	91	9.8	2.4	7.4	64.5	41.8	22.7	1.8	434.3	3.3	5.95	78.2	352.4	0.89	4.77	4.23	140	43.1	101.8	33	325	184	43.8	44.1	7.8	3.1	1.2	2.09	2.11	0.37	0.15	0.06	13.6	16.2	9.9	0.18	6.68	1.76
PU8775	0	3.98	140.8	107.2	9	0.93	1.1	2.14	0.82	27	33	40	11.5	2.4	9.1	62.3	38.1	24.2	1.6	320.1	3.2	6.9	63	264.2	0.97	5.73	3.82	115	36.4	95.2	30.1	317	276	62	22.2	7.6	7.1	1.1	3.55	1.27	0.43	0.41	0.06	14.4	15.9	9.8	0.27	5.47	1.26
PU8780	0	3.8	140.3	107.3	6	0.75	1.34	2.04	0.78	18	23	42	9.5	2.2	7.3	61.5	40	21.5	1.9	232.2	4	4.99	46.1	222.9	0.67	4.6	4.21	131	38.9	92.3	31	336	139	57.2	31	6.3	5.4	0.1	2.63	1.43	0.29	0.25	0	13.2	16.3	8.9	0.12
PU8783	1	4.72	137.2	99	10	0.87	1.14	2.11	1.2	12	10	15	9.9	3.1	6.8	73	42.8	30.2	1.4	389.4	2.2	4.45	72.5	292.5	0.9	5.42	5.47	111	35.8	65.4	20.3	310	245	59.7	30.5	6	2.9	0.9	3.24	1.66	0.32	0.16	0.05	17.2	15.7	10.7	0.26	3.96	0.92
PU8789	0	4.63	137.9	103	9	0.89	1.08	2.22	0.64	21	33	46	14.1	3.7	10.4	71.1	42.8	28.3	1.5	281.3	5.4	5.13	63.2	259	0.7	4.23	4.04	127	37.5	92.9	31.6	340	197	62.3	29.8	5	2.5	0.4	2.64	1.26	0.21	0.11	0.02	15.2	16.2	9.6	0.19	5.21	1.96
PU8792	0	4.57	139.1	99.8	14	0.89	0.92	2.11	0.49	47	95	55	7.7	2.2	5.5	75.7	45.6	30.1	1.5	391.5	3.6	8.58	86.3	415.5	1.29	8.41	4.45	138	42.5	95.4	31	325	193	56.7	35.4	5.4	2	0.5	4.77	2.97	0.45	0.17	0.04	14	16.6	10.8	0.21	5.54	2.15
PU8794	0	3.93	139.9	101.6	11	0.92	1.48	2.21	0.68	17	25	18	12	3.1	8.9	70.1	44.9	25.2	1.8	311.4	1.4	4.35	69.6	437.1	0.88	6.03	4.1	130	38.2	93.2	31.7	340	263	55.7	34.6	7.5	2.1	0.1	3.36	2.09	0.45	0.13	0.01	13.5	15.8	9.2	0.24	4.71	1.87
PU8797	0	4.71	141.9	104.1	6	0.98	1.37	2.13	0.86	19	22	20	5.4	1.5	3.9	67	39.4	27.6	1.4	331.9	2.6	4.26	55.4	352.4	0.87	6.3	3.49	107	32.7	93.8	30.7	327	112	65.7	23.4	7	2.9	1	4.14	1.48	0.44	0.18	0.06	13.4	17.4	11	0.12	4.32	1.54
PU8799	1	4.71	132.5	97.8	11	0.79	0.89	1.94	0.54	55	101	182	346.5	226.3	120.2	56.2	29.1	27.1	1.1	362.1	24.8	13.8	122.5	154.8	3.57	9.17	2.77	89	27.2	97.9	32.2	329	108	94.8	3.7	1.3	0.1	0.1	8.69	0.34	0.12	0.01	0.01	14	16.7	14	0.15
PU8811	0	3.45	137.9	95.7	7	0.7	0.47	2.1	1.21	17	14	12	6.4	3.6	2.8	52.9	34	18.9	1.8	94.9	3	3.38	55.1	91.7	1.41	9.02	2.76	79	25.7	93.1	28.6	308	265	81.9	11	6.3	0.4	0.4	7.39	0.99	0.56	0.04	0.04	14.3	15.8	8	0.21	2.7	0.97
PU8815	0	3.24	135	92.1	11	0.79	0.54	1.96	1.77	39	22	24	31	14.2	16.8	66.5	32.8	33.7	1	192.5	4.1	2.84	54.5	138.3	0.89	4.99	2.27	68	20.9	92	30.2	328	92	68.5	17	9	4.7	0.8	3.42	0.85	0.45	0.23	0.04	13	16.9	10.3	0.09	3.2	1.25
PU8817	0	3.88	141.9	103.6	8	0.92	1.15	2.12	1	15	15	11	11.5	2.8	8.7	65.7	38.6	27.1	1.4	309.5	2.6	4.54	50.5	242.8	0.8	4.85	3.54	110	33.6	95	31.2	328	227	50.9	36.9	7.8	3.8	0.6	2.47	1.78	0.38	0.18	0.03	12.9	16	9.7	0.22	5.13	1.64
PU8818	0	4.27	137.5	99.1	10	1.04	1.49	2.31	0.32	25	78	203	7.7	1.7	6	82.6	50.1	32.5	1.5	431.1	6.2	6.56	71.3	360.8	0.85	6.54	3.84	126	36.6	95.4	32.7	343	283	52.7	33.9	10.8	2.5	0.1	3.45	2.22	0.71	0.16	0.01	13.8	15.9	8.9	0.25	8.61	2.26
PU8819	0	4.36	140.1	103.6	9	0.84	1.1	2.3	0.67	26	39	79	12.2	3.2	9	70.3	44.1	26.2	1.7	330.3	5.1	4.37	102.6	347.5	0.98	4.62	4.04	119	35.6	88.2	29.4	333	301	57.8	28	10.1	4	0.1	2.67	1.29	0.47	0.18	0	14.1	16	9	0.27	6.23	1.93
PU8821	0	4.62	137.3	100.8	8	0.81	1.26	2.14	1.07	16	15	16	19.8	5.3	14.5	70.5	39.6	30.9	1.3	293.9	4.3	4.46	58.2	315.3	0.65	6.75	4.13	130	39.1	94.5	31.5	333	398	53.3	38.2	5.2	2.7	0.6	3.6	2.58	0.35	0.18	0.04	12.5	15.6	8.6	0.34	3.95	1.5
PU8822	0	4	138.6	102.7	9	0.86	1.24	2.18	1.47	22	15	57	12	3	9	64.8	36.3	28.5	1.3	299.4	2.6	4.65	61.9	344.2	0.85	6.35	4.02	117	35.9	89.1	29.2	327	295	64	26.1	6.1	2.8	1	4.06	1.66	0.39	0.18	0.06	13	16	9.8	0.29	4.98	1.23
PU8823	0	4.21	140.5	103.2	8	0.9	0.87	2.15	0.63	20	32	45	8.5	1.9	6.6	69.8	46.6	23.2	2	347.9	2.1	3.14	50.7	274.5	0.68	5.12	3.88	117	35.6	91.9	30.3	330	239	57.4	27.4	9.7	5.2	0.3	2.94	1.4	0.5	0.27	0.02	13.6	16.4	9.6	0.23	5.55	2.76
PU8824	0	4.34	140.4	101.8	10	0.89	1.35	2.17	0.63	22	35	54	7.7	1.9	5.8	69	47.5	21.5	2.2	361.5	2.9	3.94	53.1	283.2	0.65	5.18	4.41	136	40.1	91	30.8	339	69	45	44.4	6.7	2.7	1.2	2.33	2.3	0.35	0.14	0.06	12.8	16.4	10.5	0.07	6.13	1.57
PU8825	0	3.9	140.4	102.4	11	0.82	0.98	2.12	1.14	24	21	39	6.8	0.9	5.9	68.5	38.6	29.9	1.3	318.7	4.3	4.79	56.6	246.2	0.72	3.47	3.77	126	37.5	99.6	33.3	334	224	49.6	41.9	6.2	1.1	1.2	1.72	1.45	0.22	0.04	0.04	14.7	16	10.2	0.23	4.93	1.41
PU8826	0	4.09	134.3	95.4	10	0.92	0.83	1.93	0.66	21	32	71	13.6	4.1	9.5	60.2	39.6	20.6	1.9	360.2	4.3	3.03	71.9	241.6	0.67	5.08	4.07	130	38.1	93.7	31.9	340	196	60.4	23.8	12.3	3.1	0.4	3.07	1.21	0.63	0.16	0.02	15.8	15.6	8.1	0.16	5.15	2.62
PU8833	0	4.3	141.6	102.5	8	0.92	0.8	1.94	0.57	13	23	19	5	1.6	3.4	53	31.2	21.8	1.4	327.6	3.3	10.52	74.2	192.7	1.47	9.65	3.28	102	31.4	95.6	31	324	118	88	6	5.8	0	0.2	8.49	0.58	0.56	0	0.02	14.4	16	9.2	0.11	5.94	1.44
PU8834	0	4.51	137.5	105.8	10	0.79	1.15	1.93	0.59	24	41	34	7	2.1	4.9	54.4	29	25.4	1.1	223.3	2.4	9.12	88.6	343.8	1.04	5.8	3.38	115	35.3	104.4	34.2	327	302	62.4	23.7	7.9	4.5	1.5	3.62	1.37	0.46	0.26	0.09	13.7	15.8	8.3	0.25	3.89	0.85
PU8838	0	4.35	136.9	99.9	10	0.82	1.14	2.07	1.88	15	8	10	9.1	3.5	5.6	61	36.3	24.7	1.5	192.5	2.6	8.46	54	268.8	1.39	4.01	3.25	101	31.8	98	31.1	317	213	74.2	16.5	8	0.8	0.5	2.98	0.66	0.32	0.03	0.02	14.3	16.1	9.5	0.2	2.28	1.08
PU8842	0	4.65	132.6	98.3	13	0.64	1.32	2.14	1.59	27	17	40	8.7	3.9	4.8	63.4	29.8	33.6	0.9	205.6	14.9	10.22	99.4	216.7	1.93	5.56	2.68	82	25.5	95	30.6	322	303	46.5	20.9	28.5	1.9	2.2	2.59	1.16	1.59	0.11	0.12	19.1	16.4	9.4	0.29	2.81	1.31
PU8845	0	4.07	141.3	104.9	10	0.85	1.26	2.36	0.95	19	20	14	11.1	3.4	7.7	64.5	41.5	23	1.8	277.5	9	5.97	60.8	319.1	1.04	6.03	3.03	94	29.4	96.8	30.9	319	176	66.6	22.5	8	2.3	0.6	4.02	1.35	0.48	0.14	0.04	12.9	16	10.2	0.18	4.89	0.87
PU8846	0	4.24	136.4	97.5	12	0.88	1.07	2.05	1.11	30	27	30	13	3.3	9.7	72.6	38.9	33.7	1.2	298.4	8.9	4.02	65.2	284.3	1.1	5.48	3.88	118	36.6	94.3	30.5	323	228	57	26.8	10	5.6	0.6	3.12	1.47	0.55	0.31	0.03	15.2	15.4	8.7	0.2	5.5	1.63
PU8851	0	3.92	139.2	99.6	11	0.86	0.98	2.02	1.17	14	12	42	6.2	1.9	4.3	71.2	34.3	36.9	0.9	259.5	2.8	3.91	68.8	262.1	0.76	7.72	4.46	129	38.9	87.4	28.9	331	327	71.2	20.2	7	1.1	0.5	5.5	1.56	0.54	0.08	0.04	13.9	15.7	8.5	0.28	4.67	1.31
PU8855	1	3.7	141.6	100.2	13	0.67	0.99	1.8	0.86	18	21	27	20.9	11.9	9	52.3	30.8	21.5	1.4	83.5	31.4	9.12	50.6	85.4	0.95	3.8	2.51	74	23.4	93.1	29.6	318	69	77.4	7.3	3.7	11.2	0.4	2.94	0.28	0.14	0.43	0.02	13.4	16.9	12.7	0.09	1.46	1.04
PU8856	0	4.6	137.4	98.7	11	0.8	1.17	2.07	0.95	18	19	34	6.5	2	4.5	61.3	33.7	27.6	1.2	341.9	2.1	5.06	59.3	287	1.03	4.8	3.29	101	31.1	94.6	30.8	326	171	63.4	27.4	5.8	3.1	0.3	3.04	1.32	0.28	0.15	0.01	15.1	16	10.7	0.18	3.87	3.04
PU8863	0	3.88	139.6	99.6	13	0.92	1.19	1.98	0.55	33	60	24	8.3	2.5	5.8	61.2	38.2	23	1.7	295.6	2.3	6.41	70.1	236.3	0.93	5.97	3.73	113	34.9	93.6	30.3	324	164	64.9	20.5	9.8	4.1	0.7	3.87	1.23	0.59	0.24	0.04	13.4	16.5	10.7	0.18
PU8864	0	3.26	140.6	101.4	13	0.79	1.26	2.08	0.93	14	15	41	4.5	1.4	3.1	60.2	33.5	26.7	1.3	241.8	1.2	2.14	59.3	175.5	0.97	5.07	3.36	105	31.3	93.2	31.3	336	274	62.7	26.6	7.7	2.6	0.4	3.18	1.35	0.39	0.13	0.02	13.8	15.7	8.9	0.24	5	2.3
PU8865	0	3.72	140.7	96.7	13	0.92	1.11	2.17	1.08	13	12	6	7.5	2.8	4.7	62.6	45.4	17.2	2.6	219.1	4.1	4.28	57.9	157.2	0.91	6.45	3.67	113	33.9	92.2	30.6	332	278	69.2	21	6.9	2	0.9	4.46	1.35	0.45	0.13	0.06	12.7	15.8	8.3	0.23	2.69	0.64
PU8867	0	4.58	137.5	94.6	15	0.87	1.38	2.24	0.66	21	32	29	7.3	2.3	5	72.7	46.8	25.9	1.8	387	3.6	3.82	72.3	235.8	0.7	7.35	4.78	154	45.3	94.6	32.2	340	193	63.7	29.5	4	2.4	0.4	4.68	2.17	0.29	0.18	0.03	12.7	17	10.3	0.2	5.98	1.78
PU8869	0	3.75	135.3	96.7	11	0.86	0.72	2.18	0.55	76	137	168	13.1	3.8	9.3	72.3	44.5	27.8	1.6	321.3	8.4	4.24	69.4	338.5	0.92	4.95	4.4	126	37.7	85.7	28.6	334	140	55.8	27.9	8.2	7.3	0.8	2.76	1.38	0.41	0.36	0.04	13.2	15.9	8.2	0.11	5.73	4.8
PU8876	0	4.33	135	97.5	10	0.88	1.24	2.05	0.48	11	23	41	9.7	2.3	7.4	61.9	32.2	29.7	1.1	302.6	4.1	10.1	72.8	164.4	1.11	13.98	4.48	139	41.7	93.1	31	333	208	82.9	10.4	6.2	0.4	0.1	11.59	1.46	0.86	0.06	0.01	13.1	16.2	10	0.21	6.72	2.04
PU8878	0	3.88	142.8	104.5	11	0.88	0.94	2.13	0.74	17	23	25	12.3	2.6	9.7	63	38.7	24.3	1.6	355.8	3.7	6.18	94.7	356.7	1.23	6.61	3.87	112	35.2	90.9	28.8	317	120	67.7	22.2	8.4	1.4	0.3	4.47	1.47	0.55	0.09	0.02	13.9	15.8	8.5	0.1	5.67	1.58
PU8882	0	4.86	139.4	102.6	6	0.91	1.23	2.26	1.07	15	14	13	5.3	1.6	3.7	61.4	34.6	26.8	1.3	266.5	2.7	3.84	59.1	253.9	0.79	5.28	3.88	119	36	92.7	30.6	330	203	58.8	33.1	6.2	1.7	0.2	3.1	1.74	0.33	0.09	0.01	12.2	15.8	9.6	0.19	2.64	0.7
PU8885	0	3.2	139.6	101.7	5	0.79	1.15	2.12	0.51	18	35	39	5.7	1.2	4.5	69.8	36.8	33	1.1	321	5.1	4.75	36.2	152.5	0.86	11.03	4.65	137	42.5	91.4	29.5	323	224	69.4	23.8	5.9	0.7	0.2	7.65	2.62	0.65	0.08	0.02	13.3	16.4	9.5	0.21	7.04	3
PU8887	0	4.43	131.7	93.8	10	0.93	0.73	2.15	0.68	34	50	42	9	2.8	6.2	67.6	34.5	33.1	1	249.7	6.3	5.58	43.6	107.7	0.82	6.45	3.5	118	34.6	99	33.7	341	165	71.5	26.3	2.1	0	0.1	4.61	1.7	0.14	0	0.01	12.9	16.3	9.7	0.16	4.62	1.29
PU8904	0	4.18	140.2	102.3	11	0.88	1.18	2.11	1.46	41	28	34	6.5	2	4.5	64.1	36.1	28	1.3	337.7	15.1	5.67	77.6	379.7	1.24	2.17	3.9	120	36.4	93.3	30.6	328	183	58	26.5	9.8	4.9	0.8	1.26	0.58	0.21	0.11	0.02	15.7	16.1	9.7	0.18	5.42	2.74
PU8916	1	4.03	139.2	103.2	8	0.66	1.24	2.22	0.95	19	20	72	9.9	3.6	6.3	67.1	35.9	31.2	1.2	304.3	3.7	7.01	91.3	263.3	1.64	7.59	3.74	115	35.3	94.3	30.8	327	177	73.1	17.6	7.3	1.5	0.5	5.55	1.34	0.55	0.11	0.04	14.1	16.6	12.2	0.22	5.49	1.34
PU8918	0	3.87	140.9	103.5	6	0.89	1.03	2.13	0.89	17	19	59	19.4	5.1	14.3	66.7	39.7	27	1.5	293.9	4.9	4.46	71.9	237.8	0.73	5.78	4.04	129	37.3	92.2	31.9	346	240	66.6	23.5	8.1	1.8	0	3.85	1.36	0.47	0.1	0	12.5	15.6	7.8	0.19	5.65	1.34
PU8919	0	5.26	137.4	103.8	9	0.82	1.1	2.12	1.07	16	15	18	4.7	1.4	3.3	66.3	40.6	25.7	1.6	377.8	3	5.46	70.2	379.4	0.92	7.25	4.19	125	37.5	89.4	29.8	333	141	61.9	28.3	7.7	1.9	0.2	4.49	2.05	0.56	0.14	0.01	15.1	17.4	11	0.16	3.13	2.25
PU8922	0	3.52	140.5	108	6	0.9	1.21	2.11	1.04	25	24	25	9.5	2.2	7.3	64.4	36	28.4	1.3	301.8	13.8	8.59	82.4	287.2	1.13	7.1	4.2	137	41.3	98.3	32.7	333	201	63.4	26.2	7.7	2.3	0.4	4.5	1.86	0.55	0.16	0.03	14	15.6	7.5	0.15	5.69	1.52
PU8924	0	4.56	137.4	99.5	7	0.92	1.03	2.02	0.6	18	30	28	7.2	2.2	5	62.9	31.7	31.2	1	346.2	2.7	7.87	68	221.4	1.39	14.18	3.35	101	31	92.6	30.3	327	422	94	3.5	2.5	0	0	13.33	0.49	0.36	0	0	12.1	15.5	8.2	0.35	4.48	1.08
PU8925	0	3.62	138.6	98.9	11	0.88	1.19	2.1	0.46	24	52	47	9.8	2.6	7.2	65.7	37.8	27.9	1.4	401.7	1.8	5.13	75.8	387.6	1.04	5.62	4.05	121	35.8	88.4	29.9	338	198	69.3	21.8	6.5	2.4	0	3.89	1.23	0.37	0.13	0	12.5	16.1	10.4	0.21	5.44	1.85
PU8926	1	4.55	140.6	103.4	8	0.84	1.08	1.93	1.07	15	14	24	7.1	2.7	4.4	58.7	28.5	30.2	0.9	245.7	3.9	4.24	57.2	194.9	0.82	3.81	3.07	110	33.4	109	35.7	328	107	48.1	34.6	15.9	0.8	0.6	1.83	1.32	0.61	0.03	0.02	14.3	16.2	9.1	0.1	3.59	0.93
PU8929	0	4.74	135.9	106	8	0.79	0.88	2.12	0.65	26	40	34	12.8	2.8	10	66.2	39.9	26.3	1.5	325.8	9.6	7.01	86.1	440.4	1.13	8.22	4.45	138	42.3	95	31.1	328	192	58.4	26	8.1	7.1	0.4	4.8	2.14	0.67	0.58	0.03	12.5	16.3	9.4	0.18	5.34	1.42
PU8938	0	4.21	137.5	96.5	8	0.91	1.33	2.12	0.65	20	31	24	4.4	1	3.4	60.9	34.7	26.2	1.3	304.5	14.7	4.64	55.9	299.1	0.97	3.96	3.41	105	32.3	94.7	30.9	326	233	62.3	25.1	10.1	2	0.5	2.47	1	0.4	0.08	0.02	13	15.5	7.9	0.18	4.57	2.73
PU8944	0	4.17	138.3	101.9	11	0.85	0.97	2.12	0.69	24	35	44	12.6	4.1	8.5	65.7	40.2	25.5	1.6	337	6.7	7.13	84.8	327.5	1.45	6.4	4.04	126	38.1	94.4	31.1	330	294	53.3	36.2	8.4	1.5	0.6	3.41	2.31	0.54	0.1	0.04	12.7	15.9	9.2	0.27	3.73	1.41
PU8948	0					0.86	0.96	2.11	1.38	18	13	35	6.9	1.7	5.2	68.8	37	31.8	1.2	351.5	10.8	8.06	134.7	269.3	1.43	7.89	2.81	97	30.4	108.2	34.6	319	190	57.5	29.9	7.7	4.6	0.3	4.54	2.36	0.6	0.36	0.02	13.7	15.4	8.4	0.16	5.12	1.09
PU8950	0	4.02	139.9	99.6	12	0.86	1.25	2.13	0.81	22	27	27	10.1	2.3	7.8	71.1	45.2	25.9	1.7	408.6	3	6.37	84.4	373.3	1.05	3.9	4.7	138	42.2	89.7	29.4	328	180	60.3	24.9	11.5	3.1	0.2	2.35	0.97	0.45	0.12	0.01	13.6	16.5	11	0.2	5.95	1.74
PU8954	0	4.42	140.4	100.1	13	0.93	1.39	2.35	2	12	6	11	3.5	0.8	2.7	66.7	37.4	29.3	1.3	333.6	3.8	6.37	49.1	268.9	0.99	5.32	3.35	99	30.4	90.7	29.4	324	308	56.7	31.2	8.8	2.9	0.4	3.02	1.66	0.47	0.15	0.02	16.3	15.7	9.1	0.28	6.21	1.33
PU8956	0	4.05	139.2	96.8	8	0.89	1.27	2.14	0.6	12	20	29	8.6	1.9	6.7	71.6	40.9	30.7	1.3	464.2	5.4	6.21	90.8	486.6	1.96	10.03	4.57	143	42.7	93.5	31.3	335	265	65.1	25.7	7.9	1	0.3	6.53	2.58	0.79	0.1	0.03	12.8	16.3	10.9	0.29	6.02	3.49
PU8959	0	3.36	140.5	100.5	12	0.69	0.98	1.9	0.46	94	203	326	12.2	4.1	8.1	59.4	31.4	28	1.1	204.2	7.5	4.13	41.3	238	0.77	9.13	3.55	117	35	98.5	32.9	334	117	21.4	38.7	6.7	33.1	0.1	1.95	3.54	0.61	3.02	0.01	12.7	16.7	9.6	0.11	3.08	1.66
PU8960	0	4.54	139	104.6	8	0.98	1.3	2.15	1.33	20	15	14	10.2	3.6	6.6	65.5	39.7	25.8	1.5	216.6	14.9	4.68	49.4	169	0.85	4.47	3.28	104	31.9	97.2	31.7	326	305	51.9	32.7	9.8	5.1	0.5	2.32	1.46	0.44	0.23	0.02	13.9	16.2	10.8	0.33	5.24	0.74
PU8964	1	4.15	136.4	94.7	14	0.87	1.12	2.05	0.48	38	79	76	8.1	3.3	4.8	60.8	28.5	32.3	0.9	190.6	2.4	4.09	65.6	161.5	0.86	6.51	4.09	130	39.5	96.4	31.8	330	315	71.2	13.4	7.7	6.7	1	4.64	0.88	0.5	0.44	0.07	13.6	16.6	10.4	0.33	5.47	1.97
PU8965	1	3.97	128.7	90.2	13	0.86	0.72	1.86	1.11	31	28	24	20.8	7.8	13	56.7	28.8	27.9	1	160	3.1	7.1	45.2	128.4	1.02	6.38	2.67	88	26.3	98.3	32.8	334	207	81.1	11.9	6.5	0.2	0.3	5.17	0.76	0.42	0.01	0.02	14	16.4	9.3	0.19	3.97	1.78
PU8969	0	5.39	140.1	97	10	0.94	1.07	2.3	0.37	17	46	118	11.9	2.6	9.3	72.6	48	24.6	2	571.9	3.3	8.55	75.2	267.5	1.09	10.82	4.54	145	44.1	97.2	31.9	328	189	85.8	8.1	5.2	0.3	0.6	9.28	0.87	0.56	0.03	0.06	13.5	15.7	9.2	0.17	9.07	2.22
PU8970	0	4.36	135.9	100.1	9	0.89	1.05	2.04	1	20	20	38	5.8	1.2	4.6	61	36.7	24.3	1.5	232.2	1.9	1.79	38.3	174.8	0.58																							4.44	2.19
PU8977	0	4.14	139.6	99.9	12	0.91	1.01	2.17	0.95	21	22	50	12.3	4.1	8.2	68.3	45	23.3	1.9	434.4	3.9	3.11	82.5	354.4	0.82	5.08	4.38	138	40.2	91.9	31.5	343	212	60	27.5	7.9	4	0.6	3.05	1.4	0.4	0.2	0.03	13.4	16	9.4	0.2	4.61	3.43
[truncated: 14 more columns]

## Sheet: B
PID	is_critical	103-113 bp	113-123 bp	123-134 bp	134-144 bp	144-155 bp	155-165 bp	165-175 bp	175-186 bp	186-196 bp	196-207 bp	207-217 bp	217-227 bp	227-238 bp	238-248 bp	248-259 bp
PU7365	0	0.00149194	0.00342208	0.0104689	0.0336055	0.081673	0.187294	0.255597	0.174202	0.0840374	0.0495202	0.0238393	0.0124767	0.00703592	0.00394222	0.00335079
PU8562	0	0.00282952	0.00643696	0.0190174	0.0524637	0.123501	0.260534	0.294833	0.144654	0.0515467	0.025854	0.0117853	0.00621579	0.00407414	0.0027243	0.00265526
PU7059	0	0.00504545	0.0110345	0.0305339	0.0828241	0.17527	0.326117	0.290216	0.0962367	0.025231	0.0112302	0.00482334	0.00222278	0.0013293	0.00100892	0.00104139
PU8965	1	0.00355761	0.00867037	0.0242752	0.0585253	0.116168	0.228416	0.282425	0.17263	0.0710989	0.0362456	0.0159144	0.00793115	0.00450853	0.00261673	0.00227258
PU7097	0	0.00259098	0.00650759	0.0197424	0.0556498	0.115791	0.228358	0.279009	0.169399	0.0721162	0.0386264	0.0171704	0.00822452	0.00424113	0.00225992	0.00183416
PU7358	0	0.00429967	0.0073976	0.0185202	0.0473621	0.105703	0.221474	0.282958	0.179965	0.0798288	0.0436295	0.0199329	0.00994282	0.00539361	0.00293922	0.00222267
PU6988	0	0.00378116	0.00818604	0.0205785	0.0517997	0.107241	0.200685	0.262959	0.180467	0.0810293	0.0433767	0.0192381	0.0094599	0.00496577	0.00255386	0.0020854
PU1311	0	0.00254263	0.00553828	0.0136671	0.0355226	0.0759357	0.159773	0.238215	0.189721	0.0995965	0.0609799	0.0301628	0.015931	0.00877235	0.00452685	0.00351672
PU1346	0	0.00751715	0.0123841	0.0282487	0.0643694	0.127416	0.24183	0.282028	0.159773	0.0631716	0.0320681	0.0139592	0.0070344	0.00422801	0.00250794	0.00209505
PU6787	0	0.00155353	0.00337697	0.0087905	0.0236301	0.0578862	0.127627	0.20851	0.197902	0.121823	0.0809262	0.0415592	0.0222486	0.0119931	0.00574484	0.00397075
PU8268	0	0.00598511	0.0112622	0.0286992	0.0671911	0.130958	0.234382	0.271194	0.155109	0.0651134	0.0348271	0.0154554	0.00745513	0.00388214	0.00197872	0.00147923
PU8742	0	0.0024623	0.00586521	0.0200862	0.0658532	0.141231	0.281439	0.297109	0.133092	0.0446706	0.0221379	0.00967007	0.00477185	0.00285832	0.00188747	0.00180768
PU8918	0	0.00720409	0.0120023	0.0259615	0.058445	0.112772	0.218138	0.279397	0.181134	0.0803776	0.0423432	0.0181235	0.00844987	0.00419546	0.00201654	0.00140345
PU6788	0	0.0015544	0.00345899	0.0102727	0.0310393	0.0766761	0.180396	0.261337	0.192137	0.0937202	0.0544653	0.0255003	0.0126759	0.00684858	0.00388823	0.00341668
PU7223	0	0.00414266	0.00914359	0.0278358	0.0789686	0.167368	0.319815	0.290304	0.102574	0.0296091	0.0140644	0.00622328	0.00299877	0.00189305	0.00144832	0.00141793
PU8959	0	0.00560342	0.0110702	0.0266951	0.0650567	0.129203	0.248634	0.299976	0.161271	0.0597407	0.0286238	0.0120954	0.00563383	0.00286067	0.00140944	0.00114993
PU1278	0	0.00563405	0.00934695	0.0218467	0.0524115	0.112352	0.226542	0.283903	0.176478	0.0775245	0.0422915	0.0192485	0.00955913	0.00496439	0.00238038	0.00156076
PU1305	0	0.00266226	0.00556389	0.0144429	0.0394558	0.0881414	0.189984	0.267208	0.186382	0.0898694	0.0539826	0.0263324	0.0135305	0.00726758	0.00372132	0.00284565
PU8450	0	0.00187428	0.00455154	0.0150613	0.0500021	0.111504	0.251415	0.270721	0.143064	0.0632636	0.0353116	0.0166436	0.0090066	0.00573648	0.00369045	0.0032541
PU8699	0	0.00235074	0.00566766	0.0168221	0.0507244	0.112469	0.224942	0.277737	0.17007	0.0721233	0.0372415	0.0160108	0.00760954	0.0039214	0.00206318	0.00165845
PU6690	0	0.00842196	0.0142976	0.031839	0.0688001	0.12882	0.231391	0.277091	0.163097	0.0655747	0.0338238	0.0150038	0.00733528	0.00395327	0.00207396	0.0016112
PU1348	0	0.00271595	0.00431432	0.0103493	0.0216216	0.0608623	0.0800092	0.107069	0.123341	0.0972831	0.0840037	0.0547148	0.0362101	0.0237578	0.0125157	0.00835299
PU8128	0	0.0119782	0.0173911	0.0347477	0.0746875	0.141687	0.261171	0.287728	0.138421	0.0489615	0.0238941	0.0100724	0.00463431	0.00231502	0.00116274	0.000929628
PU8845	0	0.00580845	0.00998809	0.023902	0.0578206	0.12004	0.232134	0.284774	0.174406	0.0722713	0.0366018	0.0158998	0.00770443	0.00409034	0.00210805	0.00159804
PU7257	0	0.00312204	0.00699472	0.0185388	0.0489233	0.100708	0.187906	0.239302	0.165371	0.0815817	0.049634	0.0250368	0.0138489	0.00792812	0.00409074	0.00294048
PU6754	0	0.00238724	0.00583039	0.0172425	0.0507698	0.110228	0.225305	0.286133	0.172356	0.0698424	0.0357691	0.0155493	0.00753263	0.00405033	0.00224599	0.00183367
PU7153	1	0.0387099	0.0413377	0.0676339	0.117407	0.200882	0.272524	0.19943	0.0653001	0.0198737	0.0108198	0.00559256	0.00260485	0.00130539	0.000826248	0.000774858
PU6867	0	0.00298088	0.00727542	0.0204171	0.0552488	0.113401	0.223681	0.273827	0.166856	0.071249	0.0388343	0.0179884	0.00911731	0.00496655	0.00266265	0.00210745
PU7409	0	0.00386271	0.00726704	0.0196342	0.0487824	0.09946	0.197594	0.254791	0.179522	0.0943893	0.05804	0.028127	0.014423	0.00755696	0.00353508	0.00235324
PU8500	1	0.0109993	0.0160233	0.0354092	0.0846577	0.175101	0.332409	0.298416	0.0827246	0.0189445	0.00945427	0.00471029	0.00225545	0.00127871	0.000896741	0.000830523
PU6711	1	0.00643115	0.0162793	0.0648458	0.205603	0.271393	0.201869	0.132401	0.0671563	0.0297187	0.0177588	0.00880356	0.00461558	0.00317032	0.00244322	0.00281588
PU8825	0	0.00562966	0.00980783	0.0227447	0.05415	0.114652	0.219969	0.283437	0.182064	0.0788097	0.0413029	0.0178952	0.00849795	0.00426647	0.00206439	0.00144843
PU1319	0	0.00444723	0.00795752	0.0179414	0.0431761	0.0916423	0.19318	0.260172	0.179772	0.0868913	0.0504256	0.0240466	0.0123604	0.00679712	0.00362284	0.00288317
PU8869	0	0.00294056	0.00710402	0.0209172	0.0574405	0.120757	0.243297	0.296996	0.163968	0.0594881	0.0282741	0.011753	0.00551265	0.00297419	0.00171207	0.00156513
PU8569	0	0.00291594	0.00715444	0.023196	0.0686058	0.140515	0.277325	0.30227	0.13651	0.0439154	0.0206978	0.00879961	0.00429387	0.00241339	0.00151363	0.0014095
PU6882	0	0.0036465	0.00590122	0.0137412	0.0331956	0.0794577	0.177478	0.266196	0.214914	0.11336	0.0640432	0.0282444	0.0134873	0.00673576	0.00317268	0.00226653
PU8863	0	0.00240182	0.00512442	0.0138845	0.0389299	0.084588	0.184132	0.250039	0.165425	0.0770772	0.0462616	0.022978	0.0121123	0.00713275	0.00453689	0.00442682
PU1303	0	0.00312375	0.00626072	0.0152983	0.036998	0.0811272	0.168818	0.244133	0.188018	0.0963958	0.0586198	0.0292774	0.0157112	0.00885999	0.0048278	0.00398997
PU8683	0	0.00690501	0.0166264	0.045383	0.118638	0.20264	0.326329	0.251836	0.0693369	0.0160871	0.00709876	0.00306281	0.00156985	0.00108239	0.000907118	0.000993718
PU8595	0	0.00560368	0.00929983	0.0222538	0.0553494	0.1151	0.224977	0.27643	0.165324	0.069773	0.0374497	0.0171575	0.00876672	0.00498852	0.0028423	0.0022812
PU7279	0	0.00884446	0.0155587	0.0317468	0.0622112	0.113151	0.197915	0.259428	0.184359	0.0861638	0.0460935	0.0199859	0.00958155	0.00489677	0.00239874	0.00173576
PU7036	0	0.00564538	0.0117186	0.0321543	0.0823933	0.163526	0.325094	0.283792	0.105549	0.0308116	0.0140726	0.0057876	0.00265466	0.00151544	0.00100766	0.000930646
PU8620	1	0.0033466	0.00592529	0.0138592	0.0328185	0.079302	0.158722	0.232625	0.188388	0.0949494	0.0547626	0.027826	0.0166856	0.0117186	0.00824585	0.00805029
PU8686	0	0.00240288	0.00602713	0.0188888	0.059376	0.124412	0.240565	0.288239	0.15818	0.0579146	0.027622	0.0113367	0.00536017	0.00298946	0.0018803	0.00177492
PU8789	0	0.00510957	0.00929932	0.0230855	0.0528618	0.108306	0.203363	0.272025	0.188555	0.0885614	0.0495961	0.022573	0.0110601	0.00566208	0.00275667	0.00195384
PU7111	0	0.00201729	0.00455903	0.0131957	0.0395762	0.0919339	0.212166	0.294195	0.192425	0.0846148	0.0455707	0.0207915	0.0101446	0.00531179	0.0028794	0.00233257
PU8336	0	0.00235665	0.00459937	0.0133912	0.0370468	0.0859262	0.191522	0.273689	0.198389	0.0964148	0.0546711	0.0249828	0.0123194	0.00632856	0.00305737	0.00221843
PU8559	0	0.00324858	0.0080129	0.0231117	0.0649384	0.136597	0.277568	0.306317	0.136671	0.0438006	0.0203058	0.00843618	0.00414466	0.00235275	0.00147316	0.00137214
PU8618	0	0.00518588	0.00879031	0.0202616	0.0499082	0.107007	0.211875	0.284039	0.190137	0.0834265	0.0441564	0.0196166	0.00959557	0.00493207	0.00236852	0.00158179
PU8948	0	0.00714534	0.0118722	0.0291566	0.0654766	0.126549	0.235619	0.275357	0.164342	0.0698034	0.0358763	0.0153172	0.00726571	0.00374569	0.00192732	0.00146127
PU8885	0	0.00470083	0.00874687	0.0220604	0.055671	0.112364	0.216292	0.27637	0.17969	0.0813005	0.0437222	0.0191859	0.00922026	0.00460426	0.00210846	0.00138987
PU8698	0	0.00582101	0.0132214	0.0324686	0.0781887	0.142873	0.260235	0.282054	0.132123	0.0438966	0.0206182	0.00868012	0.00428172	0.00256585	0.00166987	0.00166058
PU6791	0	0.00405366	0.00843783	0.0219593	0.0523358	0.108228	0.197365	0.270934	0.193184	0.0892772	0.0473111	0.0206122	0.00991333	0.00496839	0.00233724	0.00169974
PU6871	0	0.00323576	0.00680222	0.0179759	0.044019	0.0901532	0.175173	0.230442	0.179303	0.0955216	0.0595084	0.0299773	0.0162644	0.00904741	0.00447442	0.00312817
PU7442	0	0.0150698	0.0208696	0.0437896	0.100614	0.181523	0.297041	0.253041	0.0957603	0.0305527	0.0148525	0.00599554	0.00253604	0.0013637	0.000930886	0.000872144
PU7430	0	0.00674712	0.0107124	0.0287408	0.0713583	0.144667	0.27499	0.289519	0.139014	0.049781	0.0244808	0.0107838	0.00532302	0.0030969	0.00185351	0.00164882
PU6740	0	0.00508109	0.00873764	0.0200452	0.049891	0.103636	0.223789	0.284996	0.16918	0.0717852	0.0389846	0.018006	0.00911844	0.00514954	0.00301041	0.00244621
PU8783	1	0.00276369	0.00662989	0.0178792	0.0479721	0.0983277	0.190683	0.255221	0.183041	0.0887504	0.0497271	0.0227654	0.0114954	0.00617216	0.00315431	0.00244897
PU6842	0	0.00195865	0.00457214	0.01353	0.0409579	0.097652	0.216911	0.296999	0.203284	0.088829	0.0458567	0.0193037	0.00851738	0.00398863	0.00194838	0.00154674
PU6789	0	0.00297888	0.00664374	0.0181911	0.0487462	0.106187	0.210903	0.280718	0.18297	0.0779358	0.03959	0.0167796	0.00806745	0.00426012	0.00227203	0.00184977
PU7100	0	0.00228036	0.00525346	0.0172559	0.056597	0.130572	0.284097	0.278912	0.103649	0.0351837	0.0201838	0.0106009	0.00593583	0.00414205	0.00314453	0.00312715
PU8811	0	0.00433643	0.00887805	0.0234072	0.0563732	0.116766	0.238447	0.287855	0.171045	0.071748	0.0383426	0.0169545	0.00807711	0.00421939	0.00214214	0.00165768
PU8284	0	0.00836285	0.015056	0.0329612	0.0730917	0.133094	0.226109	0.274321	0.16742	0.0682016	0.0337053	0.0139812	0.00647184	0.00323773	0.00159884	0.00116645
PU6683	0	0.00526371	0.0103348	0.0256254	0.0624239	0.121076	0.229566	0.280029	0.171066	0.0758947	0.0423799	0.0195548	0.00961986	0.00489357	0.00223736	0.00145276
PU6907	0	0.0056122	0.0109753	0.0264528	0.0627655	0.119894	0.219354	0.274827	0.175608	0.0770852	0.0415825	0.0183449	0.00886593	0.00455385	0.00220014	0.0015131
PU6783	0	0.00293999	0.00700871	0.0260098	0.0743176	0.151368	0.315149	0.307776	0.113619	0.0323516	0.015394	0.0068305	0.00342592	0.00221725	0.00158406	0.00149386
PU6905	0	0.00515118	0.00957333	0.0219302	0.051193	0.103069	0.200831	0.266995	0.182233	0.0851366	0.0483704	0.0226291	0.0114554	0.00609577	0.00302649	0.00222906
PU6881	0	0.00145443	0.00403525	0.0131623	0.0373576	0.0878039	0.20795	0.264277	0.179282	0.0852633	0.0470261	0.0216244	0.0108864	0.00627452	0.0039676	0.0038168
PU7079	0	0.00217377	0.0046219	0.0136824	0.040895	0.0955874	0.213187	0.280408	0.186061	0.08548	0.0497458	0.0237196	0.0118628	0.00646679	0.00354464	0.00278332
PU7065	0	0.00467931	0.00966711	0.0248916	0.0619291	0.123154	0.240668	0.283747	0.173349	0.0691136	0.0334941	0.0135182	0.00610463	0.00301575	0.00149246	0.00120225
PU8824	0	0.0081687	0.0146563	0.0307102	0.066862	0.121791	0.222346	0.282945	0.181473	0.0749234	0.0359568	0.0142029	0.00625108	0.00296924	0.00139211	0.00105904
PU7368	0	0.00300647	0.00544749	0.0118413	0.0249746	0.0519726	0.092411	0.123067	0.124659	0.102936	0.0891395	0.0548457	0.0351583	0.023359	0.0133914	0.0102576
PU6812	0	0.00505918	0.00965711	0.0238893	0.0579507	0.117771	0.22192	0.279685	0.179556	0.0780754	0.0407867	0.0176484	0.00838037	0.00414716	0.00188373	0.00122988
PU8690	1	0.00668427	0.0130547	0.0326714	0.0703082	0.144187	0.244996	0.257233	0.135052	0.0510025	0.0266216	0.0129075	0.00753051	0.00543549	0.00399972	0.00374647
PU8731	1	0.00417204	0.0088698	0.0201602	0.0520196	0.104033	0.194492	0.233322	0.150162	0.0697911	0.036583	0.01516	0.0072926	0.00436302	0.00312494	0.00360729
PU8308	1	0.00187525	0.00462442	0.0148507	0.0469612	0.106641	0.233402	0.282262	0.157413	0.0662265	0.0373237	0.0180841	0.00946817	0.00543136	0.00313008	0.00265843
PU7391	0	0.00449379	0.00756535	0.0175957	0.0440179	0.0984662	0.204916	0.285435	0.192993	0.0824834	0.0422013	0.0184399	0.0089288	0.00469846	0.00253912	0.00203312
PU7224	0	0.00551883	0.00963304	0.0210754	0.0471313	0.0948657	0.191266	0.264791	0.192908	0.093568	0.0520652	0.0235994	0.011644	0.00601074	0.00293083	0.00215501
PU6967	0	0.00576473	0.00945232	0.0184713	0.0328494	0.0628067	0.0944086	0.114245	0.116854	0.0987736	0.0867894	0.0545981	0.0365369	0.0266811	0.0174773	0.0150493
PU6733	1	0.00243775	0.0053442	0.0164876	0.0535627	0.129897	0.272045	0.309019	0.157414	0.0596421	0.029864	0.0132816	0.0063264	0.00305575	0.00139	0.00102346
PU7176	0	0.00159809	0.00400327	0.0119714	0.0353711	0.0837813	0.188817	0.270478	0.191469	0.0909009	0.0513054	0.024044	0.012263	0.00690517	0.00403014	0.00352022
PU7339	0	0.00880471	0.0141915	0.0315821	0.0730065	0.139424	0.27018	0.297145	0.14421	0.0506571	0.0245652	0.0102364	0.00454399	0.00219594	0.00114483	0.00094593
PU8151	0	0.025222	0.0304051	0.058379	0.110199	0.214429	0.339834	0.179805	0.0570528	0.0196195	0.0113941	0.00515152	0.00218275	0.00108679	0.000674479	0.000595682
PU1309	0	0.00651273	0.0106955	0.0234175	0.0525745	0.107166	0.199845	0.256666	0.171288	0.0809516	0.0481863	0.0239074	0.0129477	0.00739624	0.0038044	0.00275458
PU7447	0	0.00748891	0.0134206	0.0290375	0.0616307	0.112501	0.210558	0.275813	0.181122	0.0782415	0.0404073	0.0171823	0.00801305	0.00402391	0.00203501	0.00157484
PU7019	0	0.00426097	0.00717565	0.0167516	0.0408693	0.0942033	0.196084	0.269914	0.196465	0.0983338	0.0570588	0.026547	0.0132019	0.00669916	0.00304262	0.00197323
PU8838	0	0.00366191	0.00837328	0.0248376	0.076758	0.169492	0.32009	0.281865	0.103645	0.0337448	0.0166451	0.00703549	0.00311231	0.00167095	0.00118779	0.00116606
PU7177	0	0.00499955	0.00965144	0.0230873	0.0553946	0.109667	0.212478	0.276577	0.179799	0.0809375	0.0449016	0.0207579	0.0103256	0.00537665	0.00268161	0.00197851
PU6721	0	0.00591111	0.0109508	0.0256236	0.061253	0.120373	0.225091	0.284776	0.178306	0.0745138	0.0377812	0.0157915	0.00724329	0.00354692	0.0016986	0.00125753
PU1297	0	0.000772162	0.00161141	0.00443069	0.0119787	0.0329606	0.0768497	0.121304	0.125452	0.09062	0.0751507	0.0465517	0.0289626	0.0181113	0.00979823	0.00755158
PU7446	0	0.00537646	0.00970396	0.0231815	0.0568334	0.119654	0.224069	0.284559	0.175402	0.0718169	0.0354364	0.0144196	0.00651257	0.0032044	0.0016131	0.00125107
PU8960	0	0.00535922	0.00930724	0.0215189	0.050749	0.105958	0.203861	0.276815	0.193939	0.0916163	0.0510834	0.0232257	0.0113782	0.0057972	0.00274967	0.0018594
PU1314	0	0.00700046	0.0118439	0.0250866	0.0540602	0.103347	0.191449	0.251921	0.174722	0.0849113	0.0497947	0.0240845	0.0126933	0.00703267	0.00355084	0.00255434
PU7448	0	0.007959	0.0138306	0.0273319	0.0582812	0.113555	0.213813	0.277343	0.178668	0.0766324	0.039651	0.0168903	0.00791281	0.00403501	0.00206404	0.00155146
PU6989	0	0.00641798	0.0107673	0.0262178	0.0692943	0.143886	0.275195	0.290011	0.134965	0.0476593	0.0244318	0.010792	0.00498307	0.00261787	0.00152681	0.0013323
PU7382	0	0.00461922	0.00886718	0.0228155	0.0551245	0.116465	0.229453	0.289031	0.172455	0.0690464	0.0355877	0.015713	0.00773584	0.0044196	0.0025977	0.00217372
PU8641	0	0.00828571	0.0148145	0.0410793	0.0869199	0.164699	0.294087	0.234333	0.119615	0.048429	0.024896	0.010301	0.00479289	0.00252882	0.00135212	0.00113691
PU7150	0	0.00373267	0.00692847	0.0165514	0.0361439	0.0737474	0.129325	0.14989	0.131601	0.100812	0.0811321	0.0448946	0.0251259	0.0140865	0.00674858	0.0045816
PU7392	0	0.0015341	0.00355392	0.0095269	0.0274655	0.0654907	0.149555	0.232259	0.189099	0.0997631	0.0601844	0.0291608	0.0152408	0.00844673	0.00457507	0.00386634
PU7337	0	0.0282282	0.0403748	0.0676084	0.0935084	0.133589	0.13338	0.117057	0.10113	0.0716914	0.0515453	0.0276798	0.0182709	0.0154263	0.012941	0.0142333
PU1409	0	0.00396517	0.00772852	0.0204053	0.0517417	0.112609	0.22686	0.291923	0.186428	0.0794763	0.0412136	0.0183662	0.00890809	0.00460358	0.00224023	0.00158647
PU8826	0	0.00535502	0.0112345	0.0270865	0.0627741	0.118967	0.226095	0.287295	0.179358	0.0733121	0.0363956	0.0153227	0.00708667	0.0035157	0.00169634	0.00126032
PU8682	0	0.00759428	0.0133591	0.0314009	0.0750059	0.138981	0.237446	0.275979	0.153898	0.060272	0.0303542	0.0128051	0.00592793	0.00300917	0.00156146	0.00123626
PU8107	0	0.0107879	0.018803	0.0384086	0.082465	0.141806	0.241413	0.279214	0.151479	0.0546965	0.025804	0.0105444	0.00481407	0.00241818	0.0012387	0.00100063
PU6831	1	0.00226143	0.00510317	0.0170068	0.0512197	0.124687	0.263624	0.303825	0.15987	0.0582575	0.0279554	0.011985	0.00582078	0.0034248	0.00215465	0.00209696
PU6824	0	0.00776803	0.0135927	0.0321359	0.0758175	0.136719	0.244848	0.274526	0.150825	0.0584837	0.0290996	0.0123469	0.00585011	0.00320445	0.0018257	0.00151207
PU8929	0	0.00381012	0.00921839	0.0260869	0.0684676	0.131488	0.251497	0.281829	0.138573	0.049361	0.0253086	0.0117845	0.00646584	0.00418011	0.00267096	0.00244083
PU6799	0	0.00538591	0.00934435	0.0213557	0.0520919	0.108852	0.21362	0.279628	0.192014	0.0877877	0.045714	0.0193067	0.00893704	0.00433868	0.00200568	0.00135303
PU1325	0	0.00615521	0.0101305	0.0249691	0.0612157	0.12549	0.248206	0.299219	0.166605	0.062084	0.029438	0.0120919	0.00549654	0.00270865	0.00134959	0.00109743
PU7338	0	0.00719066	0.0127369	0.0284584	0.0663484	0.127774	0.24287	0.287808	0.160346	0.0632081	0.0323614	0.01411	0.00671309	0.00348197	0.00173856	0.00136965
PU6767	0	0.00251884	0.00564381	0.0136245	0.0300475	0.0619813	0.119442	0.188669	0.184424	0.116756	0.07917	0.0411039	0.0226544	0.0131008	0.00713157	0.00579975
PU6825	0	0.00372055	0.0086439	0.0239862	0.0628167	0.126036	0.247235	0.295313	0.158019	0.0565331	0.0268799	0.0115107	0.00579116	0.00338818	0.0019785	0.0017613
PU8587	0	0.00682049	0.0118108	0.0257015	0.0567875	0.10919	0.205892	0.276054	0.188655	0.0857754	0.0457549	0.019854	0.00940793	0.00463749	0.00211148	0.00138133
PU7427	0	0.00418827	0.00807833	0.020976	0.0495913	0.105275	0.214392	0.28189	0.18152	0.0809756	0.0451539	0.0205647	0.0100337	0.00525928	0.00281887	0.00226494
PU8473	0	0.00132841	0.00290003	0.00830757	0.0248646	0.0627015	0.149761	0.219177	0.169265	0.0928781	0.059937	0.0308306	0.0167061	0.00944366	0.00509169	0.00416496
PU8799	1	0.00619201	0.0121606	0.0250359	0.051949	0.113472	0.242388	0.291742	0.163304	0.0603846	0.0288599	0.0135736	0.00833076	0.00653535	0.00471484	0.00458232
PU7379	0	0.00573228	0.00993064	0.0216717	0.048827	0.0973884	0.186603	0.252559	0.187533	0.0938605	0.0548748	0.0258711	0.013144	0.00700277	0.00338662	0.00244218
PU7134	0	0.00485453	0.00825542	0.0184973	0.0426257	0.0882671	0.175584	0.23982	0.18341	0.0963081	0.0604251	0.0306984	0.0166321	0.00922866	0.00443714	0.00300395
PU8635	0	0.0172187	0.0252116	0.0535376	0.117549	0.189634	0.284288	0.241987	0.0934712	0.0277865	0.0109064	0.00407128	0.00177272	0.000960273	0.000607914	0.000609306
PU6804	0	0.00299768	0.00614382	0.0150299	0.0376608	0.0793254	0.172272	0.247615	0.181295	0.0906387	0.0538951	0.026519	0.0140528	0.00796939	0.00445314	0.00371768
PU1436	1	0.00464575	0.00913885	0.0227644	0.0573557	0.117601	0.240437	0.308106	0.176313	0.0672514	0.0333746	0.0142926	0.00653057	0.00319521	0.00153764	0.0012089
PU6586	0	0.00345332	0.00802982	0.0237519	0.0719216	0.149905	0.27056	0.280419	0.134681	0.0468572	0.0219591	0.00897013	0.00427121	0.00253988	0.00165614	0.00166266
PU8578	1	0.00176204	0.00467715	0.0155523	0.0476655	0.109136	0.234493	0.298461	0.175102	0.0686233	0.0340124	0.0146712	0.00713143	0.00393	0.00224402	0.00186987
PU7222	0	0.027753	0.0385409	0.0631464	0.0883511	0.129124	0.132915	0.1216	0.104189	0.0720254	0.0515849	0.0279243	0.0185104	0.0157163	0.0132246	0.0145056
PU7343	0	0.00334661	0.00746763	0.0206737	0.0556868	0.115659	0.219208	0.290312	0.185821	0.0741017	0.0348201	0.0138003	0.00621497	0.00309011	0.00160927	0.00139513
PU6853	0	0.00385629	0.00721623	0.0179399	0.0457857	0.0979172	0.1977	0.268723	0.191841	0.0933183	0.0531089	0.0245897	0.012345	0.00645018	0.00316988	0.00230131
PU7393	0	0.00160382	0.00448411	0.0150492	0.0472391	0.104109	0.210471	0.269429	0.166474	0.0696806	0.0368084	0.0167031	0.00866207	0.00500077	0.00293407	0.00265036
PU6731	0	0.00391098	0.00967653	0.0243074	0.0583695	0.108612	0.195429	0.263358	0.185766	0.0829328	0.0435329	0.0193656	0.00971219	0.00530448	0.00274166	0.00214634
PU6785	0	0.0015801	0.00392557	0.0131889	0.0422376	0.104195	0.225448	0.299794	0.187828	0.0750899	0.036202	0.0147514	0.00688355	0.00360522	0.00196006	0.00159969
PU1315	0	0.0139582	0.0196846	0.0332478	0.059178	0.105654	0.181564	0.249578	0.187185	0.0895254	0.0480255	0.020864	0.0101389	0.0051966	0.00244823	0.00170187
PU7310	0	0.00504317	0.0101554	0.0283128	0.067553	0.134657	0.251562	0.284394	0.15454	0.0593432	0.0293399	0.012488	0.00594231	0.0032013	0.00172347	0.00143595
PU7145	1	0.00755259	0.0124783	0.0266903	0.0565748	0.111056	0.19709	0.250605	0.169294	0.0809656	0.0474533	0.0229672	0.0121264	0.00680544	0.00358893	0.00278407
PU6669	0	0.00182741	0.00418502	0.0127446	0.0376037	0.0871484	0.188931	0.247313	0.156629	0.0676205	0.0382748	0.0187515	0.0100655	0.00623659	0.00428241	0.00439812
PU1320	0	0.00608097	0.010796	0.0241688	0.0557821	0.113502	0.221515	0.292069	0.187474	0.0782455	0.0395	0.0167555	0.00780939	0.00388132	0.00184638	0.00133814
PU1279	0	0.00373556	0.00717486	0.0168043	0.0409362	0.0886129	0.178177	0.248093	0.189933	0.0981497	0.0574565	0.0269983	0.0137534	0.00732965	0.00360927	0.00265994
PU6916	1	0.00226944	0.0056006	0.0175848	0.0514527	0.119021	0.253955	0.279552	0.156003	0.0602519	0.0298397	0.0128884	0.0062864	0.00415659	0.00330353	0.00317261
PU6820	0	0.00548506	0.00980528	0.0232783	0.0603552	0.123873	0.246108	0.298709	0.165628	0.0628101	0.0308601	0.0129653	0.00599415	0.00300801	0.00146207	0.00114661
PU6937	0	0.00629402	0.0113488	0.0269311	0.064566	0.124918	0.229058	0.280033	0.171578	0.0708501	0.0360018	0.0154309	0.00728267	0.00365582	0.00175299	0.00124845
PU6757	1	0.00216905	0.00463399	0.0126517	0.0335204	0.0837853	0.178342	0.27272	0.218195	0.103043	0.0536824	0.0231928	0.0113771	0.00619044	0.00332589	0.00271709
PU7333	0	0.0119835	0.020456	0.0494673	0.121242	0.196857	0.300603	0.245139	0.0830046	0.026999	0.0140901	0.00618486	0.00276842	0.00137187	0.000754966	0.000613339
PU7384	0	0.00362618	0.00819794	0.0227878	0.0574502	0.118531	0.248146	0.298367	0.173398	0.0651786	0.0318535	0.0132232	0.00608785	0.00303456	0.00147018	0.00119245
PU6933	0	0.00176207	0.00385989	0.0096769	0.0237563	0.0667105	0.145479	0.205785	0.189023	0.115867	0.0775303	0.0381931	0.0188739	0.00958189	0.00431499	0.00291781
PU7250	0	0.00120867	0.00286694	0.00839826	0.024486	0.0577931	0.131202	0.199698	0.160973	0.0871893	0.0560883	0.0293648	0.0164375	0.00972229	0.005577	0.0048869
PU6778	0	0.00715052	0.0132656	0.0344017	0.0906532	0.179218	0.323932	0.275366	0.0903914	0.0274169	0.0152311	0.00727218	0.00328187	0.0018207	0.00127638	0.00118589
PU6794	0	0.00452233	0.00899147	0.0231157	0.0568444	0.113815	0.227156	0.279888	0.178933	0.0762495	0.0394428	0.0170565	0.00822483	0.00418709	0.00200212	0.00142871
PU8938	0	0.013054	0.0208959	0.043928	0.0767483	0.13338	0.163194	0.130088	0.0935482	0.066386	0.0519385	0.0304822	0.0201344	0.01546	0.011224	0.0110118
PU8819	0	0.00568671	0.00989414	0.023088	0.0568206	0.113329	0.221979	0.281396	0.177547	0.0778669	0.041478	0.0179912	0.00843538	0.00415987	0.00198181	0.00135884
PU7344	0	0.00959184	0.0138629	0.0249728	0.040994	0.0735956	0.103304	0.120429	0.122537	0.0974164	0.0711949	0.0348989	0.0194587	0.0128077	0.0085818	0.00863019
PU7411	0	0.0078623	0.0137652	0.027611	0.0553695	0.10198	0.19153	0.259998	0.192351	0.0929617	0.0504961	0.0222704	0.0108933	0.00563532	0.00273675	0.00198399
PU7203	0	0.00737018	0.0127255	0.0280876	0.0653413	0.125734	0.233738	0.284488	0.174174	0.0728681	0.0360809	0.0146534	0.00647246	0.00310903	0.00151059	0.00117829
PU7323	0	0.00212543	0.00437648	0.0130732	0.0391002	0.0936679	0.215035	0.252169	0.146827	0.0702634	0.0461136	0.0245407	0.0131874	0.00762401	0.00446633	0.00378434
PU6836	0	0.00375413	0.00880848	0.0228357	0.0559099	0.111027	0.211472	0.273487	0.17284	0.0719694	0.0370256	0.0159629	0.00766758	0.00407707	0.00221659	0.00192956
PU7304	1	0.00590134	0.0103039	0.0226474	0.0527266	0.107464	0.215879	0.28563	0.189411	0.0830892	0.0421389	0.0175016	0.00792942	0.00379724	0.0017692	0.00124558
PU7369	0	0.0107612	0.0180621	0.042314	0.100648	0.171727	0.281891	0.262797	0.109612	0.0357033	0.0168421	0.00694627	0.0030768	0.00157239	0.000913323	0.000824172
PU6970	0	0.00490962	0.00904888	0.022834	0.0583715	0.120365	0.238971	0.295455	0.170072	0.0682239	0.0349627	0.0150308	0.00706004	0.00354441	0.00170601	0.00125998
PU7313	0	0.0143305	0.0214153	0.0453119	0.100385	0.172017	0.272516	0.262252	0.111501	0.0350103	0.0160068	0.00673853	0.00316486	0.00172584	0.0010205	0.000912465
PU7433	0	0.00197464	0.00406726	0.0105755	0.0261373	0.0605393	0.13317	0.208722	0.178444	0.101913	0.0692653	0.038431	0.0230123	0.0155116	0.0101802	0.00914937
PU7206	0	0.00551734	0.0126889	0.0336033	0.0849388	0.15176	0.256577	0.270592	0.133756	0.0478555	0.022814	0.00943848	0.00454174	0.00263015	0.00159917	0.00155537
PU8876	0	0.00479893	0.00931866	0.025877	0.0643601	0.126175	0.243019	0.28032	0.155424	0.0641944	0.0352205	0.0163595	0.00823214	0.00441066	0.00221977	0.00159653
PU8671	0	0.00512828	0.00927403	0.0228617	0.061118	0.122744	0.237769	0.298289	0.174487	0.0677311	0.0329702	0.0134856	0.00611422	0.00300994	0.00140544	0.00107348
PU6765	0	0.00956659	0.0163602	0.0353879	0.0793651	0.138942	0.251864	0.289552	0.149103	0.0547953	0.026684	0.010952	0.00491901	0.00242139	0.0011342	0.000884313
PU7164	1	0.00287379	0.00653654	0.0190136	0.0511712	0.116554	0.24885	0.305775	0.164276	0.0593686	0.0288097	0.0122376	0.00605683	0.00361497	0.00216493	0.00200074
PU6732	0	0.00412406	0.00987831	0.0297207	0.0889759	0.174047	0.301792	0.270219	0.102219	0.0313701	0.014979	0.00663766	0.0035049	0.00221855	0.00153571	0.00148437
PU8145	0	0.00257682	0.00621467	0.0176111	0.0496769	0.105948	0.2178	0.281909	0.176092	0.0739977	0.0391085	0.0174048	0.00860144	0.00465438	0.00254438	0.00206954
PU8752	0	0.00186662	0.00400897	0.0101644	0.0287746	0.0667233	0.150116	0.219398	0.165876	0.0869352	0.0547993	0.0282714	0.0157743	0.00949358	0.00562513	0.00506187
PU1452	1	0.0188098	0.0298218	0.0662579	0.124003	0.190788	0.275289	0.221797	0.0834216	0.0268002	0.0136314	0.00640168	0.00345332	0.00251203	0.00181996	0.00189357
PU6913	0	0.00581468	0.0103167	0.0244534	0.0595573	0.11989	0.217879	0.273887	0.176242	0.0783913	0.0422499	0.0186482	0.00900682	0.00461777	0.00225263	0.00158135
PU6960	0	0.00128822	0.00316575	0.00903588	0.0253329	0.0588965	0.129838	0.193327	0.155514	0.0826106	0.050605	0.0253211	0.0139143	0.00831609	0.00506415	0.00483627
PU6887	0	0.00581005	0.0107711	0.0246506	0.0586125	0.116817	0.218016	0.280802	0.17794	0.0744809	0.0379201	0.0163643	0.00787753	0.00407492	0.00206331	0.00150984
PU7345	0	0.00388402	0.00886719	0.0227105	0.062884	0.12179	0.223177	0.273149	0.162178	0.0649924	0.0330375	0.0143112	0.00697564	0.00378873	0.00210306	0.00176585
PU7297	0	0.00571656	0.0100504	0.0234611	0.0555664	0.112821	0.215609	0.283481	0.186352	0.0811657	0.0421528	0.0181	0.00854375	0.00428484	0.00205012	0.00140141
PU8926	1	0.00575592	0.0122767	0.0294409	0.0705006	0.131839	0.266137	0.289558	0.147253	0.0542183	0.0269453	0.0114087	0.00532085	0.00269138	0.00132051	0.0010615
PU6932	0	0.000477976	0.000873822	0.00209347	0.00549814	0.0192266	0.0499588	0.0859339	0.109801	0.0918298	0.081334	0.0519846	0.0322758	0.0198485	0.0100768	0.00697449
PU8449	1	0.00202449	0.00494795	0.016598	0.0485767	0.117635	0.252664	0.300926	0.161519	0.0587913	0.0288576	0.0131218	0.00719492	0.00517067	0.00370491	0.0036348
PU7083	0	0.00622551	0.0105518	0.0267727	0.0716241	0.144188	0.272766	0.289541	0.141539	0.0518833	0.0260751	0.0112214	0.00515439	0.00255899	0.00134133	0.00109139
PU6790	0	0.00189211	0.00406876	0.0110342	0.031245	0.0748533	0.167928	0.242784	0.200163	0.110533	0.0678245	0.0331704	0.0171038	0.00916046	0.0046449	0.00348194
PU8653	0	0.00820005	0.0153405	0.0375723	0.0869045	0.157477	0.255464	0.262836	0.130844	0.0485629	0.0244953	0.010449	0.00484453	0.00257899	0.00149647	0.00136367
PU1310	0	0.00719463	0.0121162	0.0260443	0.0587422	0.114415	0.214468	0.272453	0.17779	0.0781838	0.0411373	0.0178971	0.00845325	0.00420452	0.00205369	0.00151009
PU6751	1	0.00264465	0.00518545	0.016295	0.0526075	0.136897	0.292657	0.284447	0.117387	0.0446466	0.0279678	0.0153253	0.00790862	0.00431805	0.00253328	0.00230514
PU8719	0	0.00854628	0.0138124	0.0287237	0.060333	0.116037	0.200829	0.252436	0.171068	0.0814845	0.0471724	0.0224183	0.0116067	0.00626392	0.00308085	0.00218512
PU8969	0	0.00147055	0.00316988	0.00974634	0.031511	0.0790529	0.198707	0.273506	0.178501	0.0881526	0.0557654	0.0286355	0.0152887	0.0084706	0.00440793	0.00329232
PU6786	0	0.00251997	0.00585448	0.0160569	0.0422566	0.0917154	0.180865	0.241853	0.18137	0.0949681	0.0577122	0.028253	0.0148586	0.00799954	0.00391229	0.00281212
PU7435	0	0.0035186	0.00629091	0.0158019	0.0393763	0.0883703	0.190996	0.268428	0.191403	0.0926868	0.0537181	0.0257117	0.0135329	0.00769779	0.00412393	0.00317386
PU1254	0	0.00264732	0.00565179	0.0156597	0.0436057	0.0968388	0.211889	0.269513	0.1753	0.0819691	0.0470432	0.022433	0.0115621	0.00646774	0.00369339	0.00316256
PU8780	0	0.00553203	0.00985229	0.0216318	0.049115	0.0990792	0.188034	0.243422	0.178158	0.0990885	0.0659566	0.0349569	0.0196141	0.0110493	0.00502286	0.00284845
PU7075	0	0.00495218	0.00797937	0.0179648	0.0447885	0.0974422	0.196157	0.26678	0.193373	0.0964584	0.054684	0.0246665	0.0119454	0.00598566	0.0027976	0.00200082
PU8882	0	0.00249748	0.00578551	0.0160633	0.0438292	0.0946132	0.194064	0.256625	0.170601	0.0782726	0.0445431	0.0215462	0.0116824	0.00683634	0.00378097	0.00306611
PU1313	0	0.00327013	0.00600519	0.0135373	0.0337971	0.0740824	0.149563	0.220435	0.196182	0.128405	0.0906753	0.0451566	0.0228295	0.0114533	0.00486674	0.00286138
PU8768	1	0.00536768	0.00903359	0.0215269	0.0545851	0.114286	0.223003	0.278978	0.179312	0.0795444	0.0420884	0.0182997	0.00852425	0.00414345	0.0019639	0.00137263
PU6664	1	0.00325434	0.00557474	0.0138926	0.0367291	0.0858958	0.176323	0.250972	0.189578	0.097635	0.0590648	0.0290941	0.0154543	0.00850684	0.00425487	0.00302608
PU1288	1	0.0156259	0.0226835	0.0480257	0.112646	0.201451	0.313917	0.228935	0.069573	0.021083	0.0107868	0.00492982	0.00256996	0.00177028	0.00132662	0.0012463
PU1290	0	0.00083878	0.00162679	0.00447193	0.0132953	0.0362727	0.0864663	0.140687	0.141146	0.0963074	0.0747098	0.0440378	0.0259801	0.0152514	0.00746647	0.00518737
PU1324	1	0.0121896	0.0188653	0.045406	0.108651	0.193031	0.280442	0.243203	0.0999409	0.0334681	0.0167403	0.00739423	0.00331137	0.00179995	0.00113944	0.00108431
PU6912	0	0.00569356	0.00961808	0.0211177	0.0476976	0.0986196	0.17555	0.241938	0.1871	0.0970041	0.0572994	0.0267766	0.0134245	0.00683973	0.00313345	0.00216727
PU8822	0	0.00660975	0.0106506	0.0252738	0.0611119	0.12018	0.231483	0.277751	0.165533	0.0712476	0.0385271	0.017371	0.00851934	0.00445159	0.00220885	0.00152755
PU7302	0	0.00187316	0.00406685	0.0101067	0.0280213	0.0659229	0.157708	0.235938	0.183781	0.0976829	0.0612868	0.0309625	0.0164851	0.0092119	0.00501997	0.00421621
PU1428	0	0.00744822	0.0135678	0.0293788	0.0701764	0.131387	0.242275	0.289655	0.160493	0.0610777	0.0301463	0.0125615	0.00582405	0.0029732	0.00151864	0.001178
PU1299	1	0.00272929	0.00493677	0.0133322	0.038788	0.0983204	0.242288	0.299379	0.168222	0.0695812	0.038596	0.0182096	0.00898391	0.00499775	0.00297456	0.00246194
PU7200	0	0.00397324	0.0082587	0.0224117	0.0534478	0.117242	0.211639	0.222829	0.127176	0.0692243	0.0487286	0.0257897	0.0148118	0.0093354	0.00546316	0.00453778
PU7010	0	0.00728293	0.0131021	0.0308518	0.0716417	0.13432	0.246932	0.286427	0.158908	0.0607911	0.0296016	0.01243	0.00579792	0.00295087	0.00146171	0.00115964
PU6762	1	0.00279933	0.00711888	0.0225973	0.0628307	0.135098	0.27894	0.293182	0.137619	0.045101	0.0207603	0.00864765	0.00437994	0.00273772	0.00185402	0.00190021
PU8887	0	0.00268246	0.00629093	0.0183842	0.0501518	0.108102	0.237659	0.293587	0.167684	0.067899	0.036319	0.0168766	0.00866381	0.00521989	0.00325396	0.00285339
PU7383	0	0.00405762	0.0075416	0.0188177	0.0478353	0.101749	0.201148	0.269998	0.192768	0.0933023	0.0521223	0.0236599	0.0116084	0.00590095	0.0027477	0.00185883
PU7044	1	0.00475062	0.00727781	0.0132755	0.0222126	0.0421668	0.0652755	0.0903309	0.107971	0.0936119	0.0820977	0.0524399	0.0357044	0.0260353	0.0166971	0.0141088
PU8532	1	0.0028576	0.00689282	0.0204736	0.056217	0.126712	0.259419	0.298084	0.147021	0.0508969	0.0243249	0.0105402	0.00547131	0.0035571	0.00237578	0.0023572
PU7431	0	0.00729561	0.0128894	0.0300086	0.0692948	0.136521	0.209443	0.255239	0.171733	0.0768706	0.0407919	0.0175533	0.00834517	0.00429931	0.00216829	0.00162474
PU7363	0	0.0123938	0.0192821	0.0353179	0.066621	0.116301	0.2097	0.265068	0.170803	0.0747344	0.0400919	0.0178687	0.00870081	0.00444963	0.00216584	0.00153885
PU1267	0	0.005466	0.0111362	0.0272061	0.0585405	0.111078	0.193615	0.23688	0.153374	0.0692446	0.0393507	0.0198539	0.0120679	0.00889633	0.00632248	0.00600141
PU7428	0	0.010345	0.0150881	0.0350018	0.0858935	0.170641	0.311621	0.271985	0.102042	0.0339865	0.0175362	0.00777877	0.00363503	0.00188949	0.00109445	0.000916836
PU1316	0	0.00405067	0.0069541	0.0154256	0.0379968	0.0837083	0.181539	0.265892	0.19938	0.0979287	0.0560653	0.0264653	0.0136267	0.00738694	0.0037805	0.00285675
PU6884	0	0.0053548	0.00986319	0.0236716	0.0575913	0.11658	0.219545	0.280762	0.183872	0.0808981	0.0417058	0.0177492	0.00827013	0.00411247	0.0019818	0.00143991
PU6866	0	0.00514707	0.00973352	0.0246014	0.0625225	0.122891	0.238325	0.292881	0.170992	0.0689307	0.0345603	0.0145649	0.00678959	0.00342188	0.00163132	0.00123597
PU8130	0	0.00107093	0.00240231	0.00669126	0.0185294	0.0457494	0.0970374	0.140119	0.11819	0.0718733	0.0524443	0.0309536	0.0193595	0.0129142	0.00827107	0.00774914
PU7071	0	0.00222407	0.00516683	0.0135455	0.0365508	0.0785925	0.166368	0.242716	0.181642	0.0918359	0.0559944	0.0282601	0.0152075	0.00871375	0.00485434	0.00415692
PU6624	0	0.00410235	0.00838878	0.0223544	0.0527448	0.115459	0.218292	0.235715	0.126602	0.0615169	0.0408771	0.0225264	0.0143388	0.0106485	0.00747648	0.00693522
PU8944	0	0.00185252	0.00419781	0.0126484	0.0369272	0.0868487	0.198516	0.272024	0.186785	0.0910637	0.0546671	0.0267375	0.0136312	0.00730301	0.00383105	0.0030019
PU8834	0	0.00778336	0.0148831	0.0342043	0.0731772	0.134948	0.226055	0.264989	0.154632	0.0641555	0.0337773	0.0149318	0.00724083	0.00382659	0.0020366	0.00158483
PU6894	0	0.00161876	0.00359849	0.00961439	0.0271032	0.0668769	0.151394	0.22866	0.183001	0.0972095	0.0610592	0.0311821	0.0172707	0.0101421	0.00556506	0.00445631
PU6961	0	0.0041807	0.00795966	0.0190894	0.047198	0.0998686	0.203978	0.275772	0.190161	0.0878621	0.0478243	0.0213074	0.010372	0.00534629	0.002662	0.00197233
PU6819	0	0.00405045	0.00762472	0.019233	0.0463023	0.0965449	0.198754	0.269141	0.189237	0.0914614	0.052216	0.0240256	0.0119171	0.00618813	0.00307041	0.00229761
PU8794	0	0.00507057	0.00913596	0.0211206	0.0516573	0.106843	0.209544	0.282799	0.191897	0.0867026	0.0465099	0.0201189	0.00941625	0.00466555	0.00227202	0.00160805
PU7251	0	0.00251485	0.00593581	0.0162318	0.0442885	0.0962189	0.195905	0.262758	0.176624	0.079836	0.0442521	0.0204292	0.0106033	0.00608465	0.00355548	0.00314703
PU6784	1	0.0473467	0.0672886	0.170959	0.278758	0.221595	0.0913055	0.0472391	0.0273971	0.0148601	0.00975179	0.00558929	0.00375918	0.00303876	0.00257829	0.00309504
PU8977	0	0.00146124	0.00332724	0.00962156	0.0280773	0.0673723	0.155487	0.233835	0.188302	0.102394	0.0647466	0.0326896	0.0171975	0.00942644	0.00501527	0.00400978
PU8603	0	0.00206577	0.00537248	0.0185999	0.0599752	0.136649	0.292349	0.315773	0.133298	0.0389044	0.0174618	0.00740282	0.00368109	0.00226133	0.00167468	0.00165954
PU6958	0	0.00452357	0.0084434	0.0216224	0.0572239	0.118523	0.236273	0.284783	0.17234	0.0741735	0.0372789	0.0153239	0.00702055	0.00353789	0.00184137	0.00145338
PU1266	0	0.00174001	0.00406262	0.0121242	0.0353931	0.0934353	0.217075	0.30258	0.2048	0.0844388	0.0398427	0.0162407	0.00770534	0.00434514	0.00264296	0.00231295
PU6761	0	0.0029418	0.00663107	0.0216153	0.0651171	0.151028	0.319095	0.306895	0.119395	0.0376994	0.0182087	0.00769614	0.00348522	0.00183047	0.00114662	0.00103241
PU8125	0	0.00804701	0.0148036	0.0327379	0.0736603	0.130304	0.237251	0.286955	0.161285	0.0620803	0.0306778	0.0129468	0.00592597	0.00290343	0.00138265	0.00105303
PU8460	0	0.00547034	0.0103056	0.0246862	0.0588951	0.121646	0.229722	0.289551	0.176257	0.0720758	0.0362048	0.0150742	0.00687988	0.00342098	0.00169522	0.00129994
PU7321	0	0.00489243	0.00847642	0.0181722	0.0433739	0.0920308	0.181445	0.256182	0.199127	0.101525	0.0584138	0.0268843	0.0134156	0.00690273	0.00318085	0.00210242
PU6851	0	0.00330667	0.00607393	0.0151898	0.039092	0.0876713	0.185543	0.258298	0.186778	0.0920706	0.0529292	0.024901	0.0127476	0.00684955	0.0034739	0.00260929
PU6993	0	0.00621618	0.0139643	0.0387596	0.0763265	0.13345	0.21687	0.22702	0.131263	0.0564578	0.0322154	0.0159976	0.00968337	0.00768747	0.00612547	0.00645784
PU8954	0	0.00155061	0.00341358	0.00986017	0.0300269	0.0722576	0.169829	0.248764	0.184572	0.0945506	0.0580047	0.0288999	0.0154112	0.00865453	0.00472201	0.00382902
PU8833	0	0.00339921	0.00800836	0.0239774	0.0594407	0.122152	0.257091	0.289248	0.156276	0.0601357	0.0312513	0.0139755	0.0070751	0.00400419	0.00212476	0.00175378
PU6688	1	0.0018213	0.00416307	0.0137249	0.0421565	0.110374	0.251133	0.309734	0.175536	0.067175	0.0340434	0.0155125	0.00774768	0.00440817	0.00255469	0.00222558
PU7354	0	0.00197143	0.00475133	0.0127649	0.0357835	0.0792574	0.161768	0.228554	0.181636	0.0979546	0.0612712	0.0311103	0.0169785	0.00960839	0.00484425	0.00353336
PU6829	0	0.00304161	0.00717733	0.0225339	0.0613788	0.123931	0.253683	0.286633	0.158879	0.0623713	0.0319214	0.0137023	0.00656351	0.00342061	0.00173737	0.0014514
PU7259	0	0.0111214	0.0208704	0.0426466	0.077363	0.12208	0.174996	0.221146	0.180311	0.0959187	0.0548974	0.024558	0.0119564	0.0061544	0.00302257	0.00229586
PU8659	1	0.00161713	0.0036906	0.0104325	0.0293811	0.06751	0.156571	0.227391	0.181481	0.101067	0.0647921	0.0329255	0.017374	0.0094649	0.00514763	0.00443336
PU8851	0	0.00301094	0.00590689	0.0163584	0.0447827	0.099926	0.208118	0.279886	0.19013	0.0868111	0.0467767	0.0205519	0.00984497	0.00498404	0.00244477	0.00178208
PU8389	0	0.00236975	0.00520868	0.0138443	0.0380018	0.085861	0.187468	0.260579	0.174989	0.0810024	0.0472548	0.0233877	0.0124121	0.00716074	0.00421472	0.00386408
PU7231	0	0.00710885	0.0126175	0.0282725	0.0659172	0.128676	0.243367	0.29263	0.16469	0.0630612	0.0305886	0.0126702	0.00583532	0.00295009	0.0014531	0.00116527
PU1301	0	0.00384429	0.00725762	0.0177417	0.0454635	0.0951743	0.200523	0.278022	0.193923	0.0904716	0.0497046	0.0221267	0.0105661	0.00527832	0.00259248	0.0020107
PU6846	0	0.00394782	0.00869421	0.0246113	0.0696008	0.141247	0.284719	0.289449	0.117982	0.0403039	0.0207727	0.00954856	0.00482514	0.00299429	0.00219018	0.00236883
PU6946	0	0.00578726	0.00956941	0.0209825	0.0499502	0.108755	0.213263	0.293419	0.1951	0.0799181	0.0390726	0.01618	0.00750112	0.00372547	0.00177697	0.00129424
PU7239	0	0.0085778	0.0148463	0.033583	0.0732982	0.131762	0.231054	0.271104	0.159468	0.0651744	0.0324793	0.0136245	0.00636126	0.0033044	0.00179128	0.00142142
PU8614	0	0.00278727	0.00608197	0.0157328	0.0423836	0.0911724	0.195682	0.270367	0.194176	0.0960735	0.0556876	0.0256726	0.0123146	0.0061082	0.00296867	0.00231797
PU7229	0	0.00275713	0.00665994	0.0202417	0.0567132	0.121031	0.258753	0.307104	0.169253	0.0586444	0.0263941	0.0102866	0.00457073	0.00227374	0.00125169	0.00111088
PU8712	0	0.00235146	0.00589012	0.0177276	0.053151	0.113506	0.22306	0.275791	0.162034	0.0655776	0.0339737	0.0150312	0.0075287	0.00420856	0.00243719	0.00215134
PU7414	0	0.00650111	0.0108651	0.025209	0.059145	0.120589	0.240972	0.292947	0.162594	0.0653555	0.0347085	0.0159178	0.00796994	0.00422156	0.00199413	0.00143067
PU6965	0	0.00362656	0.00782316	0.0217074	0.0571733	0.117066	0.234282	0.294942	0.173723	0.0715494	0.037612	0.0166246	0.00800356	0.00405123	0.00187454	0.00132727
PU1312	0	0.00478626	0.00852294	0.0207927	0.05431	0.115267	0.229824	0.298821	0.186852	0.0744737	0.0359759	0.0145003	0.00647012	0.00314921	0.00151421	0.0011932
PU7434	0	0.00279184	0.00589462	0.0173991	0.0495188	0.110369	0.224947	0.289912	0.188634	0.0803024	0.0399657	0.016294	0.00734588	0.00364005	0.00188598	0.00147492
PU8916	1	0.00522487	0.00941076	0.0247543	0.0636398	0.132384	0.247794	0.289221	0.155632	0.0594993	0.02987	0.0127936	0.00601962	0.00311385	0.0015744	0.00125686
PU7108	0	0.00747287	0.0137165	0.0298321	0.0633203	0.117674	0.216228	0.272967	0.175851	0.0771069	0.0408746	0.0177568	0.00835432	0.00411911	0.00192934	0.00132518
PU7258	0	0.00490793	0.00931682	0.0220381	0.0509704	0.101502	0.192783	0.234107	0.157886	0.0776648	0.0468561	0.024107	0.0140746	0.00930215	0.00598958	0.00534246
PU6685	0	0.00165663	0.00381215	0.00956075	0.0259449	0.0605129	0.143095	0.220926	0.179549	0.0978156	0.0622978	0.0319717	0.0174572	0.0100527	0.00547582	0.00448657
PU8703	1	0.00361911	0.00853636	0.0235464	0.058226	0.115292	0.215132	0.263145	0.169148	0.0750976	0.0402893	0.0180409	0.00900322	0.00483387	0.00259446	0.00214002
PU8494	0	0.00584324	0.0144075	0.038868	0.0755846	0.131184	0.205319	0.226334	0.131858	0.0565227	0.0322831	0.0163893	0.0103625	0.00855345	0.00687553	0.00716897
PU7077	0	0.00271423	0.00600749	0.0162168	0.0436116	0.0934592	0.195821	0.25743	0.159211	0.0694111	0.0401155	0.0204258	0.0116074	0.00727446	0.00452841	0.00406665
PU6779	0	0.00575222	0.0102789	0.0254214	0.0630267	0.129102	0.248802	0.288058	0.148247	0.0580421	0.0314173	0.0148978	0.00783266	0.0044754	0.00235829	0.00179705
PU7165	0	0.00452899	0.00744102	0.0147935	0.027192	0.053709	0.0851451	0.11031	0.117493	0.098785	0.0868769	0.0550363	0.0363744	0.0252406	0.0152328	0.0121414
PU7103	0	0.0275588	0.0358348	0.0550952	0.072675	0.104461	0.112334	0.104495	0.093862	0.0714232	0.0575292	0.0347441	0.0234032	0.0179767	0.0128723	0.0124104
PU8772	0	0.00154932	0.0034725	0.00935125	0.0255291	0.0582845	0.124477	0.186905	0.14992	0.0824536	0.0548426	0.0296355	0.0171434	0.0104606	0.00612683	0.00553129
PU7436	0	0.020177	0.0274464	0.0533501	0.089169	0.134605	0.186182	0.212728	0.140237	0.0625961	0.0347424	0.0176964	0.0110247	0.00826823	0.00571062	0.00496022
PU1356	0	0.009428	0.0165806	0.0332308	0.0680571	0.119209	0.200203	0.253473	0.17604	0.0811651	0.0428695	0.0185818	0.00887831	0.00444857	0.00211088	0.00152738
PU7423	0	0.00543732	0.0102131	0.023574	0.0555787	0.11205	0.219668	0.290465	0.186479	0.0774574	0.0385832	0.0159811	0.00727128	0.00351212	0.00163741	0.00116863
PU7402	0	0.00394288	0.00740097	0.0173232	0.0441837	0.094376	0.19934	0.276916	0.194098	0.0921974	0.051887	0.0237279	0.0116473	0.00587473	0.00276768	0.00193308
PU6809	0	0.0060689	0.00967528	0.0216895	0.0523119	0.109017	0.213199	0.27532	0.180026	0.080988	0.0446018	0.0204503	0.0104116	0.00575375	0.00305642	0.00227348
PU5635	0	0.0136275	0.0176543	0.0318107	0.0658574	0.149147	0.306838	0.300775	0.113978	0.0344165	0.0161344	0.00741709	0.00372997	0.00206014	0.00126589	0.00109774
PU1263	0	0.0043809	0.0077605	0.0193835	0.0510267	0.108519	0.228442	0.294029	0.176178	0.0722532	0.0376542	0.0165992	0.00802367	0.004231	0.00224274	0.00176343
PU6931	0	0.00545251	0.00919235	0.0224484	0.0556022	0.111536	0.219351	0.276648	0.179234	0.0816109	0.0443707	0.0197442	0.00962836	0.00489257	0.00230246	0.00153077
PU1281	0	0.000827891	0.00139543	0.0031028	0.00724828	0.0222819	0.0483206	0.0788138	0.0965379	0.0786563	0.0724224	0.0499597	0.0348407	0.024309	0.0143733	0.0117456
PU8817	0	0.00591956	0.0106595	0.0255116	0.0633792	0.126282	0.230272	0.280493	0.168006	0.0686512	0.0348359	0.0150165	0.00723179	0.00378066	0.00194131	0.00145952
PU8865	0	0.00169166	0.00381023	0.00992887	0.029172	0.0694648	0.166662	0.262296	0.210893	0.108008	0.0625426	0.0289302	0.0140518	0.00706679	0.00349897	0.00282413
PU7199	0	0.0052121	0.00909733	0.0194219	0.0373898	0.0747711	0.110505	0.12468	0.119943	0.0987492	0.0825929	0.0480392	0.0302514	0.0210668	0.013367	0.0116139
PU7194	1	0.00138198	0.00265435	0.00765376	0.0221886	0.0635888	0.157943	0.242274	0.206541	0.113056	0.0666771	0.0317581	0.017023	0.0102653	0.0061343	0.005299
PU8590	0	0.00632817	0.0107213	0.0244407	0.0554069	0.11222	0.208232	0.264408	0.172209	0.0789088	0.0447687	0.0210562	0.0107779	0.00581814	0.00291496	0.00210614
PU6987	0	0.00316347	0.00719972	0.0172453	0.0443173	0.0928033	0.180729	0.250769	0.186338	0.0928821	0.0540681	0.0252854	0.012809	0.00674975	0.00327112	0.00237064
PU8628	0	0.00209461	0.00431723	0.0118638	0.0296058	0.0667936	0.126288	0.162111	0.14386	0.107417	0.0820633	0.0426843	0.0237567	0.0141828	0.00766772	0.00586875
PU7445	0	0.00581455	0.0103201	0.0245417	0.0582324	0.118456	0.220638	0.271092	0.169034	0.073127	0.0383338	0.0166243	0.0078677	0.00393912	0.00190227	0.00137805
PU7312	0	0.00540857	0.0116403	0.0297687	0.0720783	0.13949	0.259785	0.304	0.149916	0.0473299	0.0210793	0.00876488	0.00424569	0.00238817	0.00142632	0.0012838
PU8615	0	0.00675429	0.0116012	0.0269801	0.0638099	0.124049	0.229463	0.278732	0.165293	0.0669792	0.0344765	0.0151642	0.00746399	0.00404462	0.00218277	0.0016984
PU6959	0	0.00202898	0.00435567	0.0114647	0.033068	0.0773612	0.180504	0.261895	0.188815	0.0927504	0.05569	0.0270496	0.013814	0.0074843	0.00415793	0.0035437
PU7029	0	0.00188464	0.00410399	0.0117098	0.0374116	0.0889314	0.204622	0.282889	0.184923	0.0797637	0.0447771	0.0209881	0.010067	0.00513946	0.00295331	0.00274631
PU1289	0	0.00571098	0.00914368	0.0195715	0.0459432	0.10315	0.201495	0.275325	0.196931	0.0905201	0.0473589	0.0199613	0.00921922	0.00449557	0.00210817	0.00151044
PU8679	0	0.00333517	0.00800048	0.0227032	0.0584892	0.123084	0.23175	0.283509	0.166159	0.0638425	0.0315337	0.0134895	0.0066814	0.0037927	0.00221477	0.00186205
PU7009	1	0.00426719	0.00856211	0.0230891	0.0631762	0.129665	0.261268	0.295292	0.151069	0.0568173	0.028121	0.0120704	0.005689	0.00303694	0.00166406	0.00142985
PU8924	0	0.00234813	0.00582702	0.0196636	0.0594284	0.130772	0.266967	0.302925	0.15806	0.058905	0.0294726	0.0125668	0.00579482	0.00294243	0.00151586	0.00121693
PU6954	1	0.00415043	0.00824439	0.0213869	0.0585002	0.122739	0.240541	0.302727	0.179379	0.0684862	0.0317773	0.012383	0.00531416	0.00251094	0.00119898	0.000974252
PU8956	0	0.00278535	0.00682037	0.0208237	0.0589672	0.117314	0.227261	0.286246	0.169432	0.069755	0.0374287	0.0171762	0.00863128	0.00458384	0.00224679	0.00155948
PU8904	0	0.00258671	0.00641734	0.0215507	0.0625082	0.133479	0.283198	0.319995	0.140907	0.0428643	0.0191332	0.00819727	0.0042872	0.00258528	0.001725	0.00157933
PU6663	1	0.00172572	0.00377506	0.0114569	0.0322135	0.077537	0.182199	0.258835	0.168538	0.074467	0.0427623	0.0210487	0.0109987	0.00649503	0.00420123	0.00418767
PU8146	0	0.00449084	0.0103901	0.0307587	0.0852715	0.175889	0.317567	0.278353	0.0990658	0.029042	0.0134256	0.00557967	0.0026581	0.00164707	0.0012611	0.00129045
PU8129	0	0.00233386	0.00507881	0.0132641	0.0361264	0.0814067	0.177162	0.248188	0.176642	0.0870967	0.0523847	0.0261816	0.013995	0.0079877	0.00444101	0.00371571
PU8097	1	0.00696235	0.0134376	0.045235	0.13944	0.226458	0.310314	0.210615	0.0697508	0.0232113	0.0118833	0.00514374	0.00246045	0.00137007	0.000861544	0.000829703
PU7166	0	0.00175489	0.00419276	0.0126916	0.0352287	0.0825374	0.194688	0.250289	0.167945	0.0813282	0.0494549	0.0251019	0.0135904	0.00804649	0.00485441	0.00439149
PU1285	0	0.0042894	0.00760581	0.0184108	0.0417638	0.0882007	0.151636	0.209519	0.169476	0.0949883	0.0626898	0.0334365	0.0191462	0.0114294	0.00604695	0.00448948
PU8664	0	0.00398814	0.00743519	0.0180801	0.0460622	0.0990272	0.197956	0.268402	0.189195	0.0918534	0.0520671	0.0236814	0.0115606	0.00583512	0.00271977	0.00189036
PU6924	0	0.00368993	0.00707945	0.0173558	0.0428564	0.0930641	0.193503	0.273	0.20419	0.099512	0.0541016	0.0237176	0.0112703	0.00556136	0.00262039	0.00188034
PU8527	0	0.00343807	0.00568621	0.0136366	0.0359159	0.0832887	0.192773	0.272513	0.191076	0.09499	0.0578007	0.0288401	0.0154699	0.00865533	0.0043335	0.00296994
PU7031	0	0.0031489	0.00624642	0.0184953	0.0547263	0.124142	0.267818	0.297783	0.136889	0.0491174	0.02612	0.0122852	0.00632406	0.00394828	0.0027212	0.00265522
PU7113	0	0.00583135	0.010926	0.0269636	0.0638126	0.121792	0.218302	0.262629	0.160111	0.0716596	0.0405509	0.0191635	0.00983749	0.00526549	0.00260172	0.00184838
PU8354	0	0.00331823	0.00825562	0.0237837	0.0662101	0.137261	0.273546	0.30256	0.142588	0.047613	0.0228244	0.00960623	0.0044371	0.00240002	0.00149287	0.00142964
PU8818	0	0.00492878	0.00877463	0.0224967	0.0567312	0.11691	0.228447	0.280646	0.174904	0.0784473	0.0434225	0.0193829	0.00921297	0.00462325	0.00220779	0.00157178
PU7401	0	0.00335144	0.00608185	0.0145708	0.0363177	0.0794932	0.167273	0.245647	0.195271	0.105288	0.0652853	0.0323765	0.0172118	0.00940191	0.0045627	0.00310125
PU7249	0	0.0037414	0.00582676	0.0109509	0.0193619	0.0367001	0.057829	0.0771316	0.0925106	0.0880664	0.0861731	0.0599758	0.0422362	0.0299304	0.0174338	0.0127614
PU8647	0	0.00192295	0.00430215	0.0135305	0.0438751	0.110353	0.263118	0.29922	0.140918	0.0525071	0.0295506	0.0151539	0.00780621	0.00436091	0.00270724	0.00254843
PU8919	0	0.00874759	0.0138568	0.0299032	0.063168	0.122163	0.231846	0.285373	0.172465	0.0689862	0.034102	0.0143367	0.00678668	0.00350109	0.00172398	0.00129475
PU1269	0	0.00162994	0.00370084	0.0108163	0.0313136	0.0759337	0.170583	0.243903	0.172743	0.0830244	0.0490265	0.0237406	0.0125143	0.00733043	0.00448702	0.00426578
PU8855	1	0.00282118	0.00623105	0.0180889	0.0489691	0.115376	0.255279	0.321771	0.167715	0.0547171	0.0244486	0.0104505	0.00524288	0.00312215	0.00208226	0.00208279
PU8747	0	0.00157721	0.00367554	0.0104297	0.0303399	0.0687365	0.153852	0.222305	0.162441	0.0810792	0.049318	0.024578	0.0133333	0.00790208	0.00470885	0.00432542
PU8815	0	0.00197744	0.00476217	0.0138674	0.0376413	0.0824989	0.180826	0.242003	0.161076	0.0757071	0.045472	0.0234248	0.0129035	0.00777951	0.00484766	0.00470973
PU8964	1	0.00455113	0.0108554	0.032962	0.0937975	0.181471	0.315389	0.266053	0.0877588	0.0252266	0.0119014	0.0051904	0.00274169	0.00182943	0.00139844	0.00148388
PU8950	0	0.00245886	0.0051248	0.0130887	0.0346312	0.0774865	0.160609	0.232223	0.174057	0.0884766	0.0549751	0.0282663	0.0157085	0.00921575	0.00512113	0.00421839
PU6898	0	0.00522093	0.00896801	0.0211968	0.0510987	0.104041	0.208694	0.269503	0.181996	0.085492	0.0488395	0.0228813	0.0115283	0.00608301	0.00290833	0.00201199
PU7438	0	0.00429233	0.00858771	0.0210864	0.0499057	0.0999124	0.191131	0.258621	0.187533	0.0920783	0.0527918	0.0245245	0.0122651	0.00646221	0.00329638	0.0026182
PU1326	0	0.00696838	0.0118787	0.0258149	0.057299	0.112778	0.201848	0.26411	0.182149	0.0845882	0.0467681	0.0214221	0.01071	0.00554036	0.00260773	0.00172686
PU6770	0	0.00370493	0.00665101	0.0166276	0.0426324	0.094925	0.203511	0.275999	0.189402	0.0913422	0.0519515	0.0238897	0.0116956	0.00583922	0.00261931	0.00172478
PU8745	1	0.0018379	0.00510837	0.0173141	0.0499761	0.111155	0.229753	0.28906	0.168439	0.0653286	0.0329913	0.0148853	0.0077695	0.00484588	0.0032927	0.00298705
PU6803	0	0.00440061	0.0088149	0.0193498	0.0439693	0.0879502	0.169831	0.240735	0.193232	0.104351	0.0643065	0.0319572	0.0171192	0.00947019	0.00465051	0.00321945
PU8681	0	0.0041678	0.00718836	0.0170689	0.0429945	0.0971011	0.209712	0.289683	0.200285	0.0898786	0.0462114	0.019267	0.00868085	0.00413533	0.00198405	0.00145291
PU8328	0	0.00658709	0.0118077	0.0272167	0.0645304	0.128789	0.234043	0.28299	0.167776	0.0683295	0.0341168	0.0142198	0.00653625	0.00324199	0.00155504	0.00115266
PU6657	0	0.00723986	0.0129386	0.0272133	0.0566213	0.104952	0.189055	0.241758	0.170717	0.0863118	0.0535199	0.0268827	0.0143147	0.00793013	0.00387749	0.00271701
PU6857	0	0.00578788	0.0101142	0.0256028	0.0629869	0.128617	0.251346	0.286924	0.160567	0.0632736	0.0307395	0.0128751	0.00604234	0.00314767	0.00162197	0.0013162
PU6822	1	0.0012173	0.00323453	0.0109775	0.0327507	0.0808179	0.176178	0.249963	0.180635	0.0858565	0.0491555	0.0238374	0.013065	0.0080268	0.00487913	0.00432703
PU8878	0	0.00168928	0.00433752	0.0132476	0.0408664	0.0970067	0.214366	0.291492	0.192111	0.0822806	0.042084	0.0179988	0.0085282	0.00440551	0.00230897	0.00182942
PU8613	0	0.00714861	0.0123454	0.0301083	0.0684718	0.131218	0.215047	0.257638	0.161131	0.0706377	0.0381441	0.0171497	0.00850659	0.00459114	0.00246896	0.00199781
PU1321	0	0.00542073	0.0101341	0.0239585	0.0563609	0.112291	0.211592	0.270032	0.178945	0.0822683	0.0459281	0.0214203	0.011032	0.00597583	0.00293148	0.00196308
PU8867	0	0.00176331	0.00364467	0.00970532	0.0272593	0.0648109	0.150365	0.226104	0.178398	0.0945816	0.0588125	0.0294881	0.0158418	0.00903213	0.00511388	0.00446195
PU6844	0	0.0144832	0.0227279	0.0508767	0.123176	0.202813	0.307961	0.239821	0.0726083	0.0203947	0.00942522	0.00395047	0.00178416	0.000970269	0.000607733	0.000553432
PU8748	0	0.00157766	0.00393514	0.0111289	0.0314239	0.0770064	0.184454	0.281756	0.203768	0.0932716	0.0520073	0.0243398	0.0122629	0.00668213	0.00369817	0.0031999
PU8864	0	0.00341493	0.00786378	0.021561	0.0539465	0.112373	0.22277	0.284169	0.176724	0.0717462	0.0351157	0.0145463	0.00693599	0.00368903	0.00201158	0.00160371
PU6977	0	0.00649015	0.0115701	0.0288486	0.0695439	0.126652	0.218727	0.26091	0.16278	0.0728073	0.0397407	0.0178095	0.008698	0.00443631	0.00207985	0.00139822
PU6600	1	0.0185891	0.0270366	0.0519284	0.0844811	0.142821	0.17388	0.1409	0.0873066	0.0551117	0.0427787	0.0249495	0.0154844	0.0109702	0.00767505	0.00761018
PU7157	1	0.00161817	0.0038963	0.0137178	0.0430753	0.110723	0.254565	0.311082	0.174199	0.0662083	0.0337682	0.0146308	0.00666265	0.00357351	0.00210279	0.0019373
PU7326	0	0.00635167	0.0115424	0.0286664	0.0645015	0.124681	0.218572	0.263384	0.162696	0.071528	0.0391951	0.0180983	0.00913473	0.00491698	0.0025497	0.00193386
PU7234	0	0.00648282	0.0114212	0.0240639	0.0574026	0.117518	0.232743	0.294936	0.176702	0.0708888	0.035333	0.0147448	0.00684189	0.00342736	0.00165429	0.00121823
PU6849	0	0.00420345	0.00741737	0.0174691	0.0409628	0.0873939	0.173091	0.226533	0.173475	0.0978525	0.0652024	0.0340905	0.0184425	0.0101135	0.00476645	0.00313626
PU1282	0	0.0064835	0.0114386	0.0274136	0.0611029	0.112608	0.215262	0.280069	0.174868	0.0744375	0.0395759	0.0174238	0.00839709	0.00425924	0.00203686	0.00139072
PU6878	1	0.00393793	0.00600237	0.0137045	0.0335875	0.079657	0.173112	0.264956	0.210366	0.103227	0.05438	0.0225634	0.0104948	0.00542141	0.00287957	0.00241436
PU7395	0	0.00612791	0.0107633	0.02377	0.0531823	0.106173	0.207621	0.277652	0.187273	0.0830025	0.0443111	0.0198456	0.0098546	0.00524193	0.00267848	0.00192004
PU1317	0	0.00552738	0.0101881	0.0254148	0.0659927	0.133306	0.266839	0.300398	0.152978	0.0544833	0.0248792	0.00979097	0.0043717	0.00223681	0.00124286	0.00108396
PU8797	0	0.00304427	0.0073964	0.0202707	0.0530356	0.110801	0.219007	0.280359	0.168833	0.0681389	0.0352241	0.0157738	0.00809564	0.00460705	0.00265191	0.00225152
PU6870	0	0.00314146	0.00769808	0.0216352	0.057368	0.116169	0.229769	0.299983	0.174162	0.0642242	0.0309829	0.0132063	0.00645994	0.00349921	0.00180361	0.00151449
PU8314	0	0.00667521	0.012256	0.027764	0.0643341	0.124659	0.236594	0.292643	0.171761	0.0671864	0.0322308	0.013103	0.00598656	0.0029938	0.00148177	0.00114391
PU6807	0	0.00393699	0.00695602	0.0184097	0.0485626	0.103174	0.214481	0.276304	0.176887	0.0796729	0.045025	0.021137	0.0107357	0.005718	0.00283252	0.00204682
PU8842	0	0.00755371	0.0123357	0.0320375	0.0893459	0.172664	0.316296	0.2823	0.102827	0.0334502	0.0176135	0.00778079	0.00319148	0.00137182	0.000697049	0.000557211
PU8821	0	0.00809251	0.0131614	0.026038	0.0561721	0.110992	0.206518	0.272457	0.194711	0.0910287	0.0464762	0.0190359	0.00869196	0.0041514	0.0018562	0.00118361
PU7303	0	0.00729265	0.0134406	0.0297002	0.0662528	0.121993	0.221485	0.273565	0.172804	0.0740967	0.0379386	0.0161489	0.0075959	0.00384058	0.00190279	0.00138501
PU8501	1	0.00237391	0.00559971	0.0154113	0.0410893	0.0868382	0.177099	0.246445	0.183389	0.0923785	0.0552311	0.0269688	0.014223	0.00783866	0.00391368	0.00293047
PU7271	0	0.0066568	0.013253	0.0349915	0.077931	0.158866	0.251058	0.233772	0.111168	0.0423069	0.0232164	0.011598	0.00715425	0.00559239	0.00450722	0.00464167
PU8775	0	0.00753574	0.012428	0.0280595	0.0672894	0.129679	0.238374	0.283276	0.160522	0.0639951	0.0330428	0.0145493	0.00705498	0.00364812	0.00177227	0.00126489
PU7295	0	0.00749756	0.0138358	0.030867	0.0717308	0.133489	0.250938	0.289177	0.15723	0.0596631	0.0290752	0.0122807	0.00568455	0.00284192	0.00133573	0.00101835
PU7353	0	0.00473917	0.00912315	0.0209025	0.0520595	0.10689	0.209859	0.278944	0.185804	0.0828627	0.0449031	0.0200814	0.00961908	0.00485127	0.00247536	0.00188581
PU6759	0	0.00700836	0.00936833	0.0147024	0.0206896	0.0328381	0.042358	0.0483608	0.0530758	0.0495175	0.052068	0.0429248	0.037489	0.0351046	0.0279731	0.0273614
PU8771	0	0.00793029	0.0153034	0.0347151	0.0762793	0.136462	0.24042	0.281077	0.153599	0.0589876	0.029824	0.0129302	0.00619879	0.00328206	0.00167039	0.00132846
PU6864	0	0.00231782	0.00590884	0.0177461	0.0514961	0.113026	0.234013	0.295655	0.171443	0.0647419	0.0306622	0.0123781	0.00577522	0.00318398	0.00199517	0.00187649
PU8321	0	0.00223682	0.00528977	0.014715	0.0404917	0.0877857	0.174925	0.236131	0.174226	0.0892322	0.054211	0.0269253	0.0145377	0.00818286	0.00417281	0.00310952
PU8970	0	0.00430246	0.00779716	0.0177679	0.0427995	0.0934595	0.20288	0.28168	0.190237	0.0890227	0.0507887	0.0234372	0.0115153	0.00590373	0.00287725	0.00205796
PU1294	1	0.00523691	0.00874585	0.0209566	0.05523	0.120986	0.256996	0.308742	0.168071	0.0631489	0.0320752	0.0139657	0.00630952	0.0032588	0.00186928	0.00163579
PU8580	0	0.0161876	0.027776	0.0580066	0.137877	0.217036	0.312201	0.219973	0.0543361	0.0149823	0.00752151	0.00335269	0.00157639	0.000854533	0.000543204	0.000530009
PU6968	0	0.00390617	0.00986467	0.0262251	0.0656235	0.124112	0.233466	0.281526	0.161489	0.0636363	0.0322378	0.0138557	0.00667209	0.00361561	0.00198946	0.00167883
PU6703	0	0.00453367	0.00991821	0.0286433	0.0746329	0.155383	0.275302	0.279983	0.131428	0.0457939	0.0231188	0.00995483	0.00461252	0.00254762	0.00158995	0.0015173
PU8656	0	0.00651257	0.0120105	0.0255844	0.0551626	0.104478	0.212492	0.275355	0.170942	0.0770524	0.0448728	0.0215926	0.0109182	0.00572287	0.00282851	0.00204584
PU7335	0	0.00668642	0.013734	0.0321183	0.0725861	0.137671	0.259837	0.282159	0.1323	0.0461195	0.0242939	0.0119516	0.00707526	0.00503521	0.00328912	0.00300102
PU7015	0	0.0053872	0.00825077	0.0197586	0.0495589	0.100856	0.205811	0.262307	0.182181	0.09147	0.0524994	0.0240067	0.011741	0.00588259	0.0027342	0.00193768
PU8721	1	0.00431999	0.0110136	0.0324314	0.0833443	0.161864	0.27712	0.272758	0.120508	0.0407561	0.0199497	0.0086443	0.00423424	0.00255538	0.00169844	0.0017659
PU8732	0	0.00851939	0.0146119	0.0315722	0.0723766	0.135239	0.238856	0.276075	0.15471	0.0609087	0.0304438	0.0130301	0.00623527	0.00326012	0.00169555	0.00134028
PU6930	0	0.00394723	0.00896304	0.0227199	0.0566778	0.11223	0.21509	0.272735	0.164959	0.0696448	0.0381527	0.0177433	0.00910863	0.00502174	0.00269338	0.00215403
PU8717	1	0.00809668	0.0132022	0.0286726	0.0686496	0.135689	0.258838	0.295155	0.150439	0.0528315	0.0244702	0.00965648	0.00435589	0.00233478	0.00137921	0.0012459
PU8488	0	0.017614	0.022902	0.0443242	0.103288	0.188066	0.289949	0.247266	0.100968	0.0347178	0.0151909	0.0055745	0.0022731	0.00107716	0.000583256	0.000479547
PU7172	0	0.0276576	0.0350771	0.0656676	0.133211	0.229678	0.301005	0.191171	0.0519684	0.0141956	0.00791229	0.00385739	0.00166253	0.000821778	0.000522695	0.000478362
PU6900	0	0.00319119	0.00729204	0.019036	0.0516327	0.108296	0.220431	0.28529	0.179882	0.0752392	0.0388526	0.0169543	0.00825987	0.00436542	0.00232805	0.00177145
PU8922	0	0.00520914	0.00916735	0.02311	0.0570919	0.117246	0.238467	0.29702	0.172978	0.0685061	0.0342566	0.014501	0.00675343	0.00344275	0.00174673	0.00138414
PU7135	0	0.000606891	0.00080017	0.00168767	0.00417771	0.0162141	0.0551526	0.112577	0.155652	0.130263	0.11202	0.0668402	0.0378054	0.0205397	0.00886374	0.00479942
PU8856	0	0.00584453	0.010339	0.0229618	0.0456068	0.0866669	0.135506	0.136081	0.0985563	0.0641357	0.0518103	0.0352963	0.0272937	0.0235504	0.0178758	0.017
PU6966	0	0.00223426	0.00555018	0.0165746	0.0464194	0.105219	0.218757	0.294546	0.182337	0.0690756	0.0321858	0.0130922	0.00633727	0.00355191	0.00207939	0.00183524
PU7360	0	0.0118325	0.0175112	0.0398622	0.0972963	0.187641	0.317398	0.258704	0.0861568	0.0268894	0.0141603	0.0065276	0.00289715	0.00148675	0.000984789	0.00090629
PU8616	0	0.00286014	0.00669695	0.0181278	0.0482923	0.103134	0.203295	0.270191	0.181768	0.0808592	0.0434628	0.0194477	0.00960798	0.00507786	0.00265662	0.00219162
PU7371	0	0.00879148	0.0120264	0.0202057	0.030742	0.0530878	0.0711547	0.0869009	0.096071	0.0775153	0.0637895	0.03852	0.0250018	0.0176253	0.0111518	0.00954527
PU1344	0	0.00362193	0.00722653	0.0186425	0.0479251	0.102343	0.196196	0.258393	0.188889	0.0936967	0.0531371	0.0246165	0.0124737	0.00671636	0.00331466	0.00240645
PU8823	0	0.0040755	0.00698472	0.0171304	0.0433886	0.0976235	0.199537	0.278272	0.202386	0.0968351	0.0526549	0.0229344	0.0108113	0.00520442	0.00229196	0.00149057
PU1430	0	0.00648271	0.0113006	0.0287306	0.074187	0.150981	0.287566	0.2822	0.12725	0.0470208	0.0252408	0.0113365	0.00525374	0.00268217	0.00146	0.0012085
PU7018	0	0.00169336	0.00395137	0.0104035	0.0285301	0.0650177	0.150395	0.223353	0.161694	0.0804619	0.0510594	0.0269456	0.0152425	0.00929318	0.00566796	0.0052429
PU7248	0	0.00780454	0.0138638	0.0286225	0.0636315	0.11748	0.216654	0.273432	0.172376	0.0730911	0.0372513	0.0158608	0.00746572	0.00384255	0.00203133	0.0016048
PU7355	0	0.00525826	0.00961783	0.0222455	0.0535339	0.109844	0.215645	0.282759	0.193031	0.0863483	0.0429017	0.0172564	0.00778085	0.00374853	0.00177068	0.00124656
PU6963	0	0.0112794	0.0179722	0.033195	0.0644819	0.113434	0.201756	0.259469	0.172866	0.0796052	0.0442884	0.0203443	0.010191	0.00529994	0.00250527	0.00168246
PU7349	0	0.00226671	0.00533871	0.0142021	0.0377641	0.0809789	0.161973	0.229451	0.185967	0.100758	0.0611065	0.0299765	0.0159437	0.00901039	0.00492206	0.00408818
PU8846	0	0.00586203	0.00941905	0.0179328	0.0304471	0.0568458	0.0818095	0.100027	0.110385	0.0961085	0.0853125	0.0544622	0.0369794	0.0270666	0.0175756	0.0151159
PU8792	0	0.00799328	0.0129357	0.0312835	0.0747142	0.137656	0.243481	0.264183	0.143426	0.061019	0.0330052	0.0148335	0.00713445	0.00362086	0.00180458	0.00132931
PU7398	1	0.0024283	0.0056993	0.0176698	0.0507516	0.110559	0.236864	0.285571	0.158121	0.059842	0.0314046	0.0152489	0.00903131	0.00668638	0.00478922	0.00403449
PU8619	0	0.00288599	0.0070475	0.0208949	0.0638725	0.137029	0.278881	0.300563	0.134907	0.0447301	0.0216243	0.00927192	0.0044715	0.00249699	0.00150026	0.00136417
PU1343	0	0.00411789	0.0077081	0.0216332	0.0575425	0.123125	0.253751	0.30342	0.169052	0.0634287	0.0303485	0.0123498	0.00555447	0.00288014	0.00161857	0.00142002
PU7093	1	0.00360577	0.00869512	0.0252398	0.0588503	0.11858	0.193543	0.247386	0.177569	0.0801191	0.0405025	0.0170323	0.00848473	0.00507207	0.0032186	0.0031904
PU7378	0	0.00257121	0.00556852	0.0142643	0.0389356	0.0866363	0.192246	0.270217	0.181629	0.0831263	0.048161	0.0238617	0.0128122	0.00734838	0.00406869	0.00334076
PU1463	0	0.0108514	0.0160889	0.0293495	0.0397368	0.0835774	0.127213	0.153832	0.155574	0.106352	0.0820842	0.0479949	0.0293356	0.0183448	0.0101589	0.0079908
PU8925	0	0.00120258	0.00270517	0.00834647	0.026765	0.0694474	0.169691	0.254274	0.190512	0.0963724	0.0595617	0.0298706	0.015655	0.00851199	0.00457462	0.00369369

## Sheet: C
PID	is_critical	chr19:53991149	chr19:38319845	chr20:18698708	chr20:47501887	chr22:35617329	chr20:34782404	chr19:51905017	chr19:804940	chr19:39515113	chr18:24311506	chr19:2456959	chr21:40383083	chr20:46406615	chr19:50983815	chr20:59019429	chr21:38229926	chr18:45967329	chr19:18419398	chr18:55781725	chr22:32121977	chr19:45039045	chr20:51452977	chr22:16827474	chr20:59300611	chr21:33550662	chr19:46661182	chr19:50968972	chr19:50983917	chr19:7058634	chr19:49691496	chr20:24469961	chr19:53702737	chr21:44580604	chr18:62187056	chr18:21740792	chr19:46661478	chr22:20204918	chr21:29596040	chr21:45534756	chr21:38857539	chr21:14546315	chr19:48745932	chr22:23262767	chr22:15740893	chr21:36990211	chr19:33132114	chr20:49982980	chr22:32059170
PU7365	0	2.15821	1.09549	2.29234	0.696069	1.08926	0.807577	1.95466	1.24281	0.870063	1.14155	1.09362	6.06372	1.03681	1.01696	0.863483	0.372822	1.70695	0.896102	1.61558	0.759468	0.74442	2.25516	0.671067	1.32767	1.15007	0.497408	0.744365	1.49935	2.02312	1.8626	1.03959	0.608543	1.37971	0.853268	1.29693	1.53053	1.06106	0.314824	1.32848	1.34117	1.74786	3.38871	0.598158	0.439534	1.01205	0.906699	0.821786	1.28328
PU8562	0	1.48689	0.971656	2.0828	1.59916	1.23823	0.572589	1.98904	1.14241	1.10357	1.37014	0.640983	9.40719	0.841342	1.30335	0.636688	1.30268	4.05846	0.560518	1.05882	1.01976	1.32053	4.14965	0.424076	1.23682	1.32395	0.467416	0.600865	1.68655	1.55853	2.47034	1.0474	0.639541	1.18492	0.554526	2.88678	2.71588	1.02866	0.813403	1.30767	1.66646	1.34075	3.05931	0.625425	1.32689	0.724199	1.05193	0.94858	0.873096
PU7059	0	3.19799	0.896523	1.53747	0.641353	1.19397	0.503074	1.23053	1.00187	0.613041	1.43614	0.983002	3.23556	0.823226	1.29894	1.20273	0.87271	1.11485	0.793394	1.6559	1.06184	1.25689	1.45981	0.50479	1.14564	1.05408	0.44836	0.641502	1.43687	7.3412	1.54848	1.19537	0.417273	1.03863	0.652171	1.97484	1.69302	0.907723	0.648163	1.36446	1.34985	0.436825	1.47213	0.523045	0.624442	0.566722	0.852871	0.633623	0.91779
PU8965	1	2.41101	0.844959	1.55727	0.5958	0.894847	0.383497	1.71579	1.15613	0.744764	3.28387	0.709292	1.4593	0.582266	1.06652	1.72536	1.14441	0.758419	1.1717	1.41525	1.29836	0.538523	0.988243	1.11912	1.28764	0.818271	0.40436	0.683989	1.14891	3.6491	1.44115	0.79645	0.97512	1.2111	0.451512	1.66317	1.04545	1.07288	0.842529	1.83018	0.851207	1.18726	1.31636	0.849131	0.554239	0.633355	0.549215	0.601463	0.906218
PU7097	0	1.87978	0.731298	1.23027	0.473399	0.842231	0.0511329	1.19484	0.897622	0.825641	3.37354	0.838235	0.580602	0.793742	2.39209	0.86989	0.677126	0.600113	0.218391	1.88498	2.17851	0.872578	0.973962	1.74514	0.912186	1.20127	0.747381	0.601377	2.49084	2.66681	2.12825	1.248	0.779508	1.40088	0.529832	0.682295	0.482546	1.12299	0.701293	1.14008	0.75175	0.327617	1.76337	0.616547	0.174631	0.535734	0.56072	1.39368	1.58325
PU7358	0	0.78879	0.84911	0.747447	0.613803	0.752574	0.932926	1.38251	1.13942	0.825493	1.24544	0.598817	1.15997	0.683962	1.77433	0.871425	0.905152	0.677726	0.754307	1.0548	2.23077	1.59453	0.811751	1.15268	0.843373	0.80521	0.823072	0.683635	1.41112	1.05967	2.1945	0.770117	1.22692	0.603774	0.342398	0.723191	0.682096	1.46002	1.16243	1.19756	0.674112	0.746173	1.07529	0.356022	0.940372	0.571266	0.677135	0.872608	1.13957
PU6988	0	3.03125	0.925566	1.51249	0.647461	0.733078	0.635505	0.992455	1.03355	1.21649	0.564787	1.10266	1.21752	0.573321	1.85391	1.23605	1.53858	0.910189	1.4003	2.03824	1.2785	0.952109	1.13382	0.911021	0.940652	0.895445	0.961503	0.845859	2.02118	3.75747	1.96484	1.11701	0.482977	1.59105	0.768091	1.28285	0.722222	0.650066	0.68781	0.894174	1.47234	0.387967	1.57296	0.61934	0.531197	0.963685	0.673335	0.801847	1.02308
PU1311	0	0.471006	1.26997	1.34783	0.562382	0.825253	0.659743	0.793657	0.88608	0.558342	1.64232	0.462982	0.534908	0.515469	2.06393	0.639634	0.59097	0.825884	0.906677	1.7253	1.91672	1.36082	1.36142	1.38312	0.830321	0.663735	0.354219	0.55088	2.24634	1.529	1.0434	1.25652	0.863202	1.28867	0.479434	0.65762	1.11808	0.929414	0.883048	1.42805	1.16814	0.972494	2.4808	0.346708	0.39433	1.23391	0.851054	0.666667	1.27181
PU1346	0	0.775909	0.793303	0.90119	0.347196	0.871938	0.937552	0.697074	0.758633	0.469189	1.18495	0.656174	1.07834	0.534029	1.86973	1.07047	0.85597	0.402528	0.556774	0.93306	2.08938	1.13874	0.955261	1.45375	0.900927	1.04197	0.626263	0.736175	1.65023	0.961509	2.74442	1.26897	0.747967	0.902641	0.318841	0.62287	0.614772	1.4039	1.10418	1.09492	0.926739	0.878087	1.77738	0.717791	0.64821	0.295105	0.497646	0.98869	0.746796
PU6787	0	14.9362	0.835857	1.85238	0.172613	0.866104	0.84769	1.49746	0.231402	1.04263	2.53285	0.526316	1.04571	0.856655	1.38786	1.71327	0.62552	0.905383	0.358696	1.51331	1.22462	0.45625	0.609695	2.21727	1.69892	0.956897	0.805668	0.391795	1.95778	3.25381	2.19665	0.812543	0.930927	1.64585	0.297332	0.659016	0.421774	0.775391	0.703067	0.825965	1.29507	3.56452	1.02146	0.46928	0.122774	1.70303	0.584064	0.231431	0.727273
PU8268	0	3.21584	1.87605	0.863342	0.662456	0.895079	1.14219	1.32534	1.19742	0.534908	0.940909	0.794253	0.875255	0.622962	1.56021	0.83006	0.822938	0.788337	0.735089	0.791792	2.3127	0.74409	0.830886	1.30434	0.892745	0.824583	0.755975	0.601689	1.99745	0.716811	1.6	0.969817	0.777651	1.00093	0.486741	1.19314	0.612046	0.813864	1.40694	1.08393	0.952484	1.00319	1.33426	0.471283	0.514181	0.512477	0.976979	0.723726	0.78743
PU8742	0	2.303	0.994116	1.58085	0.70741	1.39343	0.756936	1.26298	0.91871	0.900652	1.2591	1.02618	5.80643	0.960106	1.46807	0.994698	0.763022	1.2339	1.07109	1.98785	1.04259	0.726987	0.838222	0.229449	0.902468	0.823847	0.288294	0.917858	1.55994	6.32828	1.81964	0.917466	0.305788	1.54087	0.581963	1.55476	2.33118	0.794231	0.674183	1.36345	1.40142	0.496815	1.01313	0.522412	0.824808	0.837446	0.870017	0.664614	1.10771
PU8918	0	2.23874	0.8561	0.955656	0.256829	0.874427	1.1564	1.78289	1.37571	0.497589	0.938431	1.28502	1.01401	0.49582	1.33301	1.16128	0.88404	0.784303	0.948077	1.06177	1.60769	0.845304	1.15658	1.02247	1.60966	1.50756	0.477433	0.703592	1.3352	0.967907	3.3305	1.33072	0.992973	0.874219	0.368073	0.854667	0.446345	1.50282	1.14951	0.989552	0.930585	0.897902	1.3196	0.544844	0.535682	0.73392	0.728917	0.758442	0.850686
PU6788	0	2.43048	0.496985	0.768847	0.382197	0.814598	0.379784	0.688426	0.971446	0.612887	1.46176	0.975443	0.937606	0.478331	1.13264	1.98462	1.23549	0.816684	0.648309	1.69104	2.09481	3.31719	0.778399	1.09185	1.27771	0.875741	0.479549	0.786745	1.41329	4.86401	1.87843	1.46505	0.980999	1.45982	0.643885	1.04896	0.70708	0.893238	0.749505	0.975843	1.08208	1.31226	1.58796	0.389578	0.208653	1.06406	0.666446	0.600337	1.3464
PU7223	0	2.21535	1.19693	1.91395	0.748112	1.29676	0.50365	1.2974	1.16696	0.645331	1.10033	0.694942	1.99209	0.61712	1.62589	1.43119	0.767638	0.931845	0.811189	1.77515	1.02183	0.771603	1.11374	0.790704	1.11247	0.840925	0.357217	0.626382	1.8169	3.29634	1.41863	1.18011	0.655221	1.01602	0.518239	1.5893	0.825511	1.031	0.976399	1.27228	1.12761	0.403306	0.874244	0.448267	0.560686	0.659162	0.832636	1.34556	0.924647
PU8959	0	1.5005	1.26156	1.1434	0.624965	0.843856	1.04047	0.652942	0.80648	0.436395	1.01116	0.872109	1.07043	0.637931	1.40199	1.13097	0.789148	0.825484	0.657288	0.889821	1.57898	1.00928	1.05836	1.15671	1.00791	0.84059	0.127907	0.673121	1.33627	1.5154	2.94414	0.856266	1.12325	0.935049	0.499314	0.775963	1.23077	1.14825	1.05518	1.52122	0.820865	0.740445	1.54607	0.381569	0.667323	0.444134	0.632855	0.698004	0.937233
PU1278	0	1.82899	0.859578	1.22496	0.514221	1.11395	0.693452	1.67622	1.88298	0.638963	1.19922	0.534561	1.36877	0.594943	2.46888	0.838104	0.77042	0.884747	1.15488	1.06145	0.89976	0.466543	1.14	1.3204	0.772455	0.884239	0.331726	0.73939	2.01553	1.09118	1.34893	0.933562	0.767413	1.1975	0.788211	1.07572	0.665027	0.734667	1.19516	1.66063	0.871784	0.542099	1.2167	0.833819	0.324641	0.641273	0.653926	0.671847	1.18798
PU1305	0	2.24397	1.09594	1.11627	0.85635	0.91144	0.628422	0.757984	1.57783	0.945519	1.59008	0.872408	1.01337	0.644269	1.76429	1.47535	1.45999	0.781089	0.726187	1.18223	1.63088	0.718097	0.652946	0.982227	0.941256	1.04339	0.303065	0.479592	2.34121	1.18165	1.96393	1.11579	1.49648	1.1372	0.853883	0.5973	0.368475	1.14816	0.954207	1.2969	0.955612	0.865175	1.30827	0.388955	0.326438	1.31142	0.597701	0.825341	0.952463
PU8450	0	3.64405	0.681534	1.10534	0.545207	0.826642	0.273859	1.32825	0.901498	0.944526	1.83384	0.822607	0.813337	0.601099	1.47662	0.901371	0.553602	1.45136	0.48623	1.46018	1.4853	1.1281	0.872493	2.16623	1.15179	1.13383	0.781971	0.686943	1.47703	5.62786	1.3451	1.23582	0.685123	0.987622	0.403308	1.37725	0.628828	1.21857	0.348039	1.28241	0.966851	1.49905	1.19363	0.582796	0.952479	0.584432	0.846667	1.20695	1.07295
PU8699	0	2.40491	0.8959	1.29632	0.64509	0.806756	0.375933	1.22724	1.0764	0.793373	1.99904	0.781974	1.01759	0.716039	1.88872	0.971213	1.42456	1.39816	0.603791	2.32335	1.16625	1.22548	1.06566	0.977452	0.751698	1.01382	0.448323	0.803051	1.62946	3.34354	1.33423	1.29029	0.504245	1.31678	1.07075	1.43953	1.05361	1.09204	0.380301	1.06171	1.1385	1.3331	1.57285	0.455428	0.238815	1.0239	1.1519	0.939145	1.14959
PU6690	0	2.66872	0.729671	0.915382	0.81634	0.860522	0.690726	0.662852	1.33773	0.629964	1.26246	0.760027	0.781335	0.701498	1.13032	0.94622	1.16911	0.881784	0.594729	1.0654	2.51179	1.13878	0.908471	1.02189	0.747441	0.854157	0.527878	0.551652	1.21162	1.10979	1.24398	0.912315	1.16829	0.905457	0.489437	0.699549	1	1.68121	1.03778	0.779885	1.57345	0.976478	1.42912	0.594812	0.792071	0.617698	1.17471	0.831897	0.765362
PU1348	0	8.90323	1.67413	0.381518	0.775163	1.34413	0.405553	1.45431	0.934443	1.01639	1.23091	0.952978	1.26832	0.346062	5.15789	0.637121	0.747093	1.10799	0.464567	0.790034	2.96244	0.0266393	0.987399	1.44668	0.0162602	0.655851	3.24706	0.112135	2.9595	0.67713	1.08427	1.48849	1.17432	0.766727	0.354575	1.03131	0.736527	6.22609	1.7689	1.56987	0.784476	1.54886	1.22727	0.228604	1.11618	0.840719	1.81752	7.61538	0.852855
PU8128	0	1.64202	0.911328	0.98905	0.398564	0.824385	0.730113	0.987814	0.688006	0.769423	1.34203	0.612674	0.927119	0.68186	1.5268	0.820735	1.02682	1.47286	0.53989	1.02067	0.922976	0.584041	1.0443	0.82832	0.823844	0.87285	0.540041	0.572839	1.29383	1.17725	2.01558	0.980424	0.766776	0.850607	0.569937	0.650352	0.902948	1.14988	0.933107	1.04498	1.16365	1.20025	1.47413	0.292569	0.684291	0.500232	0.95783	1.00145	1.12054
PU8845	0	0.814793	0.960335	0.752612	0.88704	0.881408	1.00057	1.13103	1.01351	0.656427	0.911379	0.823456	0.952686	0.680175	1.39067	1.10068	0.938686	0.662916	0.834911	0.868538	1.39438	1.38568	0.625817	1.21716	0.858319	0.708307	0.848824	0.69836	2.03126	0.893163	1.45983	0.908151	0.783389	1.28749	0.53723	0.904212	0.663099	1.01588	1.16751	1.51937	0.903719	0.765326	1.33753	0.640449	0.659994	1.0761	0.632375	0.873298	0.880704
PU7257	0	3.19332	1.07288	0.808137	1.06317	1.2201	0.0717213	1.39652	0.591418	0.747925	5.09836	1.94379	1.50147	0.941213	1.1746	1.17218	0.614166	1.04396	0.992063	1.35743	1.19824	0.774148	0.993659	1.36649	1.14333	0.746823	0.265597	0.613927	1.21367	2.81588	0.879401	0.698864	0.604776	0.77281	0.424898	0.857664	0.730599	1.97109	0.581102	0.507076	0.93627	0.854545	1.10315	1.14648	0.220321	0.521669	0.717273	0.700405	1.09133
PU6754	0	2.92967	0.952726	1.88214	0.625188	1.46347	0.833049	0.777539	0.860477	0.597768	0.898821	0.725607	3.33421	0.779059	0.79992	0.91819	0.835443	1.30006	1.52258	4.26804	0.547262	1.22983	1.22686	0.6946	0.996702	1.01549	1.1214	0.664554	0.815599	2.23967	1.09383	1.76071	0.340274	1.04186	0.429475	1.93726	1.51478	1.00537	0.752463	0.915613	1.40439	0.543379	1.2842	0.692716	0.504814	0.83572	1.06238	0.55956	1.53995
PU7153	1	1.23674	0.498301	1.11859	0.693469	0.855599	0.598129	0.682631	1.63603	0.608964	1.31606	1.28052	0.947015	0.654812	1.45641	1.15695	0.840323	0.708519	0.635907	1.00208	1.45391	0.617915	1.0876	1.05771	1.12196	1.18607	0.536769	0.563466	1.35436	1.35281	0.943414	1.02034	0.711306	1.22512	0.631998	1.09064	0.960714	1.05627	1.03685	1.82792	0.900481	1.25354	1.12777	0.436918	0.753647	0.378119	0.522046	0.784268	1.06689
PU6867	0	3.40833	1.12977	1.2525	1.40988	1.62861	0.705314	0.661286	1.01978	0.611765	1.85147	0.818388	2.30383	0.849857	1.70141	1.40109	0.39329	0.939914	1.06433	2.34783	0.441697	0.693568	1.15034	0.289327	0.888124	1.96404	0.431804	0.819904	1.63285	2.2827	1.48527	1.57837	0.660972	1.36612	0.92195	0.657499	1.79004	1.1265	0.791427	1.19664	1.37806	0.0386785	1.0404	0.720701	0.374442	0.9962	0.938979	0.558758	1.06455
PU7409	0	3.01679	0.832044	0.982795	0.784012	0.68834	0.799685	0.771194	1.44784	0.668343	0.958029	0.468065	0.790512	0.802115	1.40438	0.61726	1.06952	0.79805	0.507362	0.951626	2.95858	0.958445	0.823594	1.10148	1.11202	0.799055	0.510989	0.720879	0.879201	1.34918	1.8619	0.923526	0.820057	0.990657	0.523731	0.356279	0.735996	1.29227	0.908482	1.44838	0.817862	1.45734	1.47031	0.485946	0.469226	0.711754	0.790615	0.966892	1.12127
PU8500	1	3.74724	0.969844	1.07757	1.0817	1.16479	0.606842	0.879385	1.28349	0.548441	1.04555	0.909265	1.19869	0.581085	1.17609	1.24872	0.879706	0.672807	0.718755	1.2428	1.96068	0.685041	1.06947	1.01122	0.989117	0.966379	0.548394	0.646309	1.21422	1.4135	1.94493	0.945667	0.698317	1.30451	0.546971	1.2081	0.879571	1.20984	0.852929	1.10514	1.06737	0.863414	1.33019	0.9174	0.713313	1.25032	0.964637	0.651314	1.10687
PU6711	1	2.648	0.972981	1.50841	1.02639	1.55082	0.643665	1.277	1.12219	0.55585	1.02778	0.693155	8.06937	1.14924	1.34235	1.44694	0.5541	1.36185	0.683382	1.5123	1.08157	0.972764	1.37375	0.282458	1.21658	1.31992	0.601438	0.615228	1.54847	2.89317	1.42822	1.01754	0.127636	1.39299	0.586702	2.5355	2.45897	1.29239	0.924507	1.44478	1.18161	0.597653	1.13196	0.483226	0.729898	0.569978	0.771222	0.875477	1.10352
PU8825	0	1.86798	1.47935	0.753161	0.521667	0.871983	0.674737	0.552029	1.30638	0.520795	1.0856	0.642912	1.0291	0.640212	1.38237	0.787586	0.592656	1.03277	0.691202	0.871131	2.03004	0.906507	1.13017	1.03312	1.27909	0.929777	0.720287	0.615434	1.25727	0.874082	2.82494	0.85944	0.804995	1.27589	0.552727	0.531712	0.589342	1.01422	0.719708	0.701655	0.728871	0.880626	1.14398	0.551695	0.771877	0.683639	0.800613	0.712023	0.946756
PU1319	0	1.1793	0.757024	1.09721	0.43575	0.579096	0.979029	1.14566	1.77994	0.541606	1.03824	0.815141	0.852116	0.884188	1.36115	1.09278	0.972756	0.780039	0.165025	1.1132	1.60171	1.10006	0.997786	1.12193	1.06263	0.576663	0.589433	0.435426	1.63727	1.85577	2.11309	0.925584	0.900747	1.09978	0.599274	1.10716	0.695938	0.978804	0.775796	1.29412	0.730824	0.795436	0.966053	0.602146	0.882591	0.5936	0.969645	1.61149	0.869101
PU8869	0	1.7938	1.12863	1.45172	0.477345	1.47537	0.712246	1.34793	1.03251	0.724166	1.88178	0.832346	3.33795	0.590439	1.89291	0.86433	0.786428	1.03036	0.597444	2.07541	1.14577	0.702132	1.30513	0.39612	1.14625	1.08277	0.563229	0.598328	1.91843	2.30404	1.38065	1.23804	0.364507	1.12764	0.561732	1.52721	1.00386	1.17075	1.26023	1.06939	1.16732	0.624731	1.10671	0.317749	0.63296	0.897314	0.884601	0.686726	0.97901
PU8569	0	2.9588	0.851951	1.43795	0.768469	1.34825	1.07205	1.45179	1.24379	0.772618	4.70555	0.744868	2.54243	1.18819	1.6189	1.27607	1.09753	1.50185	0.693058	1.24362	0.668608	1.15993	1.77839	0.447598	1.04604	1.34125	0.38441	0.745163	1.91342	4.06428	1.40615	0.981369	0.364098	1.56959	0.798695	3.53125	2.41343	0.953289	0.724572	0.992872	1.39698	0.28651	1.05061	0.367606	0.5277	0.886994	0.921988	0.527871	0.900123
PU6882	0	2.63473	0.914503	0.952645	0.405509	1.05979	1.14564	0.9513	0.763776	0.476427	1.31488	0.810918	0.959396	0.788294	1.0417	0.901715	0.560968	0.408403	0.515038	0.669997	2.39273	0.741294	1.23976	0.89383	0.994799	0.94027	0.520036	0.467451	1.02658	1.26849	1.99597	1.09743	0.812181	1.41297	0.416703	0.718252	0.562539	0.968399	0.895506	1.59732	1.20191	1.32787	1.06314	0.965379	0.651106	0.788826	1.09158	1.82328	1.03037
PU8863	0	2.07294	0.89814	1.16661	0.606094	1.00474	0.442301	0.857849	1.27648	0.566149	3.55442	0.955616	1.30952	0.530484	1.41777	1.71777	1.16364	0.899269	0.684426	1.55704	1.04059	0.373967	1.0148	1.72045	1.22969	0.813041	0.436993	0.719674	2.19991	4.71683	1.72446	1.5434	0.904869	1.07825	0.680278	0.813704	0.541555	0.913473	1.03332	1.19703	0.995771	1.36706	1.41421	0.516249	0.316537	0.852335	0.668925	0.767847	0.760786
PU1303	0	1.52632	0.897561	0.780199	0.693484	0.941511	0.816941	0.838546	1.0031	0.405106	0.749161	0.850567	1.08203	0.748612	2.99343	0.448857	1.13424	0.188761	1.04919	1.72019	1.33883	0.755184	0.844321	0.759556	0.757278	0.762636	0.599429	0.496308	2.80058	2.48194	1.01565	0.996123	0.746724	0.620592	0.810636	1.16789	0.781107	0.899089	1.41608	0.526499	0.799689	0.801667	1.0877	0.320349	0.348928	0.757688	1.05018	0.520619	1.13362
PU8683	0	3.34413	0.810653	1.4331	0.792606	0.966576	0.393096	1.43588	0.88611	0.665388	0.977944	0.930636	1.69866	0.931829	1.8118	1.39394	0.974566	0.985625	0.824988	1.53769	1.50095	1.2428	1.1697	1.35078	1.07275	0.956027	0.776271	0.513673	2.19821	5.12762	1.82478	0.933475	0.611457	1.08697	0.655334	0.923635	0.887803	0.984965	1.12553	1.09077	1.14058	0.8954	1.50693	0.408773	0.426448	0.977168	0.691296	0.672809	1.03896
PU8595	0	3.8551	1.02172	1.3441	0.530505	0.659074	1.10036	0.836021	1.54176	0.708126	0.981575	0.581224	1.15778	0.973193	1.29027	1.35363	0.912045	0.759036	1.35116	0.838266	2.37459	0.647614	0.94984	1.14874	0.852636	0.816911	0.365688	0.843303	1.37206	1.17351	1.90791	1.15649	1.26904	1.20407	0.381514	0.523716	0.742504	1.35781	1.30163	1.20029	0.73707	1.10566	1.54713	0.237376	0.643727	0.582507	1.14826	0.853993	1.06479
PU7279	0	2.27951	1.60027	1.20243	0.430324	0.609229	0.832245	1.14375	1.69778	0.572311	0.879269	1.14954	1.34294	0.503861	1.11131	0.599782	0.919224	0.837019	0.442849	0.956175	2.37104	0.861997	1.10744	1.07122	0.782672	0.665685	0.894174	0.654019	1.72677	1.74141	2.82245	1.0218	0.838674	0.896283	0.737744	1.38263	0.972973	1.2426	0.988782	1.92727	0.606102	1.19893	2.02264	0.444991	0.648879	0.602991	0.973733	0.897094	0.869013
PU7036	0	3.03611	0.843611	1.096	0.398633	0.875313	0.576389	0.956904	1.32183	0.60416	2.23227	0.571864	0.856634	0.576237	1.29445	1.38413	0.844814	0.680277	0.621653	1.17121	1.96779	1.07927	1.07139	1.06019	0.838223	0.89404	0.370465	0.567773	2.21139	2.27845	1.57426	0.671705	0.917753	0.981057	0.473328	1.1357	0.383291	1.30623	1.14992	1.31406	1.11299	1.27641	1.45782	0.550206	0.530752	0.484638	0.765913	0.498397	1.06797
PU8620	1	2.67287	0.828033	1.58553	0.897448	1.10876	0.107273	1.73673	0.998338	0.537034	1.9316	0.787661	2.51152	1.14264	1.26038	1.55248	0.500772	1.13407	0.541564	2.49937	1.17981	0.905796	0.995075	0.453771	1.10341	1.19816	0.35298	0.502088	1.69981	4.6777	1.24808	1.03605	0.6224	1.79518	0.75434	3.87721	1.38993	1.06277	0.199855	1.36012	1.19743	0.937171	1.41876	0.42995	0.440124	0.640529	0.616129	0.974061	1.16875
PU8686	0	1.87601	0.81382	1.71559	0.571881	1.40296	0.753375	1.04025	1.05232	1.05788	0.846787	0.451892	2.36239	0.589706	1.98554	1.23462	0.510035	1.12277	0.470287	1.49182	0.821807	0.434985	1.22178	0.509963	1.26139	0.914843	0.217745	0.836249	1.80853	3.98569	1.44366	1.00567	0.408868	1.48003	0.413945	2.24644	1.94487	1.16628	0.244002	1.24248	1.36416	0.0280778	0.901617	0.532335	0.337798	0.553928	0.97445	0.822315	0.952774
PU8789	0	1.52778	1.03729	0.898789	0.430279	0.417612	1.38161	0.469815	0.937075	0.809026	0.867744	0.354966	1.34014	0.49718	1.61589	0.731729	0.762351	0.83859	1.01684	1.10708	2.47521	0.342502	0.745377	1.18893	0.808869	0.961076	1.2754	0.321232	1.85216	1.24031	1.63773	0.728696	0.707968	1.22571	0.480841	0.401834	0.12306	1.12547	1.3527	0.860465	0.977353	1.0603	2.84248	0.540314	0.613402	0.56079	0.5602	0.582701	1.09642
PU7111	0	2.23656	0.969015	1.26242	0.989233	1.13619	0.731495	0.837004	0.605304	0.738571	1.02229	0.865711	1.17332	0.815295	2.3376	1.16907	0.417916	0.982095	0.281607	1.22432	2.50402	0.925214	1.27948	1.63547	1.26521	0.597763	0.691168	0.503775	2.08794	1.33388	2.03648	0.644359	0.884851	1.40465	0.443801	0.895895	0.802219	0.972377	1.50255	1.58318	0.810571	1.37557	1.27398	0.474747	0.504044	0.65144	0.695232	1.1252	0.996746
PU8336	0	4.20527	0.623505	0.617402	0.326391	0.700605	0.920272	1.41392	1.53241	0.870806	0.94615	1.03371	1.09379	0.728437	1.17529	1.00563	1.26832	0.73998	0.57617	0.560371	2.49836	1.22169	1.14275	1.1867	1.8037	1.0533	0.235081	0.443727	1.09761	2.05951	2.73525	1.13696	0.886074	0.821555	0.372213	0.591613	2.32223	1.08938	1.30515	1.07876	1.00251	1.11074	1.374	0.32845	0.662472	0.433981	0.690209	0.262737	0.653705
PU8559	0	2.40681	0.747611	1.77139	0.889843	1.33102	0.340107	1.09122	0.957	0.726281	0.510242	0.721783	5.83656	0.82001	1.88718	1.24758	0.42562	1.26213	0.848312	1.39476	0.955084	0.664334	1.64054	0.383876	1.40101	1.08027	0.414532	0.555918	2.0615	4.12198	1.40362	1.06337	0.223329	1.3177	0.500612	2.28176	1.55473	0.933381	0.611565	1.31466	1.35973	0.226183	1.53667	0.482104	0.709507	0.925102	0.910931	0.717724	0.718024
PU8618	0	3.47412	0.663285	0.941	0.220397	1.04101	0.905719	1.1206	1.22544	0.921024	0.847918	0.383738	0.732648	0.205662	1.02656	1.25306	1.13526	0.94964	0.448413	0.770338	1.30004	0.973613	1.16342	0.787334	0.698456	0.9957	0.87284	0.390619	1.26146	1.16212	1.82879	1.50348	1.24713	1.1027	0.256144	0.339046	0.564706	1.24784	1.88916	2.04701	0.868439	0.910515	1.9106	0.41022	0.581734	0.658495	0.769963	0.880846	1.08465
PU8948	0	1.77778	0.526711	0.941689	0.402399	0.907225	0.862754	1.06586	0.67015	0.806807	1.23974	0.902538	1.0861	0.432537	1.18773	1.08812	1.02028	0.47918	0.822054	1.25668	1.85235	1.34135	0.968	0.746505	1.15245	1.4757	1.19454	0.379609	1.37854	0.93141	1.0531	1.20235	0.927946	0.929663	0.430483	0.832471	0.921895	0.890977	1.11764	1.61226	0.860767	1.17997	1.52655	0.668581	0.520739	0.40326	0.931581	0.636771	1.05397
PU8885	0	2.27139	1.55478	1.1106	0.759673	1.1886	0.972656	0.860748	1.31865	0.531609	1.37712	0.931918	1.03224	0.849214	1.67903	1.52628	0.641342	1.28277	0.50203	1.34554	1.88574	0.622745	0.93139	0.892777	1.16936	0.841196	0.675616	0.82873	1.75151	1.08522	1.47726	1.47387	0.827967	1.31457	0.752776	0.598969	0.408917	0.995082	1.16324	1.44097	0.89055	0.830227	1.38165	0.54581	0.886016	0.872483	0.822306	0.790193	1.12986
PU8698	0	2.65185	1.02039	1.91322	0.562359	0.890956	0.367115	0.850222	1.18886	0.66769	1.34737	1.19242	2.60393	0.909396	1.29048	1.21936	0.442466	1.56417	0.820303	2.18818	1.21414	0.846185	1.36827	0.332375	1.32103	1.06282	0.696998	0.917585	1.37177	7.89147	1.2321	0.858369	0.736048	1.22602	0.472274	1.48661	0.870192	1.0672	0.202646	1.09897	1.39092	0.775636	1.25824	0.549494	0.342918	1.0486	1.16125	0.447727	1.21262
PU6791	0	2.01582	0.994169	1.20716	0.726496	0.994654	1.19974	1.07115	1.18261	0.472269	0.771998	0.129179	1.13106	0.62057	1.61452	1.42248	2.09511	0.866951	1.33512	1.3436	2.63692	0.180328	0.881033	1.00089	1.67542	0.978185	0.231666	0.748027	1.60018	0.849525	1.09777	0.990441	1.71918	1.07051	0.736013	0.231052	2.06934	1.24881	1.5337	0.83	1.54867	1.92056	0.678505	0.331897	0.556838	0.742021	0.827425	0.974359	0.916143
PU6871	0	1.25557	0.719718	0.590984	1	0.862069	4.68064	1.11519	2.20225	0.770904	1.50841	1.84133	0.473697	0.426334	2.23077	0.265941	0.371879	0.424413	1.08854	0.7249	1.01333	3.65417	1.33714	0.914286	1.98635	0.709538	0.65625	0.900837	1.7033	1.25749	10.9662	1.03956	0.768062	2.06787	0.625905	0.0168869	1.7098	2.42377	1.69466	0.761239	1.08828	1.64508	1.70779	0.449838	0.370071	0.47541	1.4486	1.89984	1.09853
PU7442	0	1.65953	0.98313	1.22525	0.409171	0.960585	0.920967	0.896858	0.916364	0.768576	0.924526	0.633333	0.975958	0.974699	1.3196	0.668638	0.843521	1.17936	0.410948	1.00766	1.67737	0.857596	1.07707	1.20244	1.04344	1.00407	0.632283	0.560094	1.62037	1.08144	1.29245	0.672307	0.789283	1.0556	0.506155	0.805038	0.371857	0.988728	1.10967	1.35963	0.927899	0.974786	1.05515	0.968137	0.615216	0.640948	0.53688	0.756757	1.08405
PU7430	0	3.14397	0.903121	1.12306	0.62963	0.681169	0.704723	0.892807	1.34996	0.983217	0.999605	0.619681	0.910472	0.607377	1.19684	1.13014	1.18209	1.14188	0.699677	0.759419	1.53074	0.58593	0.985117	0.945184	1.02249	1.01561	0.472659	0.589878	1.51367	1.04403	1.21382	1.04046	0.690558	0.789251	0.492111	0.805887	0.65146	1.10798	1.12618	1.56457	0.769105	0.946179	1.26399	0.868227	0.642451	0.597061	0.812629	0.564586	1.02805
PU6740	0	2.09669	1.38783	1.13744	0.658102	0.83668	0.82598	0.949713	1.18232	0.593838	0.935366	0.720207	1.16977	0.635756	1.14932	1.12965	0.93119	0.806223	0.737538	1.14445	2.39096	0.792194	1.21309	1.13559	1.31191	0.881531	0.468215	0.596023	1.49944	1.19674	2.53701	0.780731	0.986726	0.956753	0.514132	0.475491	0.806376	1.22738	1.01168	1.39075	0.727897	0.836154	1.0298	0.635317	0.914353	0.850829	0.771632	0.65265	1.09144
PU8783	1	3.48244	1.09552	1.52981	0.750995	0.688893	0.234698	1.84027	1.61417	0.74541	2.12206	0.962335	1.19819	0.854064	1.27097	2.46645	1.28356	1.28483	0.54995	1.90697	2.64965	0.602841	1.19176	1.5009	1.29798	1.15211	0.156067	0.521444	1.50414	7.6161	1.37896	0.885996	0.894822	1.44274	0.641357	1.53803	1.02551	1.1184	0.420114	1.20574	0.993168	1.1753	1.5117	0.439132	0.362013	0.670977	1.02926	0.788723	1.1442
PU6842	0	3.10189	0.840697	1.16936	0.313264	0.692051	0.717037	0.657805	1.44227	0.790263	1.05668	0.667046	1.09264	0.434805	1.3118	1.24448	0.831598	0.892793	0.5	0.953959	2.25934	0.393258	0.960662	0.893826	0.738711	1.04542	0.191253	0.665696	1.34037	1.32393	1.49556	0.775041	0.79991	0.809097	0.764016	0.742668	0.399738	1.03814	1.51715	1.26292	0.69271	1.32966	1.66217	0.342743	0.447487	1.2485	0.981011	0.656647	1.21076
PU6789	0	5.03373	0.971734	1.56998	0.659908	0.891217	1.57019	1.61339	1.13271	0.701004	0.825677	1.39312	0.677252	1.35043	2.4719	0.899427	0.697358	0.525641	1.17989	1.37945	1.43407	0.829716	0.990363	0.412921	1.29165	1.57111	0.610169	0.544013	1.46349	4.4939	2.18873	1.10892	0.733848	1.02597	0.697289	0.327842	1.07381	0.752621	1.4443	1.56835	1.33411	0.862903	1.51155	0.311117	0.564809	1.37287	1.1813	0.566502	0.679758
PU7100	0	1.61233	0.512493	1.03857	0.39179	0.871347	0.0576973	1.78621	1.65582	0.534553	2.26895	0.632727	1.85657	0.58389	1.84677	1.23118	1.23803	0.76442	0.178964	1.51123	1.74994	0.695592	0.810082	0.872314	0.769879	0.764273	0.2186	0.538073	1.69676	7.11342	1.95459	1.33416	0.788496	2.02306	0.858631	2.97176	1.06613	1.57231	0.404181	1.24543	0.866457	0.446127	1.04389	0.473752	2.06809	0.592382	0.557077	0.352627	0.854146
PU8811	0	2.39857	0.891604	0.807805	0.208575	0.818239	1.08361	0.963881	0.999716	0.569431	1.01926	1.03244	1.12677	0.543594	1.41002	0.899807	0.782021	0.593389	0.786619	0.663574	1.76686	0.580847	1.30038	0.690706	1.08186	1.0069	0.471698	0.464171	1.81071	1.08792	2.01245	0.657351	0.994843	0.912655	0.631131	0.560096	0.450832	1.27558	0.942496	1.63951	0.763472	1.0721	1.39296	0.333966	0.755419	0.511677	0.647996	1.10302	1.14468
PU8284	0	2.77542	1.13349	0.801522	0.593661	0.751052	1.08634	0.926624	1.48856	0.530797	0.912505	0.760462	1.31594	0.540765	1.36895	0.848491	0.761191	0.981581	0.396076	0.84143	2.41677	1.36485	0.920677	0.833562	0.894368	0.6466	0.858639	0.710167	1.76851	1.07607	2.03551	1.22596	1.16509	1.00065	0.455383	0.564655	0.728758	0.991706	1.46843	0.605619	0.987495	0.839945	1.52169	0.443243	0.550014	0.918516	0.762767	0.81932	0.958586
PU6683	0	3.10179	1.36749	0.638923	0.41316	0.734073	1.03358	1.14103	0.877927	0.639694	1.4452	0.859954	1.20884	0.413767	1.47452	1.7683	1.16672	0.779913	0.319827	0.804523	2.50425	0.945335	0.730682	1.0308	0.783162	0.843175	0.483393	0.463038	1.58503	1.24761	1.98447	1.27502	0.856444	1.05004	0.548332	0.425147	0.826267	1.32043	1.39063	0.798889	0.680353	1.05391	1.12854	0.521279	1.04698	0.500577	1.0173	1.68953	0.961309
PU6907	0	1.57106	1.37354	0.779271	0.715314	0.923194	0.891335	0.717129	0.72647	0.489979	1.20154	0.981385	1.23955	0.719938	1.59652	0.821164	1.26052	0.989713	0.50894	0.852417	1.52738	0.572629	0.824024	1.11716	1.11337	0.532304	0.382837	0.616047	1.53618	1.61629	2.90214	0.737406	0.838103	0.894721	1.26877	1.15281	0.783538	1.01786	1.34737	1.94538	0.86327	1.34836	1.62013	0.427726	0.581811	0.753472	0.90268	0.702995	0.988527
PU6783	0	3.38401	0.985677	1.4184	0.587433	0.983504	0.116614	1.45437	1.15677	0.616053	1.99271	0.730057	1.46418	0.791746	1.45603	1.53854	0.374705	0.900959	0.904518	2.09166	1.53419	0.87815	1.02344	0.453743	1.06783	0.848132	0.516137	0.592077	1.68172	7.30467	2.34815	1.05546	0.714101	1.28461	0.559955	1.46095	1.0478	1.18957	0.339644	1.38182	1.28537	0.591132	1.54885	0.589405	1.09693	0.59104	0.773527	0.761718	1.00064
PU6905	0	13.3248	0.552592	0.823412	0.541246	0.91941	0.84741	0.791077	0.806047	0.727292	0.957438	1.00993	0.776003	0.538916	1.94125	0.931916	0.625879	0.899765	1.0598	0.983634	2.85596	0.888034	1.06802	1.17944	0.945427	0.58929	0.712444	0.61982	1.86792	1.09842	2.36667	1.40092	1.40806	0.900689	0.585745	0.537024	0.566804	1.50256	0.97793	0.996055	0.727733	0.714389	1.06184	0.289349	0.796959	0.603036	0.719638	0.923584	1.4265
PU6881	0	1.92558	0.71723	0.926638	0.450803	1.00812	0.339056	1.24843	1.24153	0.704698	1.73206	1.06279	0.570314	0.467381	1.54317	1.45213	1.83062	0.927977	0.910705	1.37513	1.13818	0.585814	0.788067	1.26273	1.0811	1.13829	0.302617	0.670889	1.76705	3.42117	1.32156	0.862483	1.18307	0.941487	0.358219	1.07339	1.09882	1.08455	0.65093	1.09829	0.88243	1.31363	1.34051	0.687271	0.342735	0.577334	0.946869	0.576075	1.27388
PU7079	0	2.6443	1.91006	0.988207	0.710583	0.866302	0.682178	2.54326	0.953043	1.24263	2.01753	1.32593	1.02226	0.719622	1.87744	1.19207	0.559642	1.14726	1.15445	1.3176	1.44961	0.857771	1.43899	1.00055	1.29556	1.47475	0.627075	0.613744	3.04765	1.38825	1.63844	0.910457	1.48318	0.579437	0.273864	0.959514	0.666667	1.057	1.301	1.32324	0.832816	1.09734	1.02128	0.885024	0.269661	1.06186	0.458031	1.14204	0.869984
PU7065	0	9.15625	1.15706	1.88361	0.428365	0.933676	1.34663	1.55219	1.12062	0.584906	0.517877	0.797192	1.74527	0.670923	1.88179	0.50488	0.578966	0.677728	1.24254	0.653468	1.46142	1.11873	0.685182	1.12803	1.08114	1.10064	0.627213	0.619365	1.68003	1.72431	1.4961	1.29959	1.24176	1.06759	0.160127	0.43345	0.736224	1.67817	1.14223	2.00927	0.784799	0.84433	0.95304	0.482822	0.659358	0.494616	0.585505	2.27582	0.977101
PU8824	0	2.91107	0.633375	1.02545	0.704861	0.709228	0.897527	0.916445	1.16033	0.553251	1.20814	0.793103	1.03867	0.394206	1.68828	1.19479	0.814473	0.731338	0.414002	0.995255	2.4922	1.02691	0.672493	1.53675	0.82026	0.78451	0.298633	0.846586	2.03996	1.13222	1.29389	1.28866	0.971218	0.868187	0.805516	0.53049	1.19663	1.16076	0.971917	1.02458	0.949607	0.980824	1.25329	0.654494	0.948741	0.89405	0.746429	0.834812	0.973676
PU7368	0	2.81246	1.01707	1.05417	1.00198	1.7099	0.686525	2.53179	1.20288	0.926922	1.37391	1.21826	3.09948	0.942186	1.76606	1.70561	0.890171	1.73672	0.634996	0.932692	0.774416	1.07835	1.78761	0.618672	0.606169	1.33584	0.828073	0.519861	1.8474	1.17261	2.491	0.796199	0.484677	1.14574	0.69092	3.23942	2.16219	1.14616	0.737705	1.14583	1.52456	0.891499	1.96536	0.391222	0.522101	0.510678	0.634268	0.760066	0.876866
PU6812	0	5.2989	0.677589	1.00929	0.52532	0.883039	0.767418	0.949722	1.30441	0.434038	1.09005	0.826119	1.25696	0.612747	1.14069	0.834437	0.996706	1.41176	0.665346	1.24133	1.60641	0.601966	0.829414	0.952985	1.22199	0.969965	0.584125	0.555887	1.59732	1.1629	2.20619	0.714962	0.719817	1.14926	0.798646	0.696463	0.674063	0.784383	1.22415	1.30363	1.13015	1.13921	1.35682	0.384264	0.641409	0.746775	0.924669	0.617356	1.13254
PU8690	1	1.23956	1.1231	1.6013	1.37624	0.956658	0.525473	3.22909	1.22464	1.11633	0.613449	0.874892	4.98642	1.44753	0.926239	0.678471	1.01881	3.10675	0.845915	1.27945	0.618686	1.9261	5.76814	0.537794	1.11697	1.42933	0.687933	0.564208	1.57812	1.2062	2.62465	1.02348	0.760563	1.00388	0.63446	4.32254	2.73412	1.00777	0.731579	1.2054	2.06408	0.813314	6.18952	0.627776	0.519559	0.821522	0.955354	0.853609	1.12817
PU8731	1	1.43541	0.702915	1.62027	0.988141	1.51635	0.412753	1.1296	1.22262	0.598797	2.08169	0.465832	2.96627	0.801392	1.9812	1.80966	0.780864	0.481857	0.248917	1.57723	0.989607	0.452055	1.18345	0.663621	0.795361	0.748438	0.43089	0.834597	1.60743	2.53409	1.26862	1.04226	0.421857	1.16986	0.685755	3.68741	1.37387	1.60936	0.424299	1.25867	1.14942	0.839053	1.16744	0.666814	0.616342	0.407949	0.670364	1.06386	1.09508
PU8308	1	2.11384	0.656115	2.08024	0.614408	1.04667	0.150661	1.07657	1.13454	0.650419	1.76744	0.676929	2.51034	0.600184	1.45691	1.3471	1.08024	1.06639	0.570385	2.90246	1.60246	0.442314	0.853567	0.37138	1.08912	0.895618	0.5515	0.606012	2.1917	10.3289	1.43048	1.26898	0.474209	1.05885	0.557399	1.80564	0.759572	1.12029	0.167969	1.49592	1.26952	0.441492	1.62223	0.375749	0.720827	0.377262	0.546876	0.497301	0.998672
PU7391	0	2.24263	1.68629	1.22618	0.50394	0.729739	0.992701	0.812951	1.20522	0.519881	0.951822	1.20861	1.21816	0.449076	2.34371	0.908546	0.666742	0.955166	0.5194	1.01238	2.2922	0.358624	0.598951	0.880165	1.11247	1.19535	0.503207	0.542457	1.73153	1.12293	2.66896	0.909239	0.925674	1.18078	0.554849	0.705817	0.366928	0.999101	1.01219	1.4283	1.10827	1.16249	0.878935	0.596861	0.91596	0.629395	0.791551	0.285205	0.893611
PU7224	0	2.1328	0.738277	1.1398	0.743931	0.894286	0.702674	1.38987	0.816741	0.529636	1.40904	0.708162	1.09412	0.360155	1.36341	1.44019	1.01915	1.08162	0.72827	1.21863	3.52225	0.895695	0.874681	1.04421	0.911409	0.858899	0.157432	0.496522	1.24855	1.48619	1.1768	1.11617	0.7378	1.24716	0.386193	0.784889	1.4049	1.56411	1.04076	1.10477	0.980047	1.44665	1.67422	0.343849	0.772065	0.900351	0.681362	0.698281	1.31241
PU6967	0	3.21501	0.925822	1.1088	0.998532	1.19981	0.558623	3.13441	1.03017	1.03597	2.02849	1.05853	2.73338	1.18437	0.934072	0.993119	0.60396	1.84296	0.595814	1.36871	0.638911	1.61576	1.82366	0.687776	0.833675	1.15048	0.804968	0.623736	1.38189	1.38071	2.6757	0.987026	0.690722	1.06422	0.7273	2.0802	3.11265	1.12689	0.580395	1.00314	1.73711	1.57935	3.14541	0.524714	1.35806	0.721994	0.951241	0.791718	1.0341
PU6733	1	1.90199	0.607793	1.39663	0.506026	1.06007	0.0513178	1.44006	1.14926	0.510606	2.33075	0.609746	1.672	0.68751	2.03569	1.98918	0.845084	0.748695	0.452412	2.24276	1.46448	0.511082	1.1022	0.731547	0.875006	0.947249	0.33451	0.58014	1.91075	4.69405	1.59839	0.913779	0.758984	1.63127	0.702334	3.5076	0.970489	1.12237	0.21026	1.24369	1.12748	0.993753	1.29859	0.414676	0.585914	0.536036	0.697784	0.767786	1.16776
PU7176	0	2.11442	0.203211	1.25302	1.15179	0.673846	1.27417	0.693374	2.50677	1.03443	1.57717	0.334835	0.6	0.374096	1.00419	1.14909	0.634814	0.813152	1.17248	1.88518	1.92066	1.12372	1.25391	0.73716	1.08085	1.08087	0.323391	0.927311	1.39088	3.42409	1.16966	0.638593	0.842718	1.41759	0.403925	1.35411	1.05357	1.01595	1.32369	1.22424	0.906507	1.18035	1.00965	0.562613	0.640166	0.448964	0.535605	0.631685	0.601107
PU7339	0	7.18815	0.765454	0.990007	0.493686	0.599218	0.906709	1.23555	1.06512	0.749333	0.699761	1.34689	0.926663	0.530005	2.1766	0.97396	0.750633	0.755832	0.456946	1.04632	2.25556	0.580201	0.769403	1.05506	0.843344	0.947659	0.155399	0.39144	2.17698	1.4801	3.58103	0.910557	0.971038	0.844683	0.737691	0.342745	0.358308	1.03423	0.988379	1.0105	0.654625	0.842975	1.39478	0.395134	0.980064	0.75293	1.07578	0.397241	0.642338
PU8151	0	1.94762	0.699912	0.909295	0.95718	0.796093	0.765058	1.0667	1.59436	0.796632	1.11158	0.734529	1.01237	0.889658	0.938454	0.670901	0.853725	0.529586	0.890916	1.07364	2.36787	0.861983	1.07694	0.853374	1.1233	0.820601	0.70357	0.710038	0.839747	1.62689	2.73641	1.65231	0.936357	0.903111	0.952587	0.843785	1.31407	1.17997	1.05428	1.35098	0.986656	1.02581	1.2132	0.480896	0.877066	0.664778	0.697512	1.1681	1.23882
PU1309	0	1.41921	0.594815	1.00435	0.817328	0.799829	1.15073	0.75642	1.16458	0.327185	0.964745	0.499259	0.969021	0.424466	0.881645	0.64997	0.326406	1.12833	0.592841	1.19884	1.397	0.911783	1.26465	0.838472	1.0781	0.830472	0.313569	0.623163	1.14095	1.40834	2.27313	1.21822	0.812356	1.28796	0.604766	1.17874	0.477604	1	1.59605	1.2108	0.971072	1.35707	2.8478	0.42291	1.23356	1.31982	1.00134	0.978236	0.722376
PU7447	0	1.54143	1.21925	0.990863	0.733423	0.850836	0.982577	0.902581	1.22024	0.970851	1.3483	1.39298	1.12219	0.400889	2.64473	1.17778	1.12628	0.820962	0.387469	1.11105	1.64086	0.362849	1.10752	1.07785	0.97954	0.89019	0.41469	0.522367	2.7434	1.02131	1.67683	1.62801	0.87125	0.993235	0.539627	0.63353	0.785383	2.04278	1.102	1.84331	1.07243	0.788732	1.77316	0.344013	0.652077	0.882263	0.849109	0.980392	0.778688
PU7019	0	1.56761	1.19915	1.09431	0.323043	0.815021	0.671644	1.07986	1.25	0.431497	0.889633	1.06404	1.13369	0.253713	1.5154	1.00344	0.83905	1.30687	0.736622	1.14172	3.71172	0.542726	1.01263	1.203	0.438526	1.05029	0.0781978	0.972981	1.36379	1.81718	1.36591	1.28361	1.46143	0.966914	0.843765	0.491938	3.87387	1.19094	0.961711	1.73988	0.991423	0.914638	1.22859	0.540534	0.582262	0.456034	0.475042	0.634084	1.04568
PU8838	0	2.31723	0.753867	1.05886	0.379628	1.01084	0.172617	1.87389	0.846626	0.610718	1.69307	0.510963	0.962705	0.845735	1.46853	1.38473	1.05962	0.74217	0.609734	1.57315	1.27597	0.663549	1.11223	1.44028	0.889944	0.993659	0.434559	0.56014	1.54137	3.94447	1.52219	1.08895	0.8907	1.77712	0.503335	1.34696	0.647036	1.38474	0.388362	1.40177	0.820564	0.831887	1.15487	0.505483	1.18731	0.655444	0.727285	0.928187	1.09283
PU7177	0	2.21545	0.98683	1.16244	0.724388	0.70599	1.07646	0.908486	1.68798	0.43424	1.12096	0.613422	1.21678	0.741962	2.43875	1.20371	0.68236	0.726349	1.30095	0.856096	1.65552	0.84885	0.949233	0.995635	1.21081	0.846506	0.638032	0.768061	1.76097	1.24279	1.38618	1.11083	1.01758	0.943553	0.449521	0.457215	0.940525	1.0317	1.41814	1.43122	1.12589	0.807397	1.8185	0.262574	0.65183	0.556866	0.905775	1.11523	1.01965
PU6721	0	4.17718	0.767525	1.07081	1.35932	1.47743	0.944419	0.956228	1.44345	0.77906	0.869908	1.03053	0.943144	0.530334	1.504	1.04511	0.821797	0.641235	1.34455	1.02229	1.03014	0.886626	0.826476	1.17829	0.564796	0.926818	0.639197	0.805248	2.50025	2.07826	2.4713	0.943753	0.809675	0.924349	0.688616	0.277667	0.974128	0.869308	1.28794	1.54888	0.863652	1.51481	1.56485	0.653268	0.756792	0.496963	1.13521	0.699811	1.07465
PU1297	0	1.86792	1.03849	0.606129	0.50971	0.756132	0.414127	1.7151	0.831155	0.353617	2.8003	1.49754	0.818321	0.602229	1.1537	1.3515	2.09374	1.05684	0.741319	0.974043	1.55115	0.825537	0.846921	1.74079	0.571572	0.948787	0.301075	0.213396	1.12704	2.07594	2.00756	1.0498	1.20017	1.36673	0.709255	2.15301	1.44652	1.43631	1.20279	0.680463	1.49382	2.31123	1.62116	0.211807	0.297372	0.661349	1.28183	0.78733	1.31897
PU7446	0	2.42147	0.936366	1.3432	0.720809	0.73023	0.827419	0.937945	1.40644	0.596158	1.11452	0.578366	2.16354	0.377492	1.17502	0.942105	1.02615	1.69034	0.241617	0.822132	1.10753	0.727791	0.749783	0.945861	0.843176	0.813177	0.696644	0.334156	1.65572	1.88192	2.00522	1.07135	0.849072	1.53362	0.601484	0.79328	0.787134	0.877775	1.16502	1.06281	0.856556	0.581077	1.19896	0.785521	0.957466	0.966571	0.659862	0.485345	0.8126
PU8960	0	2.22667	1.27984	1.12016	0.163158	0.804091	1.25471	0.615406	1.00582	0.545821	0.97783	0.797778	1.10333	0.71167	1.38462	0.719812	0.7974	0.996924	0.410058	1.66853	2.3316	0.125148	1.01444	0.792296	1.11897	0.659103	0.339037	0.327384	1.55108	0.998497	2.85685	0.570311	0.964639	0.638636	0.446508	0.413126	0.817852	1.32134	1.51185	1.52488	1.12789	0.556177	1.76857	0.286913	0.610264	0.647875	0.992185	0.908266	0.904198
PU1314	0	2.39601	1.15036	1.10574	0.650187	0.754727	1.12413	0.620221	0.644879	0.516259	1.03451	1.15018	0.968479	1.0493	2.26958	1.36135	0.571697	0.724013	0.3	1.24697	1.94837	0.928943	1.06512	0.848939	0.973359	0.954449	0.211344	0.984167	2.17306	1.10653	1.53987	2.18188	0.807255	1.09242	0.248075	1.02632	0.599111	0.931203	1.58258	1.18297	1.41997	0.494079	2.28975	0.515836	0.673812	0.59252	1.10285	0.97619	0.988924
PU7448	0	2.69728	1.19857	0.800961	0.513827	0.919557	0.47367	0.508037	0.87069	0.878354	0.580062	1.26595	1.30813	0.901471	2.07384	1.42149	1.11603	0.793231	0.407752	1.50559	1.92163	0.575921	0.589485	1.56669	1.30835	0.773215	0.298561	0.691197	1.80245	1.31856	4.1186	0.661109	1.20518	1.22967	0.554426	0.736007	0.608696	0.80684	1.43794	1.73938	0.548753	1.1624	1.06825	0.488388	0.4845	0.474952	0.967249	0.49108	0.888543
PU6989	0	1.38846	0.758404	1.10755	0.203766	0.790448	0.828862	0.804773	1.40673	0.676917	0.845158	1.14968	0.815676	0.713622	1.50664	1.1277	0.898677	0.824815	0.730747	1.56764	1.88351	0.388258	0.934756	0.962581	0.931011	0.997716	0.875209	0.549343	1.5832	1.2567	1.24982	1.68179	1.07024	0.872611	0.50272	0.456182	0.628407	1.15092	1.17372	1.05413	1.07526	0.97316	1.36568	0.503936	0.659929	0.864873	0.747782	0.544988	1.01118
PU7382	0	3.76367	0.912453	0.803283	0.426889	0.816431	0.982684	0.818319	1.43646	0.760158	1.18506	0.485743	1.13786	0.419884	2.44107	1.3091	0.827355	0.612441	0.498701	0.789909	2.30438	0.738185	0.969349	1.4617	1.02155	0.769424	0.592443	0.511649	2.05835	0.615429	1.87695	0.641798	1.2045	1.21963	0.467259	1.05754	0.930187	1.24387	1.2508	1.74288	0.627354	0.96647	1.02651	0.679739	0.504709	0.976319	0.87176	0.772363	1.15067
PU8641	0	5.95726	1.15642	0.874231	0.554077	1.26193	0.883745	0.683345	1.1847	0.529042	1.33924	1.82541	0.87931	1.2699	1.05495	1.57846	0.848095	0.582885	0.878813	1.00765	1.98252	1.06496	0.848318	1.0517	1.30233	0.592439	0.795967	0.587159	1.23988	1.38666	1.4593	0.955687	0.772412	1.10086	0.492973	0.659394	0.768431	1.22623	1.03325	1.19189	0.891262	0.895824	1.24038	0.595894	0.780566	0.384949	0.78441	1.19239	0.894615
PU7150	0	1.03119	1.05948	1.47395	1.42948	1.68957	0.477091	2.26969	0.976437	0.799088	0.559358	0.678773	3.22353	0.556958	1.53683	1.51299	0.609807	1.44089	0.485182	1.42089	0.716722	0.857538	1.65713	0.524737	0.497163	1.06284	0.362271	0.601918	1.84175	2.39263	2.31395	0.796288	0.504204	1.17865	0.586472	3.14245	1.52328	1.3162	0.443982	1.35286	0.823164	0.970976	1.70085	0.583479	0.998002	0.473783	0.710047	0.642163	0.839094
PU7392	0	1.85228	0.711304	1.1533	0.503444	1.3573	0.423539	1.22776	1.08287	0.625814	1.0233	0.962972	2.87596	0.506219	2.30409	1.21624	0.667905	1.06474	0.567007	1.86838	1.41973	0.434318	1.07014	0.336462	1.12179	1.0914	0.572287	0.778658	2.77263	4.97797	1.39077	1.11933	0.335721	2.16156	0.568984	2.30888	1.19786	1.27518	0.328452	1.12478	1.56902	0.642202	1.55483	0.471216	1.77931	0.549025	0.502793	0.761979	1.01187
PU7337	0	1.87247	1.13853	1.57221	1.1607	1.27393	0.344156	3.15172	1.04198	0.998814	0.970034	0.836027	3.47652	0.804459	1.2511	1.16074	0.620823	1.54343	0.802681	1.67361	0.693822	1.2901	1.53661	0.415453	1.07058	1.08662	0.677039	0.560302	1.6621	2.40691	2.11385	1.17918	0.500567	1.48448	0.508061	1.95187	1.7913	1.22136	0.75321	1.09116	1.45186	0.521029	2.95328	0.671023	0.625174	0.596339	1.19282	0.841527	1.131
PU1409	0	6.43494	1.27265	1.02253	0.680896	0.795549	0.800645	0.752699	1.53729	0.50247	1.34337	0.577387	1.13619	0.508786	1.7692	1.79533	0.785181	0.989474	0.678976	1.00946	2.037	1.22157	1.06184	1.00308	1.34686	0.472102	0.258168	0.656289	1.28837	1.1882	1.68158	1.12389	0.738166	0.710087	0.665588	0.763024	0.474114	0.821258	0.860807	1.2062	0.639139	0.573795	1.41088	0.933142	0.849076	1.41924	0.937042	1.37424	0.982574
PU8826	0	6.375	1.14505	1.57247	0.387379	0.825356	0.745304	0.811089	0.873786	0.654401	1.52998	0.58746	1.08197	1.28857	1.5405	1.07618	0.701787	0.368777	0.456914	0.846219	1.42705	1.03856	1.62185	1.11527	0.91552	0.668501	0.464286	0.519295	1.78004	1.13231	1.7256	1.30955	0.543876	1.46173	0.619597	0.856277	1.17226	1.19509	1.00688	1.03227	1.07622	0.601119	1.32918	0.512853	0.745062	1.04308	1.00557	1.08357	1.08372
PU8682	0	0.930847	0.959162	0.810165	0.645931	0.653475	0.66036	0.981257	1.79507	0.826052	0.809634	0.846567	0.711266	1.1657	1.55147	0.631672	0.854618	0.807675	0.503314	1.26453	1.89886	0.995185	0.843165	0.823477	1.3348	0.761472	0.132812	0.668187	1.30182	1.44411	1.71782	1.06966	0.774283	1.45422	0.497368	0.994184	0.594991	1.26758	0.98473	1.23297	1.20668	0.756848	1.24113	0.420638	0.577307	0.967497	0.919243	0.450382	1.00255
PU8107	0	2.80627	0.994206	0.841569	0.398117	0.810183	0.861586	0.81811	1.10086	0.531813	1.0986	0.69303	1.37773	0.780423	1.1415	0.795628	0.502887	0.773991	0.614282	1.08105	1.731	0.366862	0.861511	1.22095	0.919869	1.00927	0.578032	0.602255	1.29951	1.41402	1.76265	0.885301	0.955607	1.14294	0.463403	0.657045	0.698024	0.920683	0.968088	0.981415	0.873867	0.995601	1.44656	0.392937	0.632293	1.32967	0.845469	0.853013	0.852158
PU6831	1	1.77611	0.888394	1.30651	0.717238	1.3139	0.595702	1.38441	1.06004	0.519434	1.72246	0.74839	3.09337	0.785086	1.64139	1.33811	1.04982	0.548631	0.607385	1.23085	1.48228	0.663048	0.960664	0.385002	1.24842	1.30651	0.312646	0.644917	1.67721	2.4503	1.1476	1.05825	0.452894	1.5322	0.636653	2.03448	1.97033	1.1462	0.791028	1.23646	1.42087	0.665644	1.3683	0.394566	0.253002	0.507701	0.766641	0.825725	1.1841
PU6824	0	2.27487	0.810843	0.758034	0.649506	0.847095	1.15989	0.875948	0.946143	0.502575	1.11084	0.522854	1.50162	0.699449	1.5092	1.2248	1.12518	1.31778	0.401773	1.21976	2.01732	0.983043	0.873632	1.12059	0.830225	0.667109	1.078	0.660235	1.2446	0.89259	1.71203	0.836526	0.861546	0.768608	0.443895	0.382078	0.364162	1.20433	1.08372	1.1116	0.661885	0.944811	0.929608	0.693812	0.770258	0.955168	0.850914	0.881055	1.08878
PU8929	0	3.20539	0.849914	1.57604	0.714886	1.18914	0.392442	1.04325	1.34452	0.871481	1.205	0.693579	2.54387	0.669331	1.33051	0.711714	3.47482	1.77071	0.662663	1.44548	0.874126	0.723427	1.81782	0.468186	1.53695	0.962755	0.927378	0.746725	1.70284	7.09812	1.45588	0.932471	0.506447	1.95528	0.443656	1.11691	0.661086	1.01345	1.23593	1.00946	1.72005	0.253893	0.673085	0.698553	0.202778	0.533107	0.895813	0.910185	1.02479
PU6799	0	1.37918	0.815614	0.738224	0.374312	1.03946	0.786214	0.877591	0.98824	0.656915	1.20834	0.650077	1.14756	0.572687	2.01966	0.934044	0.741983	0.76788	0.63885	0.626238	1.81342	0.680235	0.785239	1.25714	1.28198	1.18184	0.70877	0.77436	2.05469	1.39457	1.87863	0.994056	1.44125	0.773618	0.47863	0.448843	0.63781	0.994689	0.755419	1.20309	1.11836	1.08429	1.59299	0.575694	0.595038	0.725816	0.762635	0.943286	1.31247
PU1325	0	1.95516	0.784213	0.79177	1.06865	1.20809	0.952461	1.22898	1.60372	0.633433	0.927257	0.678545	1.06225	1.0486	1.95856	1.00148	0.797377	0.643297	1.20348	1.29539	1.64093	0.785127	1.28997	0.884036	0.787373	0.92537	0.355188	0.96947	1.84717	1.34776	1.77924	1	1	0.900854	0.806007	0.483891	0.599606	0.856884	1.1037	1.12728	1.18063	1.29986	1.83062	0.756955	0.951129	0.574121	0.651556	0.748414	0.997437
PU7338	0	1.51207	0.917571	0.800205	0.716552	0.826583	0.916745	0.923563	1.49957	0.639033	1.4213	1.0652	0.869672	0.535356	2.06156	0.912838	0.607011	0.815426	1.22691	0.996852	2.17076	1.0934	1.02171	1.09629	0.944268	0.813819	1.24755	0.677424	1.71709	1.17561	2.00293	1.08353	0.676928	1.15135	0.620716	0.483086	0.342322	1.32816	1.27804	1.10991	1.17606	0.916648	1.48402	0.673551	0.587797	0.498532	0.810032	0.609034	1.55131
PU6767	0	2.32426	0.543814	1.21569	0.555066	0.73716	0.728814	1.31556	1.0243	1.02434	1.53804	0.718966	0.79146	0.539507	4.87191	0.827873	0.654026	1.17008	1.47537	1.0846	2.45603	0.381874	0.938843	0.988564	0.785223	0.776064	0.295669	0.486667	1.72333	2.33992	1.23271	0.966821	0.575489	1.27299	0.0923529	0.90704	0.426545	0.82414	1.20799	0.913194	1.26822	0.858616	1.79403	0.38719	0.468181	1.22883	1.19949	0.170849	1.41694
PU6825	0	2.71719	0.73315	1.96698	0.446476	1.23353	0.843727	1.05304	1.30649	0.61214	1.17729	0.795618	1.91579	1.04059	0.907404	1.28666	0.798817	1.18152	1.27925	1.09524	1.0695	0.943645	1.25566	0.379526	1.12517	1.08113	0.497505	0.692106	1.09046	1.96542	1.36223	1.05267	0.421906	1.22837	0.512723	0.680363	0.850622	0.818545	0.561491	1.17165	1.46949	0.102374	1.1454	0.514757	0.249706	1.07426	0.956304	0.744604	0.668474
PU8587	0	3.48019	0.951835	0.804866	0.654784	0.719822	0.628375	0.976201	0.99279	0.578134	1.16855	0.843278	0.757111	0.682025	1.26455	1.03848	1.57143	0.872863	0.804992	0.930484	2.27236	1.08445	0.8998	1.10149	0.904665	0.815382	1.11582	0.430098	1.26701	1.57596	1.43912	1.10082	0.89537	1.06485	0.425153	0.533113	0.309124	1.4506	1.15476	1.53151	0.831558	1.49978	1.36916	0.416441	0.573277	0.489862	0.990712	2.68926	1.05988
PU7427	0	1.984	0.584759	1.36916	0.843998	0.591196	1.18341	0.986058	1.67343	0.333639	0.749542	0.855204	1.12861	0.854839	1.13601	0.751936	1.00762	1.12588	0.173936	0.882403	2.28798	1.35049	0.999824	1.50056	1.1907	0.625211	0.485086	0.408008	0.768519	0.894518	3.75892	0.70083	0.797395	0.813678	0.376526	0.387734	0.567121	1.46455	0.814453	0.78115	0.774452	1.34195	0.916608	0.540317	0.725735	1.07802	0.761375	0.675944	1.15684
PU8473	0	2.49309	0.944602	1.63316	0.466815	1.50288	0.0438729	1.33049	0.887147	0.4855	1.27027	0.68093	3.42227	0.494118	1.86206	1.29054	1.12213	1.02009	0.368099	1.7184	1.05353	0.56036	1.14597	0.298586	0.761433	0.846977	0.387393	0.60495	2.07009	4.8922	1.83038	0.858328	0.565185	1.44414	0.741275	2.46207	1.38002	1.15156	0.262971	1.1888	0.938071	0.510204	1.66782	0.36954	0.475169	0.826681	0.636035	0.538875	0.95636
PU8799	1	2.14377	0.774419	1.90938	0.686005	1.35337	0.185658	1.78799	1.17307	0.682673	0.582685	0.921434	5.47371	1.42219	1.26948	1.77302	0.446387	1.03443	0.706442	2.33264	1.05471	0.71589	1.05731	0.254628	0.962431	0.998727	0.597966	0.633206	1.56527	5.20684	1.54524	1.00264	0.523512	1.19072	0.696072	3.6076	1.33261	1.22683	0.110965	1.52154	1.62918	1.10765	1.39958	0.497571	0.656981	0.508672	0.813319	0.724677	1.17019
PU7379	0	3.2765	0.98955	1.09978	0.500607	0.671112	1.04846	1.60364	1.06863	0.493129	1.241	1.13041	0.957038	0.984615	1.48727	1.17584	1.11341	0.87553	0.253046	1.35399	1.41739	0.609888	0.718935	1.13919	1.40028	0.786058	0.266329	0.884482	1.67022	1.21974	1.99405	1.19781	0.783682	0.877955	0.898465	0.783044	1.25194	1.20122	1.27513	1.42736	0.864969	1.28964	1.78516	0.799473	0.817888	0.619064	0.966305	0.655919	1.39339
PU7134	0	1.39735	0.774793	0.922323	0.629517	0.518088	0.868321	0.851362	1.06728	0.458459	1.30294	1.03616	1.09755	0.40506	1.84007	1.40032	0.658125	1.1644	0.596436	0.997555	1.75982	0.791696	0.717624	0.964622	0.876439	0.754165	0.511895	0.667293	1.75839	1.51644	1.45079	1.50698	0.821423	1.1982	0.661552	0.782488	0.38413	0.95251	1.19979	1.16712	0.992499	1.30943	1.76518	0.332581	0.831245	0.950931	1.11188	0.938151	1.26694
PU8635	0	2.3782	0.74437	0.77349	0.684982	1.00163	0.717604	0.82991	0.923669	0.605471	0.975754	1.28584	0.869973	0.86278	1.87006	1.23905	0.823855	0.828525	1.1671	1.52993	1.79296	0.787941	0.606163	0.944653	1.19765	1.36152	0.375914	0.615965	1.45511	1.73209	1.32188	1.17735	0.905752	1.99073	0.417745	0.739772	0.534715	1.12056	0.719064	1.26623	1.05889	0.768825	1.28638	0.785575	0.518422	1.38259	1.14239	0.680039	1.03757
PU6804	0	3.06734	0.685099	0.673633	0.590734	0.934193	0.787798	0.977058	0.912289	0.656494	0.89901	0.839771	0.917176	0.688525	1.3138	1.0349	1.39577	1.02126	0.646018	0.783183	1.89249	0.677864	1.02791	0.585012	1.21296	0.727816	1.51134	0.527232	1.35297	1.68038	1.40292	1.08176	0.846239	1.2668	1.04458	0.481756	0.129353	0.844108	0.916043	0.868117	1.25192	1.20379	0.919935	0.577908	0.561922	0.562739	0.741076	0.887765	0.984254
PU1436	1	1.31485	0.813589	0.985726	0.623637	0.674826	0.697086	1.13081	1.85403	0.587686	1.40008	0.844705	1.0216	0.697655	1.40105	0.926216	0.96167	0.55869	0.656005	1.51378	1.374	0.430499	0.990585	0.899232	0.879615	0.971569	0.436412	0.576155	1.18773	1.70816	1.55816	0.985395	0.649703	1.15271	0.400777	0.53579	0.868038	1.11515	1.24583	1.04303	0.736556	0.728919	1.34928	0.604098	0.54526	0.772682	0.854777	0.921805	1.06036
PU6586	0	2.00172	0.889382	1.59397	0.747554	1.24586	0.156778	1.12152	1.03114	0.632419	1.54808	0.807	3.31111	0.611955	1.59122	0.984823	1.01775	1.25188	0.679128	1.84722	1.03741	0.916028	1.29214	0.333979	1.14014	1.2378	0.629418	0.584822	2.0008	6.78428	1.32876	1.09023	0.330986	1.34921	0.492359	1.81035	1.43836	1.12282	1.21216	1.19821	1.51845	0.468116	1.1632	0.41231	1.00914	0.575163	0.809825	0.825671	1.0511
PU8578	1	3.54928	0.77673	1.10721	0.508749	1.02346	0.0707168	1.38453	1.29902	0.932718	2.30051	0.608073	1.15958	0.691583	1.43835	1.92323	0.868601	1.01847	1.27724	1.90601	1.53464	0.689207	0.991921	0.695876	1.01479	1.09629	0.131862	0.890606	1.7706	2.81178	1.29489	0.62025	0.823331	1.29112	0.603545	1.74316	0.815534	0.994379	0.354248	1.84054	1.193	0.739558	0.971525	0.513356	0.296603	0.563143	0.620798	0.900257	1.1129
PU7222	0	1.50633	0.777795	1.77157	1.49091	1.37592	0.30442	2.41917	1.13921	0.808842	0.894054	0.87097	9.11154	0.837757	1.2684	1.10744	0.491081	1.6005	0.714488	0.628	1.23193	1.27622	3.19951	0.363557	1.12384	1.30115	0.480991	0.488229	1.73393	1.39664	1.94587	0.882114	0.260604	1.04997	0.478163	3.00184	2.16299	1.29751	0.8479	1.03585	1.78545	0.262028	2.96626	0.435726	0.482724	0.755599	1.0591	0.750582	0.721671
PU7343	0	2.31518	0.959332	0.92422	0.318467	0.715598	1.28233	0.583669	0.891635	0.793889	0.786835	0.597135	0.608497	0.513412	1.01552	1.57512	1.04428	0.983478	0.280967	1.6866	2.62667	0.392157	1.29882	1.10436	1.37574	0.935423	0.513218	0.650513	1.01925	1.57596	1.24337	1.20378	0.930017	1.48686	0.291408	0.648955	0.585722	0.939552	0.995229	0.942639	1.0168	0.897985	2.10195	0.46649	0.845101	0.728531	0.671628	0.67121	0.913782
PU6853	0	3.1738	1.49945	0.973036	0.294036	0.551198	1.05832	0.668016	0.787785	0.393158	1.58704	0.543971	1.07126	0.98444	1.33971	1.06467	0.856469	1.21109	0.879232	1.07901	2.098	1.06918	0.954476	1.00781	1.1063	1.27419	0.8125	0.378664	1.13824	1.02221	1.65822	1.0284	1.09062	0.744349	0.826496	1.08851	0.438076	1.15119	1.36778	0.93179	0.663564	0.723013	1.1515	0.468289	0.706471	0.492846	0.667165	1.14058	1.15775
PU7393	0	1.81724	0.770431	1.4593	0.776882	1.81578	0.378766	1.25764	1.07501	0.720016	1.01855	0.777381	22.6014	0.531124	1.36	0.908256	0.562088	1.56253	0.635753	1.02013	0.685202	0.417739	1.58626	0.198757	1.06876	1.17521	0.437422	0.517782	1.59822	5.28754	1.4756	0.956259	0.0252842	1.31156	0.585161	1.99026	1.79938	1.0161	0.513921	1.32687	1.95316	0.135953	0.954416	0.498185	0.236446	0.648145	0.991724	0.782234	1.05351
PU6731	0	2.50888	0.674093	1.24272	0.82419	1.09475	1.01979	1.39798	1.3011	0.799473	1.33879	0.526092	1.19391	0.533399	2.25381	1.07514	0.471958	0.767083	1.06328	0.664844	0.707262	1.43807	0.601153	2	0.859184	0.85582	0.829843	0.637343	2.59565	1.99313	1.74861	1.44786	0.901029	1.17887	0.339672	1.26013	0.802873	0.629021	0.724719	1.06728	0.739412	1.88703	2.13701	0.618157	0.96476	0.425947	1.01435	0.678142	1.52366
PU6785	0	2.00899	0.714597	1.26869	0.274667	0.980806	0.327883	1.5317	1.21182	0.65021	1.72471	0.875467	0.885955	0.654123	1.29189	1.52413	0.828981	0.665708	0.602769	1.34607	2.11934	0.884362	0.951078	1.32581	0.945749	0.882864	0.374189	0.498691	1.48749	2.50009	1.64392	1.14321	0.89626	1.0066	0.764034	1.33691	0.67366	1.04446	0.439767	1.16457	0.995134	1.34127	1.64965	0.565306	0.404371	0.511178	0.912503	0.901263	1.25046
PU1315	0	2.63396	1.18024	1.0396	0.627638	0.904563	1.35775	1.07978	0.57837	0.674026	1.23313	0.792366	0.770525	1.20533	1.87299	0.794784	1.23898	0.693391	0.56	1.32504	1.02173	0.694309	1.43315	1.36396	1.08664	2.20312	0.324664	0.703469	1.16618	0.872633	1.4241	0.668744	0.931614	1.04496	0.403535	0.351031	0.704735	0.805781	1.4863	1.92271	0.783908	1.21671	0.642245	0.634932	0.783364	1.20075	0.808192	0.718352	0.964821
PU7310	0	1.90493	0.915879	1.10527	0.789164	0.636231	0.983159	1.20635	0.777855	0.707602	0.791877	0.590468	1.22128	0.429025	1.32089	1.0293	0.898409	0.976117	0.736726	1.0094	1.76791	0.716292	0.852928	1.24765	1.03038	0.941092	0.891626	0.57428	1.61737	0.920468	1.52363	0.701054	0.952841	0.962595	0.556555	1.53714	0.71123	1.23333	0.993377	0.945409	1.105	0.872412	1.57514	0.931287	0.704183	0.658285	0.625712	0.533253	0.941602
PU7145	1	1.0878	1.16955	1.60907	2.49213	1.05562	1.19386	1.15603	1.02799	0.595104	1.1634	0.711769	1.27367	0.853147	1.26793	0.97447	0.783237	0.910549	0.422247	1.65746	3.63447	0.636114	0.802871	1.04683	1.06056	2.11478	0.544776	0.774167	1.19488	1.59698	1.18828	1.01161	1.15512	0.822679	0.826201	0.421706	2.47673	2.1631	1.22461	2.20868	0.813161	1.48312	2.38644	1.17145	0.744109	0.524708	0.806513	0.920683	1.38575
PU6669	0	2.07664	0.801507	1.44527	0.515549	1.17821	0.00617284	0.880095	1.07971	0.742008	0.836568	0.985417	1.5015	0.724174	1.74124	1.42859	0.59455	0.696011	0.710806	2.62257	2.05629	1.1959	0.836646	0.222832	1.00796	0.895221	0.633484	0.755681	2.14416	6.861	1.61813	1.20362	0.792526	1.1466	0.466075	1.83297	1.06234	1.14723	0.068999	1.12619	1.42789	0.539515	1.18337	0.52332	0	0.732164	0.753547	0.640061	1.17877
PU1320	0	2.51677	0.679301	1.34664	0.612672	1.09131	1.08565	0.904439	0.920524	0.812337	0.647646	0.535671	0.845915	0.51742	1.14554	1.33987	0.650754	1.10227	1.40436	0.734362	2.53963	0.866817	1.20206	0.849866	0.917179	0.909301	0.484706	0.452718	1.12597	1.72088	1.96397	1.11195	0.998196	1.17762	0.455147	0.496941	0.672924	1.29194	1.27181	1.15372	1.02951	1.28177	1.34042	0.5	1.21433	1.1633	0.736323	1.26018	0.990407
PU1279	0	2.65202	0.58032	0.993624	0.973569	0.747805	0.854625	0.904098	0.533229	0.650183	1.24705	0.924087	1.01198	0.983057	2.05776	1.62645	0.354294	1.24054	0.509849	1.18931	2.00443	0.360662	0.998033	1.40318	0.847468	0.87381	0.353768	0.502452	2.27113	1.08944	1.43519	1.10701	0.905744	0.743866	0.308517	1.29628	2.2253	0.961159	1.23069	1.63882	0.647365	1.29249	1.06831	0.409553	0.433914	1.51796	0.715517	0.951537	1.32265
PU6916	1	2.30774	0.534104	1.87622	0.49655	0.881959	0.0272704	1.14875	1.09425	0.71784	2.85069	0.202878	1.14852	0.617707	1.68442	1.54715	0.851677	0.798778	0.31327	2.32336	1.39182	0.952874	0.98227	1.0009	0.965612	0.941144	0.315713	0.607249	1.86716	6.49589	1.57502	0.810932	0.579361	1.19953	0.461351	2.59622	0.646365	1.4113	0.256349	1.55436	1.19217	0.826471	1.78947	0.471944	0	0.541584	0.896116	0.771922	1.12792
PU6820	0	2.94484	1.22856	1.03644	0.525801	0.934115	0.743625	0.676858	1.06138	0.936383	1.11869	0.844588	1.15773	0.84559	1.00992	1.01027	0.744735	0.896461	0.478533	1.24284	2.63714	1.036	0.86775	1.31498	0.923068	1.17662	0.402602	0.617374	1.17679	1.45904	2.06595	1.09751	0.788808	1.01349	0.550872	0.531818	0.643579	0.904654	1.30142	1.07097	0.945904	0.801238	1.21428	0.610727	0.580612	0.655973	0.871008	1.01545	0.89993
PU6937	0	3.23764	0.525685	1.13195	0.725336	0.918026	0.708586	0.757033	1.43639	0.644873	0.811133	0.988131	1.00127	0.548024	1.17577	0.737853	0.79818	0.935652	0.57539	0.868511	2.01528	0.866225	0.921683	1.28941	1.51161	0.766822	0.62103	0.709529	1.06683	0.9263	1.46216	1.34747	1.13371	1.06748	0.266757	0.598186	0.674949	0.815967	1.02001	1.44977	1.1382	1.05681	1.30176	0.682322	0.655114	0.694992	1.09797	0.921089	1.05515
PU6757	1	1.92276	0.897126	1.79845	0.697485	1.43202	0.142456	1.85836	1.27828	0.596706	2.25392	0.759542	2.85549	0.683557	1.5166	1.57088	0.994187	1.21023	0.567048	1.70964	0.956154	0.885971	1.7425	0.387295	1.04992	1.08093	0.463942	0.692988	1.74527	4.64987	1.70791	1.14877	0.51695	1.09313	0.51206	2.61944	2.20218	1.12119	0.438451	1.28044	1.06782	0.396416	1.75258	0.512461	0.313356	0.565511	0.822343	0.982806	0.987007
PU7333	0	2.20703	0.998908	0.81404	0.444972	0.734755	0.883925	1.03057	1.14105	0.347238	1.1152	1.21304	1.04207	0.583333	1.50386	1.23737	0.875501	0.397531	0.485636	0.825566	2.17016	0.575901	0.716781	1.00935	1.51554	0.990071	0.937533	0.461416	1.32171	0.860333	1.20339	1.01313	0.73611	1.17777	0.555083	0.540371	0.896061	1.57688	1.11189	2.00892	1.19572	1.10035	1.70501	0.564168	0.626245	0.372176	0.502634	0.886175	0.890572
PU7384	0	2.76078	0.857883	1.50262	0.509047	0.831907	0.484926	0.766617	0.512087	0.566671	0.894737	0.763114	1.10687	0.455954	2.48114	1.52898	0.879492	1.03038	1.03832	0.764971	2.23873	1.02491	0.657956	1.68887	1.24152	0.565675	0.830247	0.737966	2.74687	2.86858	1.17697	1.24555	0.524439	1.02563	0.484087	0.998594	0.390917	0.710392	1.0388	0.438677	1.11804	1.29441	1.45871	0.491069	0.246654	0.35205	0.493662	1.42389	1.00727
PU6933	0	0.782753	1.55882	0.743083	0.734679	0.965233	0.659906	1.63839	0.995187	0.676935	1.49272	1.29619	0.780602	0.340816	1.03352	0.7871	1.00878	0.90459	0.964049	1.122	1.27143	0.92792	0.868781	1.04686	0.777228	0.604441	0.419881	0.212302	0.852091	1.39608	1.51986	1.02447	0.896483	1.114	0.579381	1.73032	1.11252	1.00713	2.12418	0.792361	0.751604	1.50019	1.07814	0.418176	0.633929	0.835108	1.6705	1.07271	0.851976
PU7250	0	3.40636	1.12647	1.00326	0.46413	0.957316	0.248577	1.12743	0.913072	0.765101	1.81745	0.798093	1.52867	0.644112	1.33272	1.11287	0.6765	0.845843	0.546321	1.19226	1.09577	0.860142	1.542	1.31943	1.19854	1.39319	0.370622	0.787311	1.47192	2.93027	1.75143	1.41529	0.823428	1.31166	0.95232	1.05103	0.737618	1.12034	0.454572	1.15241	0.940727	1.02412	1.31707	0.358861	0.318336	0.868914	0.903732	0.595426	1.21392
PU6778	0	2.11262	1.01009	1.10616	0.456754	0.694263	0.659036	0.79424	1.07082	0.467585	1.55648	0.711156	0.897042	0.737494	1.1659	1.04561	0.79442	0.815388	0.486928	1.31523	2.56787	1.17464	1.15801	1.03129	1.17266	0.722716	0.343938	0.493714	1.56523	1.32243	1.26899	0.9505	0.914402	0.819266	0.721104	0.674887	0.854598	1.49334	1.30566	1.53325	1.16183	0.885326	1.12431	0.22196	0.885794	0.764654	0.756914	0.596578	1.08552
PU6794	0	3.89867	1.18676	1.04829	1.13942	0.695993	0.542233	2.52231	2.52587	1.07378	1.20283	1.16559	1.57033	0.521492	2.38323	1.17313	1.62169	1.20632	0.723317	1.22712	1.33004	0.878689	1.64004	1.16807	0.343329	1.00441	0.349304	1.03052	1.52623	0.928672	0.811467	2.38256	0.92688	1.19667	0.966694	1.43462	0.353523	1.1428	1.5135	1.65388	0.509544	2.03347	0.80679	0.726345	0.928052	0.404785	0.383546	1.58959	0.670844
PU8938	0	1.65642	0.907525	1.18797	1.37578	1.30061	0.180352	3.16993	1.19391	0.916362	1.49018	0.75652	4.97266	0.729276	1.11554	0.787651	0.441929	2.32324	0.530928	2.18182	0.748032	1.52728	4.41697	0.60863	0.904754	1.27681	0.68328	0.506894	1.49826	1.03724	2.14789	0.946425	0.645365	1.07716	0.607358	3.98958	2.36726	1.09056	0.732295	0.971537	1.62783	0.971135	3.31426	0.728438	0.632807	0.59781	0.937588	0.790641	0.930306
PU8819	0	2.30484	0.822056	0.74141	0.448602	0.83353	0.95503	0.900549	1.13667	0.332391	1.0473	0.700508	1.10714	0.44073	2.77417	0.953496	0.861417	0.736495	0.501962	1.19325	2.11204	0.848908	1.04889	1.22852	0.965109	1.02242	0.799033	0.573084	1.9573	1.33618	1.70896	1.00372	0.979698	0.932337	0.698686	0.737781	0.665528	1.12327	0.826714	0.989582	1.10536	1.018	1.26399	0.612885	0.889616	0.694297	0.868471	0.568807	0.913493
PU7344	0	1.3927	0.756735	1.18619	1.41915	1.63441	0.475748	2.80938	1.51946	1.02729	0.999407	1.05341	4.08645	1.05464	1.09794	1.49734	0.494967	1.31368	0.500607	1.18084	0.882212	0.645852	3.04148	0.650366	0.770286	1.41902	0.583426	0.643066	1.31548	1.04345	2.21433	0.998184	0.388881	1.00159	0.867716	3.31615	3.19713	1.65901	0.606345	1.04027	1.76759	0.926979	4.24061	0.412324	0.846555	0.403987	0.758315	0.782354	0.641199
PU7411	0	2.18794	0.704027	1.31163	0.595057	0.701137	1.35387	1.27989	0.926435	0.605924	1.5524	0.934347	0.922728	1.5927	1.62865	1.0752	0.777742	1.26296	0.917483	0.948066	1.88047	1.22177	1.7024	1.42916	0.963527	1.43221	1.3147	0.949309	1.60107	1.08445	1.85932	0.921502	1.16396	0.866653	0.673112	0.714122	0.278499	1.32189	1.38317	1.23052	1.04248	1.24576	0.873222	0.529642	0.731239	0.808981	1.0678	0.868495	0.879444
PU7203	0	1.24081	0.724688	1.57453	0.330343	0.726813	0.857079	0.590692	1.14672	0.460642	0.981107	0.780941	0.715209	0.34788	1.36668	1.61349	0.579439	1.24569	0.871422	1.15488	1.44612	0.14691	0.896968	0.856459	0.943977	0.565017	0.374441	0.459746	1.28393	1.48995	1.02246	0.895617	1.12548	0.809847	0.520429	0.394616	0.459115	1.02521	0.909963	1.09596	0.811009	1.1833	2.48667	0.231529	0.90396	0.43069	0.884935	1.12013	0.95811
PU7323	0	8.62963	1.01638	0.931423	0.595372	1.1198	0.427939	1.26619	0.723894	0.667395	1.76517	0.865622	1.05007	0.814641	1.98614	1.89695	1.80047	1.18706	0.523466	1.67668	1.99034	0.901533	0.84301	1.26417	0.885615	1.39301	0.377907	0.50894	2.21147	3.05016	1.72119	0.887695	0.81232	1.268	0.473748	1.93221	1.18827	1.03761	1.12764	1.25906	0.797793	0.962402	1.03652	0.248396	0.389232	0.446821	0.833458	0.71177	1.07858
PU6836	0	10.6007	1.07068	1.54472	0.818815	1.78476	0.471802	1.85404	1.28723	0.557087	0.478972	0.963671	2.55049	0.260911	1.26798	1.17229	0.450459	1.73137	0.439394	1.09943	0.509953	0.426264	0.521726	0.715812	0.887515	0.964383	0.767799	0.744618	2.4748	2.97486	1.43143	0.834628	0.70974	1.03513	0.529412	1.49941	0.692159	0.767531	0.245532	1.38923	1.21395	0.0880282	1.52778	0.858288	0.872694	0.556295	1.05082	0.583454	0.612821
PU7304	1	0.880446	0.904288	0.839333	0.643869	0.652849	0.768966	1.80241	0.981038	0.576418	1.33669	0.476234	2.92656	0.816991	1.76889	0.837181	1.27875	0.517272	0.458882	1.44409	1.67547	0.461905	1.2929	1.04816	2.08731	1.23386	0.473262	0.504035	2.10712	1.07479	1.0487	1.02684	0.864159	0.827299	0.311903	0.463684	0.469656	1.39813	0.92212	1.02129	1.17222	1.04292	1.10136	0.98371	0.82317	0.905537	0.583027	0.902332	1.1123
PU7369	0	1.71875	0.836626	0.880489	0.476962	0.817916	0.714388	0.447867	1.10557	0.441942	1.00444	0.694463	0.844558	0.924322	1.62002	1.55842	0.916563	0.680802	0.572942	1.0433	1.73701	0.262956	1.00558	0.901926	0.769906	0.861764	0.295234	0.900367	1.6758	1.63304	1.68511	0.953568	0.917244	1.49577	0.391799	0.930025	0.514752	0.912049	1.06203	1.09011	0.95421	0.648309	1.11245	0.59795	0.597158	0.671224	0.554231	0.635314	1.4974
PU6970	0	2.93182	0.990822	1.10302	0.369404	0.474959	0.978743	0.614421	0.868997	0.795009	1.12013	0.707641	1.01418	0.610866	2.33602	2.73891	0.757004	0.714575	0.47026	0.864165	2.67773	1.30458	0.587632	1.23034	1.0673	0.705372	0.368269	0.694379	1.74118	1.23918	2.11781	0.61209	1.05368	0.687809	0.190821	0.341743	0.712215	1.35507	1.22125	1.75878	0.781747	0.704277	0.89879	0.644857	0.884586	0.73291	0.786353	1.06237	0.841731
PU7313	0	2.19585	0.932282	0.903632	0.453494	0.754304	0.830961	0.881187	0.861024	0.689919	0.932017	0.803343	0.896541	1.00356	1.30606	0.947515	0.78979	0.953235	0.940169	0.95931	1.93977	0.817398	0.907228	0.794033	0.792021	0.930489	0.264502	0.812453	1.40459	0.825312	1.27863	1.11008	0.759025	0.844642	0.525045	0.57611	0.978656	1.01397	0.932019	1.09901	1.00962	0.758746	0.919864	0.464048	0.744286	0.705026	0.809252	0.834233	1.12342
PU7433	0	1.74294	0.394978	0.885388	0.39722	0.830727	0.499481	1.39919	1.00822	0.494898	2.02897	1.30837	1.00149	0.55971	1.18605	0.816092	0.687788	1.5101	0.505848	1.95728	1.52908	0.916999	0.795208	1.36898	1.03335	1.24279	0.600322	0.924666	1.15951	1.42761	1.55771	1.05023	1.01274	1.06742	1.14749	0.963738	0.772555	1.48933	1.16999	1.19333	0.66653	0.456361	0.973584	0.446667	0.399967	0.511428	0.734742	0.982799	0.742529
PU7206	0	2.25717	0.986451	1.70053	0.621579	1.01166	0.385836	1.35874	1.11745	0.515809	0.42145	0.897629	2.38283	0.498088	1.78209	1.23188	0.815789	1.33363	0.667553	2.62573	0.993484	0.492952	1.18907	0.454748	1.05965	1.0543	0.525372	0.722551	1.62819	4.34652	1.07938	1.04847	0.440454	1.66717	0.740769	0.972402	1.17765	0.934229	0.144148	0.982312	1.48297	0.290566	0.896863	0.595397	0.569975	0.76826	0.894658	0.890559	1.11345
PU8876	0	2.209	0.821704	0.696012	0.783997	0.751036	1.22114	0.793498	0.713628	0.793396	1.21855	0.650166	1.25843	0.821	1.33203	0.863241	1.18712	0.52943	0.568025	1.38739	1.48665	1.09683	0.795078	1.17954	1.47231	0.488794	0.710999	0.627168	1.42448	1.15673	2.1305	0.939715	0.767218	1.12743	0.59855	0.460295	0.802691	0.99373	1.1901	1.15709	0.562252	0.865449	1.59714	0.565958	0.666269	0.39754	0.812276	0.982525	0.981013
PU8671	0	1.71106	1.06009	1.02558	0.452642	0.972355	0.956878	0.906498	0.959467	0.718526	0.986222	0.898405	0.970025	0.625253	1.41059	1.47082	1.30121	0.803837	0.963969	1.03321	1.64946	1.29491	1.17605	0.900174	1.38382	0.593033	0.561655	0.786969	1.4395	1.67623	0.94667	1.42176	1.10379	1.03581	0.557588	0.388638	0.527027	0.96306	0.593818	1.07783	0.706257	1.11804	1.3147	0.9043	0.564039	0.368643	0.648199	1.08671	0.820963
PU6765	0	1.8351	1.08015	0.891265	0.818278	0.916223	0.793022	1.39847	0.965426	0.593629	1.2677	0.780729	1.14311	0.498769	1.45989	1.12123	1.14793	0.773786	0.595432	0.667595	1.632	0.914921	0.974629	0.832314	0.993891	0.991011	0.525513	0.717043	1.7765	1.1012	2.1888	0.904478	1.08928	1.12084	0.898215	0.532361	0.415711	1.65467	1.22547	1.24664	0.737725	1.29199	1.03326	0.515438	0.619246	1.00853	0.75207	0.695358	0.713761
PU7164	1	1.87814	0.822001	1.80644	1.35827	1.30748	0.464992	2.97904	1.36243	0.739216	1.57914	0.594737	8.92642	0.762925	1.49567	0.689713	1.27386	2.91339	0.708586	1.29646	0.784934	0.985923	4.53473	0.500558	1.18277	1.40174	0.390504	0.51878	2.18804	4.13387	2.11054	0.965382	0.437825	1.18598	0.59231	2.43447	2.20238	1.16974	0.834316	1.2015	1.6446	0.746515	3.3259	0.549234	0.307127	0.802434	0.943467	0.92638	1.23505
PU6732	0	2.835	0.828046	1.89101	1.106	1.32718	0.262539	1.13271	0.795655	0.510053	5.77778	0.925986	3.53006	0.847574	1.35522	0.947485	0.748395	1.73482	0.753594	1.86884	1.30263	0.288965	1.66464	0.587383	1.51162	0.940173	0.358685	0.699854	1.88764	3.47082	1.77864	1.14043	0.178017	1.07683	0.473671	1.09965	1.16464	1.17004	0.779126	1.1895	1.41642	0.503692	1.22519	0.557305	0.225333	0.664331	0.808037	0.54953	1.09664
PU8145	0	5.90837	1.23847	1.41882	1.15226	1.89433	2.12032	0.849588	1.26891	0.495508	0.676768	0.554993	2.06289	0.399377	1.4741	0.485769	1.38732	0.605263	0.716741	1.2424	0.772877	0.304592	1.08626	0.502509	1.07129	1.04825	0.700329	0.469525	1.94028	3.21501	0.866438	0.631347	0.687929	2.37135	1.09898	1.90025	0.804111	0.875937	1.86146	1.28571	0.665483	0.73752	0.873646	0.749031	0.00933333	1.73249	0.7484	0.811787	1.74977
PU8752	0	1.84924	0.854861	1.2067	0.676937	1.22967	0.10029	1.06562	1.15694	0.48625	2.59402	1.0926	1.40006	0.387764	1.30757	1.57166	1.16982	0.982132	0.883377	1.40499	1.62055	1.20868	0.959942	0.940155	0.823145	1.10876	0.339988	0.601178	2.11975	4.60713	1.85234	1.23472	0.940055	0.742105	0.665783	3.1005	0.618459	1.16349	0.408775	0.812295	0.608731	0.583268	1.24006	0.359938	0.564912	1.01739	0.627421	0.435583	0.897055
PU1452	1	1.40987	0.827072	0.75493	1.00817	0.893839	0.901529	1.06109	1.51028	0.422643	1.02981	0.756044	0.968716	0.658999	1.11232	0.999903	0.876059	0.603011	0.679506	1.26466	1.47796	0.609889	1.12648	0.961462	1.01984	0.782848	0.471315	0.823104	1.27427	1.25381	1.50783	0.841298	0.882877	1.19789	0.610768	0.743046	0.548967	1.02975	1.14078	1.68582	1.02058	1.08625	1.46027	0.5212	0.576881	0.805128	0.696033	0.68	1.00261
PU6913	0	3.18662	0.676961	0.734124	0.473288	0.76753	0.72153	0.771516	1.43368	0.591944	1.10179	0.655172	0.798628	0.32904	1.40746	0.8972	0.87318	0.884261	1.06898	0.98862	2.32617	0.956927	0.769321	1.01833	1.22745	0.898108	0.245395	0.728094	1.78405	0.848366	1.38593	0.924838	1.02888	0.832382	0.305161	0.458349	0.706422	1.05328	1.43187	1.81014	0.625362	0.892516	1.47505	0.578355	0.703201	0.699215	0.564014	0.431857	1.10952
PU6960	0	2.43105	0.523957	1.48781	0.980718	1.4525	0	1.17262	0.813285	0.515015	2.48485	0.500542	2.11127	0.637023	1.95043	1.37776	0.730919	0.836324	0.448326	1.55041	1.19926	1.09784	1.2719	0.163527	0.614031	1.14907	0.432115	0.683576	2.22515	5.98933	1.82688	1.42702	0.591594	1.0038	0.907784	4.22235	2.0951	1.05646	0.212528	1.15891	1.57374	0.186103	1.32496	0.741951	1.05914	0.484592	0.700972	0.77875	0.90259
PU6887	0	3.56218	0.999188	1.2662	0.516763	0.930175	1.09591	1.06627	1.47113	0.847693	1.13311	0.638138	1.06965	0.455452	1.35842	0.782947	0.734902	1.12185	0.9597	1.21967	0.813894	0.649711	1.3539	0.997906	1.04427	0.829433	0.395035	0.627972	1.92569	0.599803	2.5499	1.11547	0.734682	0.800708	0.372631	0.438444	1.3087	0.918987	1.22775	1.08075	0.813684	0.904101	1.52542	0.639183	0.820942	1.36648	0.783981	0.640237	1.04356
PU7345	0	2.79308	0.690523	1.48	0.714805	1.33542	0.109137	1.6468	1.33081	0.651458	1.95543	0.769609	1.63565	0.694831	1.67694	1.21834	1.03603	1.20428	0.904718	2.60772	0.97844	1.07776	1.3977	0.467818	1.21623	1.05443	0.257998	0.705313	2.06957	7.83271	1.91172	0.889945	0.447539	1.32496	0.532972	2.66151	1.46415	0.934964	0.278978	1.08801	1.07975	0.642464	1.29196	0.372725	0.513957	1.11185	0.715904	0.813752	1.05809
PU7297	0	2.0032	0.766676	0.885096	0.471827	0.772583	1.28039	1.31835	0.749894	0.659798	1.04229	0.498748	1.2355	0.426608	1.34402	1.0377	0.809661	0.927536	0.438087	0.568309	1.56086	0.536064	1.00372	1.03011	0.848947	0.578502	0.418539	0.503254	1.66734	0.872157	1.58556	0.753203	1.14888	1.26523	0.804152	0.93399	0.681005	0.941261	0.905061	1.36093	1.05313	0.791435	1.98578	0.774564	0.630799	0.471243	0.820414	0.952962	0.953143
PU8926	1	2.4375	1.10952	1.47919	0.676417	1.12852	0.647011	0.624888	0.92896	0.359414	1.00528	0.600578	1.86402	1.35946	1.08476	1.30926	0.843907	0.457119	0.516215	1.17001	1.90082	1.39853	0.955422	1.28209	0.91414	1.18477	0.115554	0.673884	1.62011	1.97727	0.875854	0.978373	0.697698	1.00234	0.936514	0.169915	1.23213	1.40184	1.08609	0.913555	1.41041	1.06155	1.16052	0.574799	0.55844	0.457109	0.6086	0.839385	1.29892
PU6932	0	1.96396	0.79572	0.814186	0.525664	0.453437	0.49677	1.5285	0.852249	0.452635	2.50833	1.40071	1.03991	0.518856	1.6924	1.19326	2.06157	1.08424	0.290374	0.724088	1.12569	0.910798	0.985127	1.33413	0.893333	0.358431	0.861078	0.161157	1.61206	2.26806	2.68088	0.735883	1.16523	1.81419	0.468687	1.81056	0.615575	0.957161	1.1881	1.11513	0.580303	2.5247	1.65981	0.501779	0.303947	0.787977	0.778207	0.601881	1.06307
PU8449	1	1.7817	1.04186	1.74047	0.801158	1.1136	0.157072	1.64704	1.24998	0.670431	2.49228	0.793143	3.13862	0.782239	1.74778	1.18445	0.876472	1.56435	0.817847	1.67518	0.812998	0.928178	1.3628	0.498625	1.03888	1.13096	0.369765	0.670708	1.81712	5.28106	1.78828	1.10735	0.377478	1.45869	0.571707	2.36038	1.86755	1.17148	0.771976	1.33112	1.42194	0.319127	1.11686	0.473962	0.539047	0.667533	0.80776	0.875467	0.984257
PU7083	0	1.72527	0.854362	1.04514	0.586393	0.893917	0.994915	0.680137	0.894754	0.527432	0.978997	0.587118	1.0386	0.484292	1.31724	1.28015	0.585065	0.554292	0.944977	0.905953	1.8735	0.495935	0.78299	0.96586	1.03433	1.00892	0.250927	0.713883	1.24071	1.5191	1.78351	0.951609	0.942536	1.11524	0.474659	0.723718	0.82504	1.32069	0.751014	1.53326	0.933771	0.718238	1.2639	0.648758	0.72885	0.617602	0.866625	0.628261	1.05565
PU6790	0	2.33333	0.976321	0.935661	0.928571	0.77361	1.3316	1.20611	1.44083	0.560929	1.09316	1.60155	0.95837	0.404325	1.83092	0.98849	0.392814	1.49604	0.540601	1.61327	2.6766	2.08118	0.870739	0.865716	1.31025	1.02228	0.939528	0.569787	2.46867	1.69768	1.19965	0.521939	1.4058	1.12933	0.573497	1.49915	0.666012	0.641139	1.2042	1.34867	1.26993	2.65649	1.0237	0.771108	0.243461	0.344288	0.552511	0.688073	0.58465
PU8653	0	1.57979	0.934093	1.26779	0.344268	0.645962	0.691217	0.80179	0.848735	0.514824	1.13617	0.908604	1.08888	0.406671	1.31587	0.937332	0.854556	0.890815	0.51049	1.07757	1.64113	0.349125	0.986074	1.2359	1.29608	0.850652	0.570586	0.753986	1.33714	1.05214	2.29538	1.19856	0.992612	1.06215	0.527314	0.732655	1.49613	0.924438	1.31085	1.29246	0.692825	0.809056	1.35242	1.02883	0.717066	0.954653	0.889765	0.78093	1.06993
PU1310	0	2.04598	0.981228	0.994497	1.11708	0.951399	0.749714	0.81524	0.940704	0.532207	1.15578	0.647494	0.762495	0.453829	1.79826	0.743839	1.13882	0.700632	0.626786	1.20364	1.68276	0.750066	0.980666	0.917129	1.48894	1.09748	0.723121	0.522457	1.32852	1.28431	1.89444	0.852975	0.828501	0.967684	0.806411	0.655785	0.608509	0.982361	1.10805	1.30376	0.848416	1.23349	2.1027	0.682122	0.626684	0.723805	0.753573	0.800725	0.847865
PU6751	1	4.6689	0.647389	1.64155	0.943531	0.974318	0.00987798	1.34892	1.01185	0.625984	1.84362	0.670506	1.3413	0.683075	1.33089	1.60927	0.903436	0.913638	0.499882	1.77441	1.80427	0.727802	1.12726	0.985131	0.857102	0.725	0.598358	0.524976	1.40418	5.53243	2.32531	1.02885	0.707827	1.4606	0.632547	2.48306	0.928908	0.922779	0.200152	1.31754	0.932902	0.676623	1.24577	0.475637	0.149826	0.764439	0.951322	1.05986	1.18898
PU8719	0	2.85907	0.735452	0.727929	0.995684	0.652901	1.17172	0.72311	1.08985	0.594621	1.0397	0.331544	0.913201	0.6891	1.63855	1.05477	0.921634	2.04626	0.437451	1.19482	1.28416	0.983402	0.806305	1.14156	0.944089	1.19882	0.432	0.569029	1.60458	0.975066	2.90335	0.80113	1.0168	0.646237	0.387607	0.413233	0.602665	0.82598	0.921476	0.927417	0.712716	1.11806	1.66041	0.552622	0.40039	0.920719	0.572993	1.42632	1.49575
PU8969	0	1.19512	0.675409	1.14487	0.126081	0.916377	0.470554	0.728696	1.1555	0.461442	1.40624	0.268672	0.73571	0.765975	2.28433	0.888136	1.14023	0.735564	0.573396	1.31617	2.07187	1.10636	0.865642	1.47335	0.940005	0.748126	0.38383	0.446819	2.09167	1.12761	1.06668	1.00517	0.912184	0.917298	0.29461	0.686688	0.661096	1.42955	1.29166	0.803707	0.895019	1.46429	1.10327	0.356874	0.326656	0.60153	0.798258	0.832829	1.2359
PU6786	0	2.42845	0.76171	2.05221	0.914463	2.08011	0.655335	2	1.09465	0.929047	3.95376	1.06609	4.16218	0.755376	1.49085	1.16613	0.703772	1.17832	1.24619	1.57418	0.794785	0.848675	0.947052	0.423133	0.843315	0.929239	0.265977	0.808957	1.47535	3.07113	1.25514	1.49546	0.194869	1.31366	0.583465	1.17643	9.19524	1.08725	1.23785	1.04829	1.28583	0.493124	1.42387	0.603034	0.358674	0.886346	0.517746	0.627638	1.12382
PU7435	0	6.23383	0.817445	1.13169	0.63582	0.938294	0.939394	1.25067	1.43745	0.555583	1.16262	1.37656	0.97398	0.414127	1.7631	1.28984	0.870356	0.723817	0.296875	1.01021	1.43145	2.00303	0.897949	1.48785	0.791834	0.628265	0.710271	0.474091	1.51571	0.760851	2.52993	0.678311	0.906057	0.937099	0.70347	0.260223	0.617021	1.43894	1.18982	1.34785	0.893235	1.03806	1.81912	0.30117	0.630642	0.637991	0.471945	1.22829	0.875877
PU1254	0	1.00988	1.06643	1.29223	0.786807	0.629496	0.0171062	1.44431	1.25223	0.892552	1.93276	0.577977	0.899447	0.573856	1.94952	1.80868	0.476854	0.443232	0.362794	1.8979	1.08602	0.762928	1.07102	1.76777	0.990209	0.84106	0.357018	0.444382	2.0754	5.50354	2.74963	1.00184	0.901123	1.24306	0.533055	0.833333	1.90212	0.97274	0.513306	1.09595	1.2254	0.489933	1.43893	0.580513	0.26257	0.910056	0.941957	1.02338	0.953852
PU8780	0	1.67417	1.09085	0.889161	0.591496	0.543279	0.677954	1.42562	0.73494	0.838279	0.738489	0.986742	1.34238	0.577208	1.22782	1.68015	1.05058	0.962871	3.78961	1.07315	1.88409	0.564839	1.05519	0.882784	0.993516	1.07079	0.808903	0.635849	1.33643	1.16612	1.63472	1.44949	0.990319	1.02487	0.589917	0.88073	0.290432	1.31607	1.16263	2.06213	0.812289	0.842918	0.77142	0.540014	0.560086	2.24722	0.768068	1.0927	0.84745
PU7075	0	1.87771	1.20372	1.18697	0.232683	0.8806	1.11999	0.890146	0.765769	0.619961	0.997999	1.16935	1.08589	0.648215	1.36088	0.73761	0.970882	0.903743	0.923157	0.869991	2.40819	1.10535	0.857418	0.831138	0.675605	0.613019	0.422018	0.415901	1.49674	1.2891	2.55603	1.31779	0.693272	0.722965	1.45334	0.414789	0.813869	1.32877	1.05704	1.3577	0.865454	0.726337	1.86528	0.318966	0.528336	1.03983	1.06003	1.0437	0.898026
PU8882	0	1.74269	1.06688	2.98107	0.477327	1.31872	0.573446	2.33368	0.872558	0.962199	0.865385	1.23913	6.17291	0.598333	1.76667	1.25429	1.6543	2.41371	1.31117	2.72012	1.64918	0.77961	1.20502	0.294051	0.43569	0.877138	0.372438	0.65013	1.94689	2.03612	1.39203	1.07877	0.505582	1.10567	0.934375	1.21531	1.18794	1.0295	0.305714	1.4446	2.21423	0.507937	0.846835	1.19011	1.54971	0.835328	0.943484	0.642682	1.86616
PU1313	0	9.24706	1.24408	1.03442	0.556827	0.90264	0.844926	0.952091	1.11219	0.387824	1.04284	0.706812	0.653625	0.338225	1.17157	1.27058	1.41524	1.34044	1.06287	0.911271	2.42269	0.973146	0.977768	1.12597	2.20345	0.627242	0.358402	0.405246	1.86821	1.53128	1.79715	1.14358	1.29507	0.913307	0.362597	0.886957	1.51298	1.13226	0.96	1.78982	1.03994	1.01403	1.61434	0.473419	0.669447	0.622997	1.50133	1.36016	1.12726
PU8768	1	1.95952	0.89667	1.01832	0.673826	0.936635	0.75857	1.13971	1.19005	0.701163	1.19308	0.727018	1.03492	0.74493	1.14162	1.1414	0.788352	0.648215	0.665681	1.02398	1.86424	0.511688	1.04922	1.02691	1.45995	0.87879	0.532681	0.639837	1.25369	1.31603	1.43039	1.02123	0.946315	1.24622	0.699493	0.724607	1.04711	0.811486	1.03268	1.36808	0.804728	0.942275	1.17163	0.807714	0.752933	0.673441	0.929765	0.869113	0.935423
PU6664	1	13.2598	0.689429	0.973632	0.44676	1.05804	0.637843	1.49051	1.27972	0.428161	0.591212	0.961409	1.00025	0.630773	1.88639	1.92614	0.736618	0.598339	0.623932	1.01815	1.68443	0.750094	0.837888	1.14163	1.22527	1.15444	0.260227	0.456385	1.69062	1.5267	1.41721	0.7212	0.822756	1.15979	0.625924	0.79974	0.825011	1.51632	0.655521	0.907137	0.736818	1.00532	1.23085	0.398988	0.599592	0.779563	0.968486	0.745163	1.25867
PU1288	1	2.03747	0.722997	1.32676	0.300408	0.939822	0.732241	0.881913	1.29992	0.65776	1.23453	0.757023	1.03491	0.424381	1.47933	0.781975	0.893359	0.547876	0.705495	0.83525	1.72447	0.594291	1.01935	0.96723	0.954684	0.974205	0.410429	0.513737	1.29247	1.36022	1.54044	0.942566	0.769883	1.10696	0.298934	0.540816	1.12269	1.07257	0.817614	0.985366	0.809295	0.836521	1.11321	0.433074	0.772884	0.517459	0.646606	0.775502	0.830297
PU1290	0	2.0317	1.22097	1.87978	0.783079	1.0117	0.21305	2.08748	1.03393	0.751529	1.06679	1.63366	1.92528	0.698277	1.60341	1.68273	1.15	0.960371	0.803151	1.51089	1.71824	1.25697	1.35797	0.622971	0.689962	0.851612	0.516007	0.705073	1.54682	3.829	1.78691	0.732209	0.808388	0.894132	0.618048	3.16495	1.53235	1.23551	0.213839	0.959866	1.24845	1.37844	1.49851	0.359866	0.186293	0.790519	1.10629	0.912677	1.1199
PU1324	1	2.15644	0.77016	0.720991	0.566097	0.966102	0.720462	0.907523	1.06595	0.623129	1.28551	0.890395	0.964721	0.759624	1.07337	1.29941	0.956981	0.665485	0.455062	1.39836	1.51121	0.57459	1.1682	0.966246	1.2934	0.887162	0.612613	0.702427	1.39018	1.36224	1.64745	0.763952	0.801552	1.14529	0.693209	0.645188	0.56224	1.11127	0.950512	1.57574	1.00814	0.902417	1.3874	0.820694	0.660417	0.673547	0.655872	0.900872	0.915119
PU6912	0	1.31388	0.722184	0.951338	0.556565	0.79796	0.786431	1.41546	0.836802	0.679379	0.940358	0.627811	1.2133	1.40674	2.64317	0.747807	0.633106	1.38158	0.640915	1.09573	1.50938	0.571174	0.874343	1.56788	0.709461	0.974268	0.683359	0.419338	2.31767	1.19581	2.0502	0.982052	0.957461	1.11465	0.404382	0.489613	0.473044	0.774045	0.796673	0.795222	0.718337	0.955787	0.78694	0.407562	0.543235	0.739084	0.807069	0.968692	0.976874
PU8822	0	2.27185	0.749373	1.04277	0.340653	0.893746	0.931393	1.08354	1.02522	0.664447	0.705036	0.485728	1.41359	1.27082	0.801716	0.928277	0.571044	0.746632	0.483146	0.769894	1.7074	0.479008	1.17421	1.28247	1.09892	1.05456	0.310428	0.51391	1.03701	1.75476	1.95642	0.884981	1.18286	1.48016	0.489115	0.597701	0.664204	0.74156	0.95805	1.24049	1.03512	0.852295	1.04672	0.268989	0.678305	0.696699	0.896312	0.70362	1.03307
PU7302	0	1.85451	0.689643	1.10913	0.496146	1.16707	0.483464	1.24274	0.755198	0.983536	2.72999	0.652285	0.879173	0.867716	1.69644	1.84672	0.862998	0.465221	1.08435	1.70842	1.65927	0.563891	0.715285	1.69813	1.48647	1.47313	0.343822	0.924955	1.35202	1.52571	1.08458	0.822324	1.16021	1.36715	0.657112	1.28441	0.850515	1.04613	0.715822	1.74436	0.783074	1.47899	0.667881	0.596395	0.441792	0.589035	0.818574	0.33515	0.737363
PU1428	0	3.22348	0.766344	1.00445	0.729266	0.696468	0.821943	1.1863	0.892255	0.53837	1.35938	0.441145	0.816952	0.936951	1.70552	1.44439	0.624125	0.932483	0.974982	0.707337	1.74318	1.3274	0.98138	0.897432	1.0585	0.613049	0.599758	0.642271	1.51606	1.14822	1.05682	0.447291	0.961806	0.735094	0.817295	0.957479	0.537092	0.956479	1.33795	0.779769	0.648517	1.11125	1.56748	0.454255	0.78982	0.713071	0.986263	0.662991	1.00205
PU1299	1	1.54184	0.681774	1.19713	0.661317	1.08727	0.219617	1.4947	1.2341	0.632121	1.6859	0.973344	1.13961	0.762339	1.85598	1.7313	0.804534	0.896481	0.685405	1.7958	1.65673	0.490152	1.20332	0.991381	1.25912	0.691502	0.510783	0.578245	1.91776	3.214	1.81949	0.915885	0.730198	1.28483	0.620334	2.45165	0.636701	1.2402	0.830189	1.35948	0.93721	1.12393	1.21796	0.406364	0.303603	0.626828	0.713304	0.942749	0.970105
PU7200	0	1.60262	0.823554	1.45606	0.846523	1.26749	0.618356	2.50992	1.1674	0.979492	1.02643	0.92946	4.28267	1.0345	1.26055	0.759653	0.521933	2.44896	0.524928	1.33176	0.820276	1.44231	1.64239	0.366437	1.10118	1.29066	0.89567	0.606341	1.66333	2.7013	2.26411	0.940307	0.43811	1.38068	0.606845	2.07715	2.39834	1.06113	0.922758	1.21217	1.58049	0.457423	2.0683	0.658736	0.798974	0.782019	0.936642	0.863731	0.917988
PU7010	0	2.85647	1.39898	0.689362	0.384559	0.727969	0.851963	0.63099	1.03954	0.774124	0.691559	0.82989	1.02315	0.634855	1.86924	1.29123	1.16031	0.595303	0.561379	1.05225	1.27466	0.778437	1.14868	0.793754	1.26173	0.558564	0.553366	0.61498	2.38647	1.44019	2.61884	0.793136	0.980288	0.994074	0.385517	0.642284	0.456291	0.817035	1.03668	1.20991	0.832253	0.842679	1.19352	0.682238	0.622844	0.780164	1.0502	0.539511	0.886406
PU6762	1	1.73588	0.872708	2.26754	1.31088	1.29123	0.467105	1.35014	1.16954	0.784272	4.00741	0.575464	20.6252	1.47928	1.45546	0.593192	1.19134	3.55997	0.733068	1.21577	0.599658	0.96994	4.54094	0.201193	1.0017	1.2162	0.518465	0.638811	1.64858	1.5463	1.5756	1.01124	0.0564419	1.43244	0.928961	1.47467	1.6027	1.1987	4.0566	1.31371	2.05603	0.592531	2.88149	0.557391	0.221532	0.800056	0.982384	0.832423	1.48651
PU8887	0	1.52519	0.985525	1.66536	0.565561	0.862168	0.710858	0.826416	1.02817	0.599639	3.02305	1.23553	1.14543	1.31532	1.73607	1.03827	0.705829	1.35949	0.881052	1.01266	2.02528	0.377151	0.756859	1.50769	1.27233	0.949802	0.308256	0.653947	1.78444	1.67384	1.75493	0.734302	0.842273	0.812253	0.618459	1.0397	0.629202	1.0031	0.979092	1.00142	0.966829	1.11571	1.6826	0.538989	0.167362	0.898331	0.832679	0.989859	1.19964
PU7383	0	1.47321	0.693018	1.26019	0.558499	0.735219	1.11159	1.44644	0.689466	0.980237	0.981586	0.299225	1.0143	0.684615	1.34025	1.19531	0.914648	0.632951	0.595649	0.921937	1.34274	1.05816	0.863008	1.20017	0.829307	1.10944	1.34771	0.561351	1.84305	1.06817	1.09237	0.853357	0.62056	1.36484	0.755542	0.369745	0.186709	1.22061	0.752461	1.759	0.732236	0.655997	0.714413	0.608495	0.778723	0.956796	0.57565	1.16433	1.58686
PU7044	1	1.02581	0.809543	1.36383	0.824324	1.57745	0.394076	2.54312	1.14197	0.584789	1.24051	1.00921	2.69885	0.753698	1.49778	1.18882	1.02981	2.12644	0.195942	1.69959	1.48383	0.796808	2.35447	0.673198	0.730374	1.17623	0.553555	0.653069	1.78656	1.16372	1.88611	0.647656	0.594763	0.856958	1.06356	2.11421	4.32018	1.34073	1.41133	1.10019	2.06635	1.08343	1.42865	0.330547	0.727547	0.549757	0.853656	0.778469	0.901502
PU8532	1	1.82622	0.803385	1.41358	0.924925	1.33251	0.144807	1.32881	1.12769	0.654617	1.22193	0.692387	2.57879	0.969773	1.4235	0.771327	1.14726	1.97774	0.733258	2.00679	0.957006	0.919444	2.63175	0.424996	1.22063	1.15738	0.510001	0.629582	1.69152	5.83579	1.93118	0.945434	0.484388	0.998998	0.582742	1.52452	1.25376	1.11708	0.649219	1.3562	1.82915	1.06673	2.08202	0.556562	0.530162	0.539613	0.813293	0.856098	1.30673
PU7431	0	2.05556	1.1645	0.825578	1.34867	0.931884	0.880084	0.860815	0.799355	0.615143	1.29258	0.905852	0.889616	0.707478	1.53471	0.989196	0.906722	0.709077	0.830812	1.01987	1.09835	0.719319	0.762344	1.13933	1.24404	0.908321	0.410576	0.575376	1.46756	0.964766	1.38431	1.27504	0.821926	0.855235	0.41258	0.804616	1.90868	1.02675	1.0306	1.04993	0.871172	0.72257	1.43799	0.806187	0.694136	0.531359	1.10923	0.855784	1.0327
PU7363	0	1.04968	1.03725	0.923039	0.777816	0.60042	1.09919	0.935318	0.904592	0.561354	1.077	0.487662	0.873885	0.748899	1.21784	1.12689	1.02576	1.62835	0.762774	1.12934	1.69965	0.706977	0.891363	1.16004	0.936502	0.498208	1.29837	0.815609	1.52279	1.22867	1.90709	0.81319	0.89847	1.39664	0.514993	0.380103	0.492525	0.917853	1.13881	0.850792	0.835125	0.801246	1.06545	0.709757	0.730407	0.555801	0.719219	0.248875	0.900387
PU1267	0	2.5782	0.75	1.49133	1.12299	1.63002	0.838343	0.850586	1.04417	0.767166	0.933086	0.790921	6.13992	0.84	2.01392	1.28391	0.3056	1.27715	0.543965	1.59835	1.0633	0.882105	1.05294	0.360421	0.647408	0.859457	0.523311	0.602672	2.17149	2.40038	1.7713	1.21802	0.286301	0.98121	0.590857	1.94603	1.79459	0.921384	0.311514	1.05607	1.1876	0.204051	0.853412	0.697532	0.509421	1.05373	1.06198	0.989504	0.850442
PU7428	0	2.58271	0.980503	1.55211	0.712917	0.629062	0.560695	1.29449	0.916837	0.551377	1.56904	0.717179	1.1114	0.662167	1.64134	0.989982	0.641241	1.05272	0.602671	1.80879	1.9445	1.22764	0.900458	1.11204	1.53967	1.06482	0.456468	0.614906	1.98175	3.75163	1.70249	1.01131	0.724844	1.58414	0.511634	0.853757	0.764829	1.03098	1.00335	1.09005	0.922252	1.28913	1.25176	0.584174	0.264718	0.91214	0.833941	0.679021	0.918157
PU1316	0	3.09966	0.650768	0.708061	0.452063	0.65174	1.07103	0.672597	0.980136	0.321208	1.13565	0.515089	0.999255	0.976728	1.35515	1.53012	0.880282	1.29184	0.505322	1.15739	2.56228	0.399051	0.908834	1.21822	0.920242	0.759214	0.575486	0.484861	1.39625	0.691828	1.5578	0.93649	1.35965	0.718069	0.491018	1.00202	0.453585	1.34156	1.07742	0.813382	0.749428	0.91642	1.42081	0.551046	0.766764	0.628266	0.832735	0.508273	0.808446
PU6884	0	2.20117	0.912414	1.1645	1.00198	0.542201	0.780276	1.25011	1.23335	0.493949	1.38645	0.916176	0.658163	0.614442	1.15531	0.833549	0.92117	0.681669	0.840117	1.9545	1.13242	0.713392	1.13915	0.734349	1.16511	1.18008	0.578313	0.412353	1.47346	1.31391	1.36588	0.739744	0.808979	0.823306	0.463821	0.489123	0.427297	1.22481	1.34734	1.12092	0.900598	1.3613	0.999509	0.643074	0.960439	0.611957	0.972521	0.644407	0.712073
PU6866	0	1.68627	0.862443	1.22812	0.792975	0.785302	1.01547	1.09073	1.05734	0.460783	0.979641	0.629397	1.28765	0.569315	2.45713	1.26507	0.471332	0.978762	0.190456	1.3106	2.70066	0.175656	0.797024	1.0344	1.09846	0.900526	0.482	0.506201	2.26713	1.37648	2.4021	0.898874	1.34508	0.724306	0.616976	0.71069	0.719388	0.867449	0.888521	1.32872	0.787372	0.720879	1.8161	0.526134	0.948105	1.17456	0.83546	1.06924	0.771998
PU8130	0	15.1875	0.892794	0.94632	1.25659	0.581184	0.402235	1.12358	1.80684	0.386751	1.532	1.02472	1.34891	0.447219	1.05757	1.72934	1.08939	0.636297	0.208654	1.01073	52.4286	0.526786	0.782292	1.3393	0.921491	0.726949	0.455102	0.510578	1.17798	4.66725	2.34704	0.601445	1.14449	1.29612	0.60986	1.3011	0.627119	1.50097	0.912058	0.818074	0.83791	0.859232	0.922901	0.530633	0.141044	0.582977	1.6431	0.916372	1.97214
PU7071	0	1.16609	0.753685	1.09854	0.519757	0.864064	0.73876	1.79629	1.3979	0.565311	1.70683	1.07823	0.602328	0.451131	2.46904	1.55906	0.959012	0.517737	0.177624	0.767782	2.73668	0.66893	0.807633	1.59282	0.858993	0.505424	0.749492	0.50924	2.26285	1.99647	1.14057	1.31912	0.993214	0.773087	0.644653	1.07317	0.660702	1.57682	1.32849	1.59395	1.12089	2.02533	1.60976	0.450833	0.197586	0.436874	0.6575	0.655678	0.991123
PU6624	0	1.53399	1.10979	1.87483	2.56495	0.887203	1.05538	3.23192	0.950375	1.00735	2.25074	1.61789	5.81984	1.22255	1.09714	1.49537	1.17126	1.48181	1.44339	2.07622	0.635575	1.43827	1.3547	0.143669	1.02593	1.10048	0.818523	0.731238	1.4273	3.63149	2.96645	0.818683	0.655723	0.880737	0.428168	1.51507	1.6008	0.961742	0.934681	1.93316	1.81834	0.251309	2.01211	0.837194	0.905908	1.19848	1.18058	0.498145	0.657043
PU8944	0	1.36427	0.964201	1.08571	0.432432	0.826869	0.512741	1.07729	0.987413	0.535454	1.46314	0.761839	1.31596	0.553867	1.9393	1.19368	0.698374	1.83864	0.803336	0.913591	1.94853	0.885036	0.672357	0.848044	0.932211	0.450968	0.502347	0.647163	1.74254	2.16474	2.55077	1.09436	0.403408	0.865747	0.982242	0.778022	0.712188	0.857184	1.61336	1.17818	0.86005	0.882442	1.03025	0.38329	0.371937	0.632944	1.07974	0.359621	1.31208
PU8834	0	1.18079	0.594468	0.855161	0.460622	0.880554	0.656041	1.21998	1.09629	0.666959	0.912378	0.766176	1.17098	0.491684	1.88189	0.896499	0.881316	0.665759	0.525227	0.929016	1.93647	0.8	1.05838	0.949571	0.88161	0.726646	0.65493	0.795422	1.89048	1.03962	1.1819	1.60906	1.15235	0.626764	0.541763	0.481375	0.802525	1.02635	1.19964	0.577964	0.86429	0.67199	0.980735	0.436792	0.886823	0.611234	0.997561	0.713636	1.15269
PU6894	0	5.42424	0.759634	1.61848	1.03396	0.911359	0.294067	1.10475	1.12884	0.712681	11.7547	1.35024	1.12303	0.845059	4.0583	1.09489	0.509624	0.929845	0.495513	1.82217	1.17418	1.25881	1.60857	0.685526	0.774456	1.25982	0.401491	0.564989	2.48435	3.19344	1.56636	1.48326	1.21667	1.1901	0.468201	5.90707	1.02428	0.731998	0	1.09831	1.33769	1.18467	1.30176	0.53923	1.35185	0.395261	1.00174	0.643131	0.931227
PU6961	0	1.62385	1.10918	1.13428	0.467946	1.02717	0.712564	0.841288	0.923456	0.505196	1.20308	0.732558	1.06317	0.737768	1.55071	1.31788	0.816726	0.82234	0.517526	1.09363	1.82191	1.23352	1.13115	1.02214	2.21308	0.985488	0.607242	0.730299	1.38723	1.44278	2.27722	1.17731	0.869633	0.975906	0.275641	0.867161	0.484545	1.08932	1.16652	1.53325	0.820652	0.858669	0.985313	0.622039	0.782392	0.577697	1.01691	0.460376	1.0499
PU6819	0	1.90952	0.854844	1.14644	0.662972	0.742909	1.10526	0.830497	1.36447	0.901452	0.942525	0.384455	1.09245	0.836554	1.8364	1.43401	0.858614	0.719125	1.04381	0.898243	1.25737	0.564124	0.778382	1.29669	1.12637	1.02927	0.247937	0.503787	1.86292	1.07333	1.54499	0.989036	0.72164	1.04742	0.402435	0.409494	2.12992	1.20852	1.21926	1.39127	0.811765	0.888199	1.25726	0.715632	0.688074	0.824524	1.07188	0.183036	0.899234
PU8794	0	2.69095	0.657724	0.933137	0.379002	0.629193	0.854407	0.772962	1.20761	0.660297	1.34459	1.16006	1.25973	0.531626	1.51148	1.52578	0.67099	1.2336	0.461606	1.34409	1.36244	2.56403	0.950087	1.1557	0.698797	0.950077	0.229983	0.391526	1.42708	1.56535	2.12254	0.504725	0.833823	0.926103	1.04825	0.699642	1.37772	1.09482	0.990139	1.51967	0.560404	0.994778	1.51523	0.617628	0.735152	0.533694	0.797373	1.84	1.08841
PU7251	0	2.99419	0.428158	1.7264	0.515898	0.971298	1.52308	1.11274	0.805536	0.928353	2.97143	0.980483	1.70624	0.947803	1.33541	0.598335	1.69585	1.41927	0.625351	1.9811	1.5837	3.12705	1.10323	0.303409	1.00858	0.806556	0.0814066	0.430106	1.25066	2.66465	2.07842	0.883411	0.670886	1.06074	0.950575	1.75993	2.50777	0.704908	0.37381	1.43111	0.963545	0.264798	1.41351	0.604352	0.414424	0.749616	0.747802	0.628444	1.40221
PU6784	1	2.36728	0.491328	0.918832	0.313158	0.843484	0.906211	1.09149	2.00861	0.535683	1.17456	0.60437	1.25067	0.745536	1.09806	1.73177	0.734113	0.528922	0.452274	0.810743	1.76931	1.07365	0.903136	1.03314	1.1686	0.715097	0.448681	0.721598	1.31666	1.85758	1.16294	0.648917	1.05284	1.23475	0.840319	0.528795	1.2146	1.52933	0.79418	1.13688	0.57621	1.09619	1.30381	1.02848	0.405943	0.34195	0.578023	1.35675	1.01481
PU8977	0	1.95973	1.24885	1.06879	0.288757	0.952798	0.416609	0.588755	1.02327	0.736503	2.2545	0.258378	0.694746	0.322878	2.20154	1.49561	1.50794	0.986293	0.687013	1.39967	1.555	0.505632	0.940044	1.65364	0.909438	0.573669	2.61947	0.474518	2.07592	2.47949	1.92287	1.14019	0.829757	0.687911	0.635172	0.238897	0.208151	0.730984	1.54429	0.982475	0.676185	3.25799	1.09374	0.265474	0.155565	0.234649	0.501933	0.642512	0.557898
PU8603	0	2.99569	0.699787	1.41811	0.618564	1.15406	0.534283	1.0864	1.0734	0.611232	3.36536	0.575975	2.34353	0.774151	1.16609	1.10222	0.729504	1.21285	0.660569	1.28533	1.05469	1.28496	1.2974	0.499296	1.0229	1.11882	0.393962	0.740286	1.42809	3.50359	1.78956	1.28231	0.23331	1.42414	0.465067	1.91821	1.57748	1.20036	1.00637	1.25763	1.35284	0.430103	1.00322	0.437448	0.594055	0.588699	0.856508	0.532316	1.20765
PU6958	0	2.24938	0.776573	1.27366	0.423713	0.942267	0.910004	0.894802	1.24671	0.587988	1.14163	0.790677	0.610828	0.325459	1.87473	1.42417	0.57845	0.402709	0.556988	1.08248	2.34599	1.44921	0.949953	1.0375	1.14128	1.04936	0.357402	0.663513	1.91273	1.06618	1.87222	1.25602	1.06671	0.87306	0.22089	0.544399	0.863798	0.894241	1.00079	1.01857	0.734766	0.716892	1.86443	0.93906	0.612242	0.388584	0.703317	0.608236	0.970949
PU1266	0	2.11807	1.01033	1.46109	0.815964	1.58692	0.42462	1.71529	1.26082	0.679998	1.11621	0.805609	4.66842	1.04324	1.56364	1.13083	0.742653	1.21178	0.995408	1.59233	0.906323	0.96124	1.36037	0.433633	1.04628	1.15424	0.662479	0.791495	1.52579	3.2914	1.72921	0.869322	0.221515	1.33263	0.521081	2.961	1.72754	0.891947	0.580925	1.13117	1.49894	0.445011	1.14444	0.438656	0.451576	0.631884	0.926665	0.699055	0.847467
PU6761	0	1.9616	0.809226	2.43319	0.741295	1.47732	0.74878	1.24892	1.23965	0.526185	3.4539	0.688939	3.23961	0.888966	1.51114	1.49006	0.634344	0.889366	0.637115	2.6024	1.05117	0.657149	0.935105	0.207673	0.83084	1.11955	0.405409	0.515605	1.70846	5.58746	1.66165	1.39946	0.42941	1.17708	0.433369	2.9282	1.76803	1.04875	0.231099	1.17952	1.23326	0.244953	1.28868	0.452097	0.00549451	0.540044	0.757569	0.803361	1.19358
PU8125	0	1.83297	0.714286	0.973286	0.471399	0.589501	0.835481	0.872288	0.906429	0.620207	1.15917	0.655533	0.617612	0.546499	1.52632	1.0112	1.14669	0.866779	0.509066	0.833019	1.99019	1.37027	1.00871	1.50567	1.40244	1.02569	0.623898	0.616906	1.81015	1.08497	2.63952	0.940228	1.12653	1.07358	0.803225	0.823655	0.713417	1.52576	0.815717	1.41964	0.86832	0.575444	1.68157	0.49596	0.832844	0.555867	0.891688	0.626631	1.15242
PU8460	0	2.35565	0.929956	0.868526	0.423745	0.847645	0.668843	1.10997	1.15586	0.596019	0.792165	0.582865	1.06507	0.580392	1.07702	1.09017	0.842423	0.842183	0.479839	1.03467	2.27087	0.979387	0.875089	1.25843	1.32797	1.02839	0.766895	0.764873	1.42558	1.09514	1.76334	1.04517	1.17182	0.858686	0.489575	0.620404	0.69955	0.940956	1.06816	0.833069	1.20629	0.730678	1.22762	0.309601	0.660953	1.04421	0.762395	0.757564	1.03387
PU7321	0	9.73684	0.97274	0.816406	0.659341	1.07112	0.82445	1.51527	0.64002	0.548607	1.23227	0.796057	1.13437	0.508912	1.45776	1.06536	0.636764	0.894069	0.617143	0.853517	1.54641	1.03764	0.969674	0.866001	0.928192	0.514335	0.477052	0.548473	2.23886	1.0324	3.40783	1.36874	0.888591	0.867853	0.58167	0.540701	1.19882	1.07066	1.59579	1.11349	0.624183	0.977889	1.31459	0.376238	0.863051	0.998866	0.684358	0.634169	0.909564
PU6851	0	2.33981	0.787871	0.995866	0.54789	0.948519	0.669796	0.967334	0.969962	0.312092	1.03024	0.980783	0.91565	0.478752	2.09995	1.1113	0.563165	0.708488	1.06921	1.13957	2.7749	0.567831	0.691672	1.14732	0.859919	0.936246	0.705108	0.526694	1.9224	1.33061	3.51103	1.08118	0.911782	0.8809	0.686847	0.699945	0.608414	1.01116	0.988288	0.587835	1.00216	1.53764	1.45012	0.197398	0.786165	0.671124	0.829322	0.651499	1.2379
PU6993	0	0.652715	1.0177	1.232	0.666229	1.1293	0.627806	1.09823	1.1272	0.496974	0.598239	1.02347	0.829396	0.669094	1.8775	0.988439	0.783885	0.628554	1.01941	0.993947	0.952624	0.814419	1.25438	1.09133	1.35222	0.977711	0.303842	0.539309	1.97206	1.98719	1.43937	0.913725	0.963269	0.852464	0.708395	0.186279	0.58186	0.954705	1.1485	1.60322	1.0636	0.880349	1.76719	0.466243	0.378205	0.509025	0.672328	0.944838	1.16685
PU8954	0	1.97901	0.683787	0.890032	0.439072	0.725233	0.728445	1.33464	1.18203	0.450467	2.03432	0.780859	0.703724	0.563863	1.65251	1.48872	1.13981	0.752646	0.241589	1.49475	2.71338	0.654389	1.08302	1.56599	0.703435	1.09667	0.46256	0.405647	1.56276	2.08474	1.28341	1.07523	1.08841	0.950404	0.568752	1.15186	0.722254	1.02367	1.08102	1.53078	0.718972	1.02609	1.84613	0.403634	0.24176	0.66098	0.821883	1.16133	0.672811
PU8833	0	4.47887	0.537818	1.17429	0.469777	1.192	0.684121	1.615	1	0.480885	1.20551	0.884871	0.541757	0.590729	1.43258	1.77167	0.711401	0.550684	0.367485	2.13288	1.40507	0.648639	0.903301	1.37257	1.08197	0.852834	0.529915	0.952824	1.48189	2.47471	2.14855	1.4119	0.745235	1.18226	0.616277	0.827482	0.754839	1.11342	0.773358	0.827393	0.773945	0.691161	1.39555	0.555822	0.39526	0.819756	0.889647	0.536016	1.15674
PU6688	1	1.76096	0.7564	1.74744	0.897383	1.27543	0.533992	1.43018	1.53641	0.474085	1.3891	0.581172	1.54432	0.980202	1.14656	1.4086	0.941154	0.670883	0.469646	1.81076	1.26507	0.787463	1.22656	0.345374	0.901579	0.677861	0.552563	0.600685	1.59642	5.53885	1.65197	1.09641	0.497394	1.41206	0.640285	4.33103	1.6534	1.2303	0.337195	1.20133	1.2203	0.746781	1.08118	0.510042	0.665132	0.492357	0.580961	0.994458	0.983109
PU7354	0	2.77758	0.916214	1.4907	0.818283	0.947056	0.380519	1.33765	1.2037	0.64148	1.23099	0.697703	1.34514	0.472523	2.66057	1.47254	0.479961	1.12822	1.03871	2.44166	0.980069	0.783178	0.844886	0.846626	1.52137	0.951299	0.834816	1.00525	2.2	3.63494	1.55012	0.74069	0.712078	1.51443	0.586374	4.71264	1.04479	1.20677	1.44706	1.63613	1.05598	0.961609	1.27836	0.437654	0.701403	0.948946	0.614045	0.41181	0.658986
PU6829	0	3.804	0.407428	1.07755	0.580022	0.752713	1.25084	1.27446	0.796284	0.453315	2.08591	0.819104	1.09608	0.517979	1.08968	1.16127	0.561372	0.567495	0.936523	1.05293	1.45786	0.943478	0.889402	1.08972	1.18299	0.742189	0	0.767292	1.09754	2.04487	2.71787	0.933554	0.813378	0.59363	0.292539	0.941597	0.961646	0.812644	1.00219	1.47475	0.681903	0.931761	1.04617	0.68408	0.195744	0.560486	0.968614	1.65979	1.26618
PU7259	0	1.31058	0.618694	1.0334	0.671166	0.720582	0.580645	1.18142	1.05576	0.878611	1.11688	0.779992	1.25438	0.842795	1.92754	1.07037	0.995716	1.01906	0.507082	1.11812	1.52931	1.41441	0.842872	1.04359	1.24224	0.796878	0.474199	0.779445	1.82644	1.61599	1.43808	1.61994	0.703644	0.65207	0.550536	0.342016	0.621005	1.14442	1.36027	2.20032	0.857637	0.863171	1.63018	0.925333	0.729722	0.68092	0.673896	0.842334	0.956636
PU8659	1	1.04644	1.42559	1.45865	0.502341	0.638538	0.310468	1.08923	1.54106	0.54382	2.67936	2.16193	1.45839	0.17132	1.62325	1.05876	0.966411	0.478815	0.96543	1.47988	1.84394	1.40518	0.674406	1.73143	1.5298	1.37091	0.650523	0.749483	1.65564	5.56638	2.01205	1.14844	0.827706	0.937539	0.865781	0.406593	0.936543	1.1442	1.20231	1.37252	1.09276	1.00081	1.3484	0.457263	0.2012	0.319351	0.816222	1.53367	0.901464
PU8851	0	1.43202	0.915209	1.01822	0.430153	0.883613	0.873167	0.772356	0.930272	0.784697	0.728679	0.906682	0.827349	0.476305	1.41236	0.9344	1.06076	0.860414	0.506518	1.05265	2.54995	1.18268	0.783335	1.14881	0.752078	0.575325	0.526998	0.440592	1.17554	1.6799	1.55076	0.895368	1.10238	1.02032	0.56719	0.60527	1.05017	0.982225	1.07607	0.969172	0.940041	1.44196	1.23947	0.829979	0.425588	0.823091	0.873001	0.847273	1.10418
PU8389	0	3.50105	0.862087	0.939394	0.49925	0.839409	0.112	1.63685	1.45473	0.596295	2.29607	0.738281	0.802026	0.592121	2.28463	1.0383	1.42857	1.09717	0.610532	2.3337	2.24564	1.29973	1.37248	0.976615	1.13508	0.877047	0.288854	0.658661	1.93849	7.27309	1.86766	0.716205	0.871357	1.14171	0.353584	0.887073	1.26419	0.848596	0.801534	1.59864	0.809997	1.98607	1.67096	0.283829	0.175497	0.581487	0.745944	0.908847	0.751204
PU7231	0	3.10929	0.951339	1.07844	0.584451	1.24263	1.0373	0.751498	1.16559	0.59191	0.996231	0.483597	0.995794	0.579532	1.91157	0.884663	1.02508	0.8519	0.855578	0.812856	2.82025	1.15669	1.1981	0.719622	0.709922	0.79846	0.753077	0.85093	1.76771	1.40564	2.20843	1.39781	0.638509	0.87209	0.473697	0.966012	0.774657	0.652395	1.16519	1.43475	0.708437	0.784946	0.953295	0.808088	0.699138	1.00502	0.986012	0.674083	1.01784
PU1301	0	3.18941	0.977863	0.828325	0.398046	0.515964	0.715776	0.888573	1.2992	0.584593	0.940575	0.898305	1.43064	0.593813	1.13104	1.16973	1.17322	1.06479	0.53406	0.678576	1.9103	0.938635	0.797969	1.1428	1.32344	0.826001	0.722524	0.541218	1.41659	1.00485	1.96489	0.885148	1.04376	0.847919	0.603519	0.523849	0.576194	1.5583	0.98246	1.69515	0.77461	1.15373	2.36688	0.296113	0.462281	0.537343	0.748647	0.571845	1.02003
PU6846	0	2.19136	1.33089	1.54159	0.823268	1.0086	0.05386	2.17565	0.908337	0.584084	2.54623	0.573733	0.77225	0.636458	1.2535	1.15434	0.663391	1.25823	0.51124	1.49953	1.52196	1.57152	1.33293	0.878863	1.39459	0.925082	0.539544	0.569834	2.02422	3.72464	1.9008	1.03076	0.622393	1.30243	0.423911	1.09056	0.713449	1.20799	1.10409	1.41254	0.626928	1.09427	2.27077	0.512034	0.153381	0.644788	0.647674	1.05016	0.952406
PU6946	0	1.51449	0.58	0.996121	0.403143	0.833549	1.13237	0.949679	0.834711	0.661644	0.605551	1.92615	1.05784	0.661012	1.41575	1.02014	0.926709	1.34166	1.08834	0.831274	3.1137	0.999106	0.908214	1.07624	1.2466	0.949732	0.688027	0.386969	1.59309	1.55574	1.70515	1.89006	0.928501	0.590643	0.478854	0.642427	0.336288	0.918463	0.929731	1.87228	0.974101	0.45224	1.33508	0.3674	0.472368	0.91283	1.09421	0.482143	1.02796
PU7239	0	1.90018	0.528693	0.624742	0.406327	0.825536	0.64407	1.10066	1.54791	0.737924	0.9025	0.539203	1.10908	0.303801	1.45707	1.14533	1.10262	0.886131	0.711756	0.815525	2.00189	1.36107	0.7833	0.849863	1.1198	0.766319	0.391892	0.470005	1.98768	0.934493	1.32491	0.984284	1.0396	1.33434	0.345664	1.23363	0.57873	0.985662	1.04741	0.944339	0.737055	1.26725	1.62309	0.608079	0.601536	0.959313	0.630976	0.629616	0.914305
PU8614	0	1.96714	0.971129	1.32161	0.747388	0.78802	0.736693	1.5882	1.64485	0.776621	0.783823	0.850299	0.540395	0.662313	1.77962	1.02812	0.922068	0.642342	1.11792	1.06332	1.64218	1.24373	0.65959	1.29393	0.936703	1.01332	0.469553	0.560873	2.82431	2.71873	2.33135	0.951105	1.3705	1.3929	0.527708	0.719497	1.0176	0.576083	1.19137	0.857822	0.689306	0.655201	1.14695	0.397819	0.781126	0.62489	1.03308	1.39684	1.11683
PU7229	0	2.228	0.799068	1.20352	0.750105	1.02117	0.419602	0.896736	1.42567	0.741528	0.556415	0.53625	2.26295	0.677295	1.49778	0.75198	0.391202	0.611439	1.04733	1.63496	1.11098	0.456637	1.2862	0.520423	0.9698	0.960594	0.417846	0.542898	1.60581	2.83932	1.43664	0.918156	0.68433	1.03572	1.16497	1.04802	0.719123	1.28554	1.13915	1.11216	1.38756	0.573509	0.919101	0.671447	0.375304	0.929474	0.842146	0.919781	0.884594
PU8712	0	1.47117	0.906522	1.85229	0.844521	1.50322	0.66853	1.20921	1.2298	0.652807	3.34188	0.581654	7.43756	0.603161	1.34906	1.00671	0.827014	0.911779	0.837263	2.11517	0.830524	0.749363	1.31186	0.359444	1.47344	1.13218	0.4178	0.717706	1.34254	4.28828	1.31219	1.25158	0.243382	1.32599	0.507282	3.59035	1.56798	1.27625	0.696948	1.22308	1.66035	0.321685	0.989374	0.382457	0.802564	0.593092	1.03113	0.660711	1.15202
PU7414	0	2.46882	1.00817	1.3895	0.468114	0.823307	0.907829	0.796115	1.16577	0.710568	1.18715	1.0431	0.925843	0.578147	2.52482	0.913326	1.03347	0.753303	0.794271	0.985813	1.54314	0.743576	0.905365	0.936722	0.854884	0.998118	0.446018	0.804431	1.90158	1.21845	1.70202	1.32872	0.803604	1.33761	0.57608	0.669166	0.738899	1.15687	0.897574	2.36396	0.860622	0.898254	1.08967	0.631191	0.701665	0.701659	0.523686	0.693659	1.10857
PU6965	0	2.75285	0.835354	0.974342	0.498267	0.861594	0.536185	1.38996	0.81435	0.67055	0.893315	0.671462	0.981932	0.539749	2.00811	1.15426	1.08461	0.966976	0.752336	1.00026	1.51036	0.327397	1.00324	0.915159	0.574163	1.04738	0.355197	0.573737	1.94264	1.20526	1.30453	1.15449	0.768183	1.15933	0.627672	0.38563	1.16342	1.18177	0.903439	1.12197	0.738774	0.384162	0.905526	0.193201	0.840641	0.604346	0.877503	0.876172	1.29758
PU1312	0	2.24138	1.01878	0.797256	0.995601	0.877035	0.655177	1.08517	1.03519	0.513689	0.845874	0.968425	1.32714	0.790005	1.15366	1.18031	1.29647	0.790123	0.842294	0.627793	1.95666	0.733774	1.02895	0.879814	1.08059	0.741355	0.322307	0.96589	1.66921	1.35694	2.00877	1.19598	0.725032	1.00105	0.856132	0.884223	0.765891	0.937759	1.09702	1.39823	0.935059	0.970974	1.03184	0.424471	0.715872	0.503197	0.858111	0.577508	0.902522
PU7434	0	1.66248	0.851546	1.38839	0.41366	0.534327	0.793587	1.54617	1.13582	0.555047	0.933333	0.498069	0.684562	0.382869	1.51751	1.263	0.838512	0.754823	0.400898	1.24647	1.9911	0.730129	1.0071	0.92755	0.864873	1.12497	0.315044	0.423489	1.97308	2.02721	1.75398	1.27568	0.754968	0.831156	0.34777	0.243568	0.642651	0.988869	0.91215	1.12396	0.969519	1.00735	1.15925	0.5643	0.748427	0.370894	0.561976	0.691213	0.802666
PU8916	1	1.49611	0.695906	0.686386	0.751918	0.807497	1.0853	0.827058	0.789449	0.760479	1.20609	0.544582	0.951629	0.423715	1.46016	1.0599	1.14321	0.953179	0.574384	0.866049	1.94545	1.26081	1.22554	1.05999	1.00651	0.980641	0.257938	0.674604	1.57736	1.78588	1.05015	0.994548	0.720831	1.2082	0.82022	0.618773	1.16863	1.78716	0.888349	1.2441	1.04559	0.747647	1.46214	0.528216	0.547359	0.980673	0.604903	1.27429	1.04683
PU7108	0	3.85735	0.751065	0.948975	0.543593	0.83049	0.994076	0.811352	1.22787	0.696466	0.922184	0.633203	1.0642	0.883408	1.95022	0.870739	0.753654	1.21792	0.931702	1.24577	2.82534	1.3069	0.697829	1.06223	1.14203	1.10418	0.490698	0.653511	1.70171	1.12975	1.99831	0.921579	0.957896	1.00209	0.649545	0.977909	0.690802	1.01627	0.826098	0.96583	0.767098	0.786299	1.28386	0.706343	0.708992	1.03779	0.864663	1.06981	0.789441
PU7258	0	1.81359	1.21562	2.39572	0.794739	1.26017	0.611166	1.40576	1.15336	0.623902	0.486352	1.2955	1.55772	0.563781	1.41424	1.36922	1.18056	0.974562	0.599332	2.32282	1.99161	0.761184	1.67772	0.618803	0.817335	0.911249	0.872648	0.869353	1.45508	9.74618	1.16957	0.944344	0.527821	1.34935	0.634326	1.52623	1.92316	0.663807	0.462209	0.68872	0.96487	0.984064	0.972781	1.06541	0.32825	0.518338	0.701122	1.97548	1.20976
PU6685	0	3.46979	1.06114	1.25308	0.752488	1.14019	0.282326	1.03092	0.693891	0.577973	3.55513	0.602859	1.27097	1.09639	1.80336	1.44246	1.03261	1.55872	0.290334	2.08204	2.17715	0.905888	1.12159	0.976048	0.993137	0.714795	0.74321	1.11119	1.1444	2.40337	1.72888	1.06162	1.23982	1.08126	0.906632	1.19396	0.765749	0.842665	0.276468	1.0675	0.863025	0.481793	1.69967	0.570333	0.585432	1.07186	1.26482	0.676143	1.18555
PU8703	1	1.78502	0.905954	1.32942	0.715972	1.30022	0.482353	1.47368	1.08469	0.628482	1.84925	0.72724	0.552696	0.806069	1.3985	2.15747	0.494471	1.29069	0.72	1.90698	1.31794	0.831933	0.972103	0.194037	0.967042	0.710075	0.386329	0.616661	1.39945	5.96409	1.31295	1.10547	0.697951	1.94936	1.1216	1.54113	0.974708	0.627341	0.548635	1.48487	1.2313	0.658939	1.18037	0.527316	0.9125	0.593247	0.709081	0.463005	1.22186
PU8494	0	2.19787	0.98688	1.67606	1.13163	1.33918	0.433686	1.38644	1.18008	0.815595	2.16421	0.779083	2.91227	1.0488	1.30373	1.16511	0.827251	1.4965	0.980204	1.70203	1.10939	1.2091	1.32671	0.48323	1.07507	1.05097	0.592914	0.762766	1.64325	7.91388	1.46046	1.20079	0.407723	1.22521	0.791981	1.26269	1.49574	1.17027	0.29799	0.934525	1.24749	0.802429	1.33891	0.563368	0.808205	0.639692	0.68562	0.665021	0.823644
PU7077	0	2.39873	0.923342	1.23377	0.364097	0.89217	0.1053	2.04167	1.03897	0.799582	3.24432	0.377551	1.47351	0.65583	1.45459	2.05844	1.02361	1.05849	0.782304	1.61113	2.22916	1.77278	1.19913	0.739064	0.800928	0.561516	0.302398	0.550581	1.41584	4.3034	1.73993	0.962724	0.888954	0.995302	0.550132	1.35283	0.981735	1.51241	0.59203	0.98103	1.06012	0.699308	1.87799	0.364642	0.835206	0.789103	0.648341	0.821333	1.00723
PU6779	0	2.12179	0.605016	0.792994	0.46008	0.846457	1.09213	0.733145	1.01631	0.788786	0.872946	0.974269	1.03541	0.614118	1.81734	0.886203	0.82783	0.849649	0.528166	0.955142	2.26932	0.914946	0.748721	0.939078	1.10926	0.898658	1.19408	0.554438	1.852	1.10988	1.69936	0.935271	0.899686	1.44852	1.33024	0.370773	0.542897	1.18412	0.916155	1.3231	0.936349	1.01243	0.921788	0.555175	0.475076	0.911483	0.678884	1.15385	0.831484
PU7165	0	1.37254	1.02618	1.33156	1.4031	1.43602	0.524283	2.54423	1.67496	0.752571	0.954409	1.20463	2.58505	0.904606	1.13493	1.29452	0.57881	3.3303	0.536164	1.03359	0.80898	1.06884	3.04625	0.732097	0.727367	1.17316	0.829509	0.459848	1.56269	1.32991	2.32957	0.801496	0.369449	0.752057	1.14278	4.02061	3.42012	1.19152	1.31163	1.05809	1.69117	1.1984	2.9508	0.394531	0.976637	0.513783	0.558884	0.886022	1.52414
PU7103	0	2.13074	0.821848	0.899974	1.14757	1.18066	0.705834	2.10714	1.20168	0.811874	1	1.59179	2.8859	0.832441	1.0726	0.779262	0.693775	1.58988	0.452312	0.889579	0.788863	1.33277	2.91769	0.630192	0.770588	1.16968	0.769137	0.44992	1.39156	1.4347	2.36542	1.26859	0.666448	1.00286	0.631769	2.50334	2.739	1.26187	0.751697	0.93364	2.0839	0.822389	3.99308	0.588089	0.76151	0.710507	0.935631	0.730005	0.995485
PU8772	0	1.56553	0.674757	1.1706	0.339023	0.828027	0.380156	1.24589	1.03335	0.639052	2.92006	0.609051	0.85059	0.822542	1.48742	1.7731	0.853799	0.63896	0.441326	1.15368	1.07985	0.891649	1.0872	2.28067	0.646585	0.987662	0.500588	0.404077	1.20775	3.20537	1.24833	1.42589	0.950692	0.749639	0.281135	0.875101	0.788974	1.77949	0.288335	1.02768	1.26258	1.04078	1.44764	0.443805	0	0.593586	0.782382	0.680908	1.0529
PU7436	0	2.19393	0.900397	1.25873	0.584378	0.706256	0.916252	1.46309	1.4456	0.636297	1.01807	0.358845	0.979689	0.778434	1.6302	0.829169	1.00384	0.847037	0.674661	1.04708	1.92852	0.86222	0.754829	1.03831	0.770203	0.770605	0.526985	0.763483	1.30554	1.30775	1.54771	0.54743	1.06831	0.961278	0.624782	0.528305	1.08262	1.28123	1.00248	1.07836	0.906285	0.967881	1.0636	0.610635	0.555355	0.618033	0.851815	0.706725	0.888849
PU1356	0	3.3057	0.638227	1.05265	0.230319	0.892585	0.838438	1.39665	0.811472	0.848732	1.43146	0.439478	1.06425	0.563748	2.7953	1.06476	0.94942	0.769272	0.728803	0.849287	1.42413	1.39657	0.993668	0.798737	1.82334	0.824233	0.115233	0.633341	2.49276	0.979872	1.61813	0.90455	0.78659	0.610414	0.323458	0.481072	1.42424	1.31433	1.18941	1.26502	0.889546	1.60212	0.990928	0.471838	0.462319	0.848297	0.716509	1.31833	0.784666
PU7423	0	2.33959	0.514408	0.894014	0.723727	0.961415	0.659868	0.670766	1.35487	1.07112	1.10344	0.838994	1.32231	1.34362	1.04245	1.1016	1.12745	2.73118	0.738251	0.834544	2.5216	1.54133	1.77495	1.14749	1.17606	0.649573	0.646416	0.925519	2.40812	1.17164	2.00614	1.17338	1.04611	0.983139	0.839094	0.929769	0.431114	1.06516	1.10016	0.932223	0.722861	0.760062	1.31214	0.643589	0.515975	0.579884	0.950601	0.150549	1.16519
PU7402	0	1.11743	0.885213	0.804937	0.449438	1.02173	0.955794	0.788172	1.29525	0.793003	0.721801	0.649554	0.909846	0.582567	1.50931	1.6867	0.943885	0.518217	0.43921	1.05609	2.21091	0.728538	0.789425	1.05913	1.27699	0.974735	0.492053	0.527689	1.65735	1.06791	1.77352	1.09029	1.2437	1.02387	0.688438	0.865769	0.435451	1.10147	0.907996	1.82041	1.08865	0.982743	1.35627	0.567231	0.78737	0.407636	0.879716	0.853685	1.16765
PU6809	0	1.70625	0.558973	1.37299	0.323559	0.848406	0.957452	1.00235	1.159	0.529756	1.16158	0.618321	1.68298	0.46371	1.66616	0.755416	1.03945	0.709695	1.29598	1.09536	3.09169	0.598106	0.963211	1.78781	1.03256	0.599188	0.421053	0.399441	3.12013	1.46669	1.92702	0.796507	0.746021	0.847826	0.394456	0.262045	0.848378	1.11739	1.36659	1.18483	1.123	0.691216	1.39979	0.503556	0.797548	1.02805	0.715896	1.34952	0.983674
PU5635	0	2.71229	0.889976	0.858706	0.465993	0.876635	0.672414	0.497552	2.16551	0.594296	1.41084	0.8762	1.14828	0.642354	1.64658	1.29841	1.15347	0.454268	1.38221	1.11887	1.6023	1.58553	0.644473	1.54229	1.00841	0.906569	0.746424	1.24367	1.30687	1.18319	2.90588	1.4621	0.81217	1.06067	0.496868	0.590637	0.224623	1.00847	1.27145	1.21844	0.696519	0.838887	1.07452	0.885471	0.601337	0.703863	0.593713	1.05932	1.19371
PU1263	0	5.55372	1.15833	1.04165	0.555799	0.596859	0.87511	0.987485	1.26028	0.831235	0.988227	0.693369	1.04954	0.40059	1.98724	1.22414	0.888857	0.609556	0.659991	1.43746	1.41128	0.762419	0.84379	1.14444	1.111	0.740806	0.344466	0.533836	2.18471	1.08681	1.31641	1.05992	0.989072	0.910216	0.32936	0.446619	0.498921	1.36579	1.06951	0.907969	0.973415	0.889783	1.35655	0.560915	0.869695	0.29647	0.989901	0.772399	0.991947
PU6931	0	1.24406	1.02465	0.998958	0.464959	1.1081	1.24688	0.783884	1.27721	0.57356	1.38411	0.869673	1.30398	1.06818	1.19065	1.03509	1.0549	1.05522	0.480303	0.897613	1.17063	0.768308	0.948135	0.886121	1.1736	1.3136	0.328392	0.707908	2.76108	2.61115	1.62869	1.31448	0.856628	1.15209	0.486752	0.783512	1.40778	0.713312	1.25176	0.901518	0.885093	1.71561	0.79077	0.782681	0.649595	0.852601	0.662165	0.408347	1.07531
PU1281	0	2.07763	1.48509	0.970932	0.503342	0.594258	0.305627	1.80645	1.11639	0.496537	1.826	1.31604	1.01674	0.612471	1.07336	0.970622	1.29163	0.716587	0.325089	1.29519	1.34089	0.79561	0.914052	2.22793	0.703986	1.02622	0.275898	0.413134	1.0597	2.83102	1.74524	0.622521	1.01657	1.09998	0.661308	2.361	0.689987	1.43597	0.396267	1.06005	1.27444	4.39118	1.76513	0.275506	0.396465	0.543785	1.29183	0.775732	1.14855
PU8817	0	1.49799	0.729631	0.861735	0.427653	0.646546	1.00239	0.750071	0.985431	0.825528	1.31901	1.13864	1.03457	0.709661	1.16475	0.81073	1.00343	0.448361	0.55102	1.06122	2.82618	0.752174	0.927843	1.02361	1.05992	0.753523	0.19189	0.91371	1.10145	2.22511	1.29694	0.968407	0.650925	1.10005	0.534078	0.567568	0.813782	0.847981	1.60624	1.65891	0.558652	1.04425	1.67107	0.544337	0.656858	0.534451	0.697284	0.947937	1.20331
PU8865	0	2.18478	0.545455	1.14933	0.963751	0.606813	0.550625	1.7818	0.853799	0.423397	1.58171	0.773852	1.15827	0.233792	1.50204	1.12998	1.44883	0.714631	1.43175	1.06879	2.4127	0.473164	0.896523	1.02924	0.885686	1.31038	0.178499	0.41048	2.91121	4.47653	1.97551	1.27938	1.5015	2.0105	1.09407	1.07966	0.836512	1.33562	1.84866	1.22271	0.339641	1.37866	0.824397	0.204868	0.536555	0.389458	0.878749	0.470588	0.893084
PU7199	0	5.09349	0.868723	1.73348	1.0044	1.53378	0.782201	2.37816	1.19479	0.8187	1.43716	1.01989	5.37659	1.11677	1.52657	0.998037	0.265342	2.31905	0.583776	1.09823	0.599379	1.88685	2.83193	0.532915	0.76421	1.14034	0.822999	0.403184	1.93655	0.546624	2.22393	0.690468	0.324615	1.02334	0.769495	3.63115	3.42664	1.13349	1.07185	1.20282	1.89048	0.722631	3.58569	0.648973	1.72252	0.529104	0.818517	0.901214	1.86863
PU7194	1	1.93696	0.640356	1.95128	0.683887	1.45446	0.38484	1.59082	1.11298	0.490353	1.3231	0.759344	4.42612	0.854084	1.29924	1.67508	0.814053	1.01167	0.631723	2.12903	1.028	1.06627	1.05056	0.463259	0.837526	1.2322	0.642715	0.612432	1.37751	3.97363	1.37519	0.866088	0.457665	1.74294	0.784013	4.14046	1.69265	1.12404	0.63855	1.1296	1.69024	0.549776	1.79112	0.44669	0.552176	0.498219	0.706863	1.02031	1.17341
PU8590	0	4.35132	0.873024	0.822271	0.602675	0.888046	0.734393	1.13589	0.926323	0.570871	1.03597	0.876315	0.76132	0.529934	1.05456	0.91452	0.758974	1.57401	0.673288	0.985017	2.04659	0.907146	1.04399	1.25843	1.14798	0.712218	0.510098	0.63692	1.09986	1.245	1.64296	0.754459	0.99047	0.880749	0.738839	0.314978	0.858974	0.736419	1.12029	1.02928	1.08488	1.02466	0.759517	0.524146	0.679165	0.787846	0.888915	1.46829	0.824847
PU6987	0	1.52592	1.15489	1.84911	0.447027	1.34259	1.15849	0.332188	1.61114	0.687447	1.20794	1.75718	4.65568	0.934705	1.28297	0.753191	0.560952	0.978107	0.937533	1.9948	1.29911	0.885593	1.3171	0.776874	0.601797	0.890559	0.662887	1.06925	1.62468	3.67718	2.42125	1.23065	0.209313	1.96111	0.878282	0.994829	0.815184	1.02558	0.69321	0.840338	1.26461	0.0739687	1.11514	0.75006	0.536527	0.409747	0.962604	0.814684	0.980281
PU8628	0	2.38179	0.859887	1.28298	1.2627	1.65695	0.367063	1.21532	0.867411	0.60906	1.40649	0.779855	4.22836	0.900726	1.5045	1.78851	0.41635	1.26327	0.360816	1.27691	0.862226	0.804315	2.33606	0.470057	0.687042	1.10364	0.604283	0.729298	1.99383	2.43333	1.79384	0.783545	0.341066	1.09961	0.941378	3.55797	2.82208	1.2372	1.00034	1.05335	1.27345	0.657415	1.44922	0.52136	0.723395	0.541746	0.668631	0.705115	1.07749
PU7445	0	9.49714	1.476	0.68456	0.346712	0.967046	0.617642	0.837753	0.882535	0.971996	1.19369	0.589298	1.48284	0.54352	1.35668	1.1686	0.649873	1.2166	0.787091	1.34244	1.40478	1.17893	1.42786	1.23579	0.780119	0.80622	0.311602	0.646545	1.0993	0.901222	1.45828	0.57833	0.987479	0.799133	0.672619	1.16919	0.586043	1.21397	1.68298	1.88189	0.651767	1.0755	1.03888	0.456555	0.596974	1.17709	0.705996	0.444699	1.27392
PU7312	0	1.28075	0.878396	1.05918	0.630545	1.00827	1.24451	0.808557	0.971831	0.742329	0.814433	0.764749	1.32765	1.19876	1.58338	1.10552	0.832444	1.33765	1.0055	0.842692	2.10241	0.493392	0.905797	1.45424	1.46154	1.287	0.899322	0.563821	1.75063	2.19735	2.62572	1.04462	1.20379	0.636341	0.750638	0.272993	0.740602	1.03694	0.853356	0.803332	1.4529	0.939244	1.14356	0.821888	0.573898	0.324444	1.18149	0.764265	0.80789
PU8615	0	1.708	0.925564	0.786593	0.55406	0.754009	1.18635	1.18881	1.0085	0.534748	1.09214	0.766176	0.879989	0.474122	1.94511	1.05085	0.827093	0.71898	0.82957	0.945879	1.32347	1.0959	0.92024	1.06736	1.10709	1.23859	0.757069	0.572493	1.56275	1.89243	1.58485	0.65753	0.952542	1.06529	0.400937	0.542944	0.705385	0.989963	0.980379	1.28156	0.737622	1.07116	1.97319	0.412668	0.558559	0.496221	0.722383	0.927536	1.2411
PU6959	0	3.87626	1.10229	0.929047	1.22175	0.822797	0.928102	1.04608	1.13969	0.621441	1.24273	1.13249	1.32349	0.792069	2.67381	0.903438	1.01552	0.797244	1.60695	0.893091	1.74841	0.987119	0.822583	1.24897	1.17377	1.55448	0.60549	0.837037	2.32918	1.36605	1.45885	1.08655	1.06476	0.800972	0.906195	0.968348	0.780702	1.05262	1.37969	1.01448	0.971888	1.16611	1.18989	0.288518	0.554541	0.842936	1.11034	0.843702	1.23413
PU7029	0	8.79498	1.05118	0.799496	0.538341	0.831634	0.490115	1.28688	1.65222	0.726185	1.65382	0.945151	0.814741	0.752087	2.53231	1.62027	0.806596	0.62481	0.662003	1.06465	2.0448	0.920071	1.04	1.23721	1.45369	1.0313	0.286785	0.586059	2.03156	1.67123	1.28093	0.939624	1.1229	1.50126	0.633958	0.9045	1.2734	1.15055	0.814613	0.749483	0.709854	0.629358	0.979017	0.419816	0.487304	0.556196	0.617803	0.241489	1.26823
PU1289	0	2.04995	0.906462	0.82077	0.756652	0.948528	0.804278	0.939852	1.08051	0.612479	1.06343	0.484968	0.781617	0.361073	2.63285	1.0677	0.934419	0.939065	0.200477	0.848211	1.52424	0.739102	0.901982	0.862074	1.02359	0.856914	0.621723	0.864295	1.39062	1.20516	1.39922	0.816533	0.679574	1.11248	0.743162	0.510674	0.742741	1.15452	1.24636	1.04085	0.850234	1.19575	1.16834	0.430409	0.803621	0.504637	1.08611	0.540447	1.13429
PU8679	0	1.86358	0.950891	1.36688	0.993253	1.22867	0.751647	1.88775	1.20292	0.982621	1.1687	0.551566	7.7598	0.965525	1.29245	0.661143	0.667296	2.93744	0.910651	0.801023	0.920232	1.15371	3.71567	0.385495	1.16126	1.21544	0.589247	0.676594	1.94776	1.29798	1.85582	1.10831	0.297764	1.25341	0.494757	1.64275	1.8028	1.10914	0.947653	0.991579	2.23242	0.472622	2.16718	0.54223	1.21019	0.597839	0.970305	0.823634	1.18214
PU7009	1	2.14552	0.874586	1.18993	0.568599	0.770015	0.870824	0.870829	1.38995	0.552057	1.3533	0.911275	1.24278	0.855329	1.33233	1.90446	0.479581	0.638405	0.448973	0.698005	1.83832	0.575433	0.823504	0.971144	1.2567	1.40802	0.476099	0.858696	1.32425	1.13317	2.62564	0.788342	0.889857	1.17305	0.692371	0.960514	0.317019	1.09643	1.04048	1.16718	1.45297	0.996804	2.98841	0.742205	0.621486	0.627401	0.568859	0.893658	1.1068
PU8924	0	1.84525	0.587276	0.979078	0.60399	0.620385	0.848163	1.26756	0.75857	0.886357	1.0731	0.465296	0.757125	0.936422	3.40573	0.839055	0.859025	0.828452	0.470759	1.66141	1.5325	0.423248	0.928817	1.35539	0.906768	1.1811	0.559524	0.987912	2.16022	1.79711	1.97891	1.05734	0.785819	1.0577	0.414667	0.81801	0.97855	0.803062	1.37495	1.24756	0.899083	1.74341	1.23967	0.521295	0.223618	0.67421	0.860222	1.18182	0.937852
PU6954	1	3.98295	0.766932	1.04752	0.619465	1.0303	0.652034	1.10697	1.22556	0.547157	1.06891	0.80615	1.3733	0.682345	1.28811	1.34762	0.746044	0.990381	0.250996	0.908987	1.53363	0.533374	1.10868	0.76533	1.22638	1.09602	0.600954	0.683665	1.33905	1.55098	1.8412	1.07225	1.19883	0.698752	0.689439	0.356186	0.573059	1.34776	0.995776	1.38372	0.994773	0.928378	1.67706	0.585277	0.508346	0.468558	0.75331	0.915164	1.03515
PU8956	0	1.77332	0.787886	1.21382	0.432788	0.924606	0.799752	1.26042	1.46393	0.538913	1.20714	1.06986	0.647483	0.492197	1.39785	1.26604	0.73657	1.34297	0.323359	1.21872	2.28734	0.556838	0.852072	1.68792	1.20669	1.03182	0.269922	0.731883	1.37194	1.17624	1.54644	1.18828	1.30998	0.999382	0.581882	0.549763	1.39027	1.07789	1.09529	1.12421	1.05339	1.50508	1.04067	0.278088	0.458605	0.574206	0.763104	0.607899	1.21058
PU8904	0	3.34976	0.867766	1.49812	1.0168	0.892474	0.0751968	1.41586	0.969267	0.526991	2.3506	0.744856	1.28541	0.906174	1.66717	1.66055	0.659511	0.730564	0.625953	1.75996	1.56107	0.561646	1.1096	0.860061	0.994853	0.943558	0.474383	0.641869	1.47514	4.52044	1.54414	0.87677	0.729943	1.39778	0.559512	1.84417	0.859472	1.02572	0.544444	1.49071	1.09878	0.389616	1.2949	0.442679	0.203482	0.619335	0.781638	1.00174	1.05469
PU6663	1	2.03448	0.863645	0.939149	0.477829	0.905972	0.475434	1.07613	1.08192	0.571156	2.0066	0.603613	1.49671	0.454742	1.60695	1.1582	1.06753	1.21874	0.288069	0.932721	1.54873	0.961672	1.16763	1.39569	1.22081	0.768902	0.613748	0.611723	2.06987	1.76288	1.47105	1.06368	0.714417	1.40101	0.474123	2.8	0.431158	0.95375	0.773835	1.07786	1.24671	1.26726	1.3792	0.524426	0.384502	0.467726	0.682072	0.779686	0.974175
PU8146	0	2.518	0.780096	1.45622	0.787031	1.37734	0.197665	1.10232	1.2718	0.569672	1.42762	0.75697	4.0559	1.18464	1.6871	1.45813	0.81526	0.885026	0.581779	1.74946	1.55663	0.725352	1.16815	0.314267	1.09016	1.27296	0.498573	0.562716	1.71694	5.94155	1.65699	1.01211	0.354501	1.99663	0.810479	1.74873	1.27144	1.1287	0.772986	1.20607	1.36883	0.552709	1.36784	0.646879	0.245605	0.734359	0.699194	0.782131	1.28999
PU8129	0	1.68647	0.700982	0.589698	0.388515	0.539349	0.953991	1.22706	1.40031	0.447362	0.976632	0.930934	0.820117	1.01058	3.98024	1.29031	1.23616	0.81176	0.486639	1.00337	0.936325	0.534704	1.01565	0.705558	1.46835	0.891759	0.619273	0.775188	3.14587	1.56799	3.60883	1.13916	1.18451	0.440198	0.190772	1.41685	0.691964	1.20615	0.819905	1.54737	0.572199	1.16132	1.47063	0.464607	0.635988	0.888224	1.08103	0.547619	0.727884
PU8097	1	0	0.743873	0.135238	0.711712	4.18812	2.20702	2.01282	1.09857	0.0432432	2.17568	0	2.13907	5.57333	1	4.59804	0.819149	0	0.635481	1.30787	1.85425	0.822335	1.27273	0.310811	0.985876	0.947454	0.492361	0.588126	1.07358	1.73485	2.05308	0.0714286	0.420541	0.520142	0.899371	0.0884354	0	2.33115	1.7625	1.24525	2.03279	0.829201	4.58974	0.666667	0.918164	0.850622	0.133333	0.981132	2.6114
PU7166	0	3.27006	0.864914	1.43031	0.347915	1.05158	0.136635	1.71514	1.07933	0.507676	2.14915	0.75	0.89615	0.864003	1.94091	1.80328	1.27789	0.644821	0.505217	2.50819	1.53497	0.804636	0.959268	1.20847	0.860882	1.44008	0.645889	0.465871	1.52567	5.61688	1.92063	1.13548	0.6434	1.05677	0.458028	4.45729	1.11328	1.09017	0.523511	1.88663	1.12632	0.352709	1.08061	0.257771	0.581216	1.04512	0.769198	0.932968	1.22546
PU1285	0	4.85498	1.42162	0.915887	0.553965	0.495995	0.774482	1.5329	1.01194	0.43201	1.56817	0.76507	0.962918	0.410469	1.42041	1.03285	0.960032	0.851575	0.777994	0.926776	1.81912	0.66143	1.29644	1.66086	0.745898	0.8173	0.774293	0.414376	1.16911	1.35099	1.5778	0.970139	0.964654	0.847666	0.880287	0.584692	0.465222	1.18257	1.10975	0.992105	1.14598	1.06946	1.16926	0.46971	0.645786	0.716877	1.03153	1.30467	0.937524
PU8664	0	3.75556	1.35281	1.04869	0.614286	0.959285	0.878468	1.00955	0.937766	0.5966	0.932622	1.18578	1.07426	0.58465	1.58707	1.15444	0.999102	1.00268	0.577951	1.10653	1.88531	1.39665	1.35519	0.985918	1.48404	0.620542	0.194068	0.507414	1.68409	0.749911	1.92147	1.317	0.93846	1.06844	0.71983	0.59163	0.843656	1.0123	1.11244	0.927715	0.719862	1.57501	1.64345	0.417161	0.694218	0.936238	0.703556	0.631747	0.907382
PU6924	0	1.52441	0.970887	0.990783	0.620854	0.781898	1.16717	0.74749	0.7	0.511258	0.94393	0.700804	0.902605	0.740306	1.00811	0.828676	0.572256	1.1241	0.720252	0.941955	2.30715	1.24165	0.937812	0.991297	1.03497	0.779475	0.536334	0.476352	1.15741	1.69066	2.05985	1.15347	1.00468	0.753735	0.571429	1.13108	0.45296	1.48384	0.8348	1.17235	0.754851	1.20705	0.988586	0.646408	0.764995	0.597952	0.640016	0.686267	0.900053
PU8527	0	1.27411	0.826604	1.12104	0.59235	0.856914	0.827843	1.08815	1.10154	0.59479	0.886686	1.45988	0.961453	0.497832	1.31506	0.79589	1.22085	1.03095	0.486362	1.08846	2.15038	1.79491	1.23848	0.897083	0.68576	1.01609	0.274128	0.416926	1.09802	1.04141	1.94907	1.26599	0.720557	0.800414	0.743671	0.407947	1.10621	1.10263	1.00627	1.36635	0.643606	1.34564	1.45591	0.377965	0.787606	1.04065	0.85603	0.665525	0.881179
PU7031	0	3.52607	0.950503	1.58925	0.661173	0.865562	0.648346	1.11172	0.734753	0.675861	1.07625	0.550965	0.908243	0.670322	2.94929	1.38225	1.43929	0.953484	1.09679	1.08533	2.20794	0.71947	0.880255	1.21662	1.2691	1.05127	0.209865	0.748582	2.61211	1.79541	1.7473	1.06692	0.856005	1.37861	0.669268	0.683405	1.264	1.01033	0.863466	1.21238	0.799461	1.38454	1.21757	0.4892	0.231573	0.422492	0.851134	0.957124	0.931818
PU7113	0	2.2613	1.20878	1.03213	0.502323	0.871558	0.728769	0.855335	0.955882	0.497273	1.28693	0.460111	0.803486	0.485299	1.86762	1.01708	0.675683	0.987893	0.243111	1.15193	1.71193	0.522953	0.792901	0.842299	1.04201	0.847543	0.568802	0.581797	1.87219	0.935142	1.71954	0.923397	1.00852	1.275	0.541901	0.452223	0.657035	1.2447	1.13499	1.66558	1.13843	0.989651	1.6117	0.497398	0.766667	0.575489	0.851339	0.737455	0.943375
PU8354	0	2.45461	0.709308	1.53902	1.03141	1.42872	0.916055	1.27651	1.03951	0.728123	1.28412	0.654151	3.4721	0.832097	1.54292	1.41917	0.44309	1.00186	0.812295	2.08244	3.54191	0.753238	1.22655	0.190915	1.35108	0.911258	0.326807	0.799453	1.77669	5.07346	1.6934	1.17388	0.330518	1.12377	0.431114	3.05681	2.33368	1.3914	0.317107	1.10178	1.35047	0.666795	1.08636	0.48891	3.44872	0.520174	0.837889	0.629027	1.26752
PU8818	0	1.96914	1.38734	0.774022	0.695897	0.767916	1.27628	1.07378	1.36091	0.788466	1.14697	0.526208	0.924745	0.646129	1.86421	1.13339	0.871834	1.38449	0.875887	0.96798	2.56596	1.26623	0.743441	1.22768	0.902445	0.711854	0.381282	0.644726	1.50637	1.1783	1.00152	1.60685	0.921997	1.42746	0.285569	0.840381	0.701521	1.00649	1.32332	0.888278	1.83329	0.926543	1.42326	0.457094	0.876701	1.04095	1.28143	0.552311	1.0568
PU7401	0	2.27114	0.959029	0.954906	0.292769	0.792563	1.08887	1.37441	1.13184	0.672619	0.996762	0.867148	1.49287	0.52002	1.06297	1.29607	0.713887	0.77096	0.833189	1.45455	1.59452	0.515055	1.14805	1.19447	1.14515	0.536135	0.797632	0.47968	1.12948	1.69599	1.80961	0.84776	0.652658	0.809651	0.285667	0.341901	0.827061	1.20221	0.757262	1.31274	0.893459	0.793299	1.11486	0.20366	0.821393	0.756899	0.581809	0.423148	0.866742
PU7249	0	2.72907	1.0929	0.866438	0.996161	1.55126	0.334351	2.91108	1.61378	0.797417	1.55221	0.917701	2.02523	0.842269	1.08008	1.09514	0.56328	1.93058	0.489423	1.58431	0.734732	0.322275	1.78044	0.862284	0.596093	1.09962	1.35663	0.655327	1.52598	1.05976	3.52706	0.513802	0.462548	1.13602	0.955623	4.60134	3.57234	1.61151	0.407071	1.4464	1.23249	1.32408	3.96168	0.566923	0.252417	0.395255	0.751952	1.42635	1.31995
PU8647	0	2.59628	0.685907	1.24842	0.396253	0.854141	0.180812	1.68513	1.11545	0.509884	2.93128	0.690243	1.39679	0.805305	1.82201	1.62625	0.771204	1.18343	0.350846	1.89625	1.74441	1.29299	0.958035	0.55391	0.901133	0.939269	0.555236	0.689185	2.38268	9.54464	1.75738	0.819605	0.867309	1.57367	0.805318	2.53394	1.55988	1.05058	0.104324	1.22392	1.13056	1.42461	0.956211	0.323305	0.0414938	0.527282	0.665922	0.582021	1.20911
PU8919	0	1.92798	0.657382	1.13971	0.600445	0.587973	0.891248	0.996744	0.977712	0.486844	1.44017	0.834873	1.1784	0.635091	1.71591	0.817602	0.691728	0.755227	1.10403	0.929522	1.66667	2.42188	0.607154	1.14064	1.56683	0.925969	0.422456	0.555901	1.81782	0.894475	1.6353	1.0065	0.954638	0.784277	0.245075	1.00958	0.348902	1.23196	1.18572	0.609607	0.866334	1.15581	0.853019	0.620129	0.764916	0.775401	0.839804	1.27937	1.11381
PU1269	0	4.99083	0.820601	1.72409	0.522634	1.34547	0.280476	0.843297	0.893854	0.56708	1.65375	0.498416	3.21314	0.757495	2.09776	1.03184	0.684555	0.923377	0.622222	3.54255	0.823646	0.298591	1.31277	0.243139	0.854223	0.821834	0.293507	0.474498	1.70083	7.15871	1.73518	1.42638	0.351817	1.98922	0.478767	1.73378	1.06567	1.27439	0.81781	1.05437	1.61589	0.173427	1.288	0.518329	0.626658	0.512699	0.524996	0.865385	1.23066
PU8855	1	1.87339	0.834844	1.56143	0.685212	1.37008	0.977876	1.08377	0.965574	0.600768	1.31931	0.621016	4.41864	0.682841	1.61976	1.03993	0.83004	1.04361	0.635209	2.82454	1.14194	0.509516	1.70221	0.345022	1.05429	1.17915	0.498147	0.647068	1.8588	3.68556	1.65759	1.22623	0.4244	1.20273	0.546351	1.86096	0.985953	1.13866	0.60149	1.13229	1.23512	0.470048	1.40062	0.541918	0.28742	0.654894	0.636493	0.614119	0.985439
PU8747	0	1.43963	1.07133	1.02631	0.440813	0.937058	0.2484	1.50122	1.20381	0.915708	1.43778	0.625319	1.04975	0.602854	1.82624	0.913143	0.976226	0.805798	0.82219	1.18973	2.19506	0.825205	0.855272	1.72391	0.914121	1.11197	0.462474	0.661859	2.30199	5.2586	1.50315	1.22541	0.681624	1.33137	0.739052	3.02781	0.889211	1.32182	0.262427	0.894496	0.903639	1.07455	1.59725	0.453487	0.961259	1.26085	0.589817	1.33732	0.797272
PU8815	0	1.1462	0.704736	1.17931	0.457178	0.952473	0.188636	0.898911	1.10439	0.619279	1.6167	0.562679	1.45327	0.553402	2.02598	1.35225	0.610496	0.858759	0.542673	1.6697	1.38762	0.824347	1.13369	1.25421	0.766766	0.967397	0.397177	0.822451	2.01677	4.72033	1.96889	0.728893	0.81007	1.15417	0.617937	1.79966	0.979822	0.939535	0.393232	1.07572	0.977365	0.987456	1.41464	0.381405	0.248	0.571395	0.716478	0.800693	1.4703
PU8964	1	1.44438	0.69596	1.54242	0.669102	1.10514	0.21989	1.45676	1.06896	0.695603	2.21957	0.478108	3.72992	0.652869	1.29165	0.878323	0.742142	1.72308	0.369822	1.70579	0.981359	0.635263	1.47463	0.414073	0.982119	1.34144	0.432554	0.627066	1.822	3.1223	1.62742	0.866505	0.540044	1.2633	0.529817	1.64806	1.15139	1.12374	0.269725	1.05242	1.5262	0.629851	2.03221	0.408287	0.260479	0.466475	0.695653	0.643167	1.29336
PU8950	0	1.70799	0.858074	1.26355	0.894463	0.723289	0.223415	1.3865	1.04991	0.427134	1.29915	1.04057	0.639426	0.68247	1.29303	1.9049	0.404521	1.49565	0.720066	1.2324	2.32092	1.8748	0.705106	1.42054	1.17976	0.917369	0.0833333	0.66031	1.16091	6.08465	2.08031	1.34257	0.78979	1.41853	0.525731	1.50369	0.566327	1.22513	0.350853	1.15748	1.42017	0.79798	1.38592	0.220324	0.0493671	0.970847	0.790969	0.400974	1.23396
PU6898	0	5.67023	0.653009	1.3409	0.651067	0.652932	1.09283	0.856186	1.01306	1.0613	1.04535	0.807219	0.909387	0.771686	1.38857	1.52439	0.651012	0.675991	0.498288	1.07876	2.97645	2.78871	0.758621	1.55806	0.674255	0.904712	0.231058	0.487585	1.33986	0.982013	1.12152	1.34508	1.01965	0.692591	0.387106	0.445389	0.244767	0.949083	1.38779	1.06984	0.921608	1.05362	1.42399	0.516306	1.0059	0.55593	0.947886	0.726861	0.77728
PU7438	0	3.56522	1.10146	0.959615	0.51459	0.770028	0.758368	1.05358	1.65929	0.607184	1.26415	0.545179	1.01765	0.907935	1.25629	0.99331	0.718323	0.481522	0.438039	0.702413	1.10261	1.11602	1.21123	0.873311	1.30812	1.51804	0.28638	0.455083	1.23105	1.35384	1.4062	0.911062	0.990475	0.873485	0.68049	0.871158	0.618152	0.996222	1.35133	1.5616	0.877827	1.14347	1.40334	0.674985	0.797562	0.741922	0.948313	0.863138	1.00692
PU1326	0	10.1635	0.581022	1.16852	0.791492	1.15676	1.12971	0.810284	1.20734	0.760852	1.1553	1.09459	1.06826	0.53798	2.65389	0.903204	1.10919	0.96003	0.195632	0.858401	2.80583	2.35209	1.22408	1.24633	0.926785	0.451216	0.483246	0.621087	2.0559	1.27607	2.48028	0.602689	1.26265	0.71052	0.544098	0.41958	1.44212	0.880076	1.07937	1.65347	0.638913	0.353779	1.19778	0.274062	0.812722	0.356605	0.785049	0.351692	0.841719
PU6770	0	1.66514	0.987882	0.911181	0.543288	0.92856	1.15188	1.05842	1.78779	0.645725	0.99768	0.67673	1.029	0.943008	1.44016	1.29184	0.87809	0.814045	0.50882	0.938861	2.03082	1.0741	1.0442	0.830054	0.936856	0.786004	0.448859	0.648136	1.39822	1.11134	2.58174	1.22095	0.811354	0.773312	0.630673	0.500656	0.983837	1.09131	1.36679	1.38818	1.07571	0.965494	1.38386	0.488767	0.599286	0.830981	0.998489	1.15613	0.806304
PU8745	1	3.28394	0.609159	1.17315	0.526917	1.08759	0.622146	0.94933	1.93761	0.572422	1.6331	0.78708	1.42844	0.889405	1.47324	2.02573	0.796138	0.902874	1.0523	1.52765	2.08354	0.866448	1.01635	0.990299	0.801569	0.844962	0.435476	0.444499	1.52507	2.24615	1.69722	0.98733	0.799838	1.17744	0.655673	1.50783	1.31739	1.17559	0.577531	1.14853	1.27418	1.10332	1.41399	0.322027	0.232408	0.597304	0.741348	1.12918	1.28415
PU6803	0	1.91438	0.954937	1.15527	1.08741	1.09247	0.676683	1.0795	0.859099	0.925329	1.16198	0.763211	1.14486	0.983562	2.44897	1.50117	0.543447	0.832353	0.496546	1.06584	1.44583	1.61575	1.59748	0.869704	0.850583	0.638872	0.961792	0.406853	2.19726	1.54343	1.71069	1.43581	0.677124	0.886661	1.20518	0.471933	0.762791	1.55009	0.776252	0.839791	0.781846	1.17262	1.107	0.590184	0.649111	0.487469	0.56624	1.54119	1.35547
PU8681	0	1.9426	0.833833	0.935324	0.365057	0.889985	0.717836	0.952657	1.29512	0.638944	0.815278	0.698179	1.20477	0.585728	1.49913	1.36086	0.819976	0.708482	0.411063	0.948142	1.26045	0.844792	0.985453	0.935529	0.995155	0.890031	0.435434	0.477159	1.62803	1.82729	1.34878	1.20142	0.927629	1.18554	0.453009	0.336771	1.32371	0.951951	0.984958	1.26074	1.21045	0.770507	1.46071	0.418239	0.777447	0.716766	0.758747	0.810799	0.6754
PU8328	0	1.62673	1.22784	1.20356	0.709453	0.653158	0.936697	1.01671	2.0563	0.664967	0.97744	1.3477	1.19461	0.670066	1.70274	1.16887	1.06083	0.952826	1.10353	1.03685	2.1544	1.75995	0.775043	0.920375	1.54854	0.660832	0.679487	0.632346	2.85326	1.05182	1.10079	0.794567	0.980848	0.717288	0.473891	0.88676	1.00441	1.11696	1.06824	1.28832	0.898762	0.875024	1.18059	0.831962	0.720819	0.602518	0.870972	0.594576	0.988405
PU6657	0	3.2343	0.830476	0.722347	1.06529	0.862913	1.12026	1.10666	1.15787	0.580242	1.68382	0.464728	0.887071	0.768251	1.68408	0.762933	0.696181	0.772125	0.537714	0.936986	1.83442	0.629233	0.87552	0.900764	1.00383	0.908013	0.313494	0.558604	2.26948	1.3382	1.58391	0.928713	0.951043	1.0711	0.472406	0.727958	1.6399	0.978667	1.38382	1.0236	0.837635	1.31185	1.25622	0.519865	1.13514	0.56315	0.859185	0.940144	1.0464
PU6857	0	2.297	1.27572	1.14325	0.425178	0.705872	1.0487	0.865459	0.998134	0.384133	0.890381	0.532296	1.18191	0.622248	1.82526	0.927351	1.03697	0.651371	0.365792	0.67968	1.71765	0.739975	1.33748	0.954621	0.781403	0.550432	0.888889	0.492973	1.88203	1.2743	1.95203	1.04771	0.952162	1.26842	0.472181	0.583387	0.384729	1.05599	1.41222	1.2526	1.18808	0.821595	1.2889	0.837185	0.638684	0.988432	0.876036	1.13278	1.19434
PU6822	1	2.52124	0.909404	1.96204	1.05107	1.39146	0.258682	1.58201	0.948302	0.688723	1.30293	0.818703	5.69562	0.761998	1.43208	0.986323	0.674731	1.2332	0.889083	2.00805	0.853817	0.978215	2.39384	0.373038	1.22375	1.41877	0.469167	0.847243	1.67404	3.61293	1.51935	1.18306	0.29529	1.3295	0.821921	2.57322	1.79693	0.981886	0.325812	1.3255	1.75823	0.175453	1.50459	0.530071	0.457327	0.64142	0.825015	0.981992	0.980166
PU8878	0	2.85543	1.09284	1.48272	0.673767	1.0993	0.519672	1.34506	1.44178	0.648005	1.72918	0.691524	0.939943	0.378871	2.71899	1.57346	0.649863	0.970331	0.888938	2.54427	2.0151	0.949204	1.05519	0.778751	1.21735	0.864839	0.279853	0.664534	2.55774	5.35938	1.55025	1.07386	0.845662	1.26128	0.555326	1.04416	0.846962	1.19082	0.648343	1.01435	0.832839	0.260184	1.36229	0.4	0.261135	0.527136	0.730905	0.915053	0.984287
PU8613	0	2.15349	0.471436	0.970789	1.22116	0.517007	1.2609	0.894953	0.637496	0.436779	1.0751	0.948225	1.46166	0.377217	1.9791	1.17808	1.35308	0.877215	0.436773	0.842075	1.50503	1.17631	0.908014	0.728762	1.02601	1.04318	0.356705	0.513617	1.56173	1.39268	6.05373	1.48864	1.12451	1.73057	0.372607	1.08348	0.78882	1.42008	1.12545	1.01962	1.06133	1.06089	1.21905	0.624053	0.823327	0.625115	0.876149	0.892241	0.964324
PU1321	0	5.63736	0.903972	0.683133	0.702935	0.611696	1.15365	1.29335	1.51084	0.579467	0.801159	1.06717	1.14884	1.34139	1.42952	1.17441	1.18559	0.858852	0.426801	1.34747	1.36417	0.780136	0.796549	0.986412	1.26538	1.01406	0.425346	0.597886	1.68875	1.13395	1.29189	0.91949	0.964255	0.969395	0.755947	0.811126	0.885539	1.08403	1.02984	1.54226	0.894554	0.933771	0.945959	0.343934	1.26257	0.351955	0.912021	0.736	0.916643
PU8867	0	2.97222	1.09511	0.97162	0.518128	1.01292	0.437996	1.22792	1.40157	0.81387	1.86833	1.37038	1.2036	1.74818	1.27511	0.932488	1.27913	0.703029	0.536178	1.19769	1.9738	2.8274	0.88391	0.973715	1.2316	0.882561	0.543112	0.657464	1.47875	7.64039	1.91884	1.13339	1.09758	1.76136	0.458843	0.94224	0.590054	0.53528	0.686561	0.851787	1.02593	0.426676	1.96147	0.426134	0.490618	0.437032	0.7404	1.11847	1.09898
PU6844	0	3.08424	0.588241	1.14022	0.62912	0.89541	0.549063	0.931234	1.03941	0.457798	0.966255	0.572894	1.23226	0.693785	1.37122	1.35556	0.844149	0.765489	0.642988	0.950636	1.94766	0.587323	0.883857	1.06995	0.908206	0.982601	0.443492	0.519048	1.46569	1.21985	1.47463	0.989741	1.00917	1.00963	0.637474	0.556801	0.75479	0.984343	1.32984	1.40891	0.929065	1.14104	1.40813	0.515764	0.815507	0.731711	0.800782	0.386364	1.07211
PU8748	0	1.88086	0.850907	1.00583	0.709009	1.08896	0.0914018	1.39477	1.05968	0.659258	1.37933	1.0092	1.49231	0.86888	1.49118	1.65882	1.10685	0.930708	0.545295	2.15329	1.10396	0.858539	0.869949	0.548378	1.03927	0.782236	0.656968	0.58347	1.77901	6.50424	1.65118	0.797815	0.85717	1.29178	0.617849	2.34067	1.31062	1.31477	0.477211	1.09294	0.970557	0.512903	1.21454	0.59896	0.574656	0.711432	0.78039	0.596005	1.01321
PU8864	0	3.60365	1.05188	1.79006	0.709951	1.16499	0.671681	0.968207	0.990148	1.01052	1.61798	0.845814	2.04902	0.462366	1.65836	0.568283	1.52	2.1554	0.662005	1.90599	0.576093	0.793548	3.99702	0.835461	1.10684	1.34912	0.350796	0.732355	2.5533	3.9866	2.19112	1.10675	0.675116	1.7348	0.693861	1.24233	1.12867	0.981488	1.43494	1.07826	1.47947	0.546062	1.83114	0.66328	1.56033	0.626792	0.856429	0.54791	0.825544
PU6977	0	3.20921	0.619059	1.179	0.632577	0.68229	0.579876	1.41656	1.00489	0.492989	1.31583	0.654006	1.0353	0.78441	2.05029	1.1053	0.780938	0.861824	0.654699	0.915313	1.36872	0.867917	1.18635	1.43317	0.836268	0.848319	0.640343	0.709476	2.28442	1.14556	1.75645	1.1751	0.738168	1.09581	0.771161	0.548645	0.611401	1.03983	1.14861	1.1303	0.915224	1.04023	1.86793	0.535772	0.418177	0.432266	0.880069	0.759309	0.973676
PU6600	1	1.14446	0.735601	1.55468	1.1081	1.51476	0.335913	2.02755	1.23589	0.819063	0.93337	0.747007	4.80338	0.806218	1.54766	1.13332	0.460466	2.03013	0.59327	1.34801	0.950163	1.09219	1.92061	0.543787	0.793828	1.47104	0.637994	0.70603	1.88946	1.49137	2.42278	0.549923	0.550336	1.31745	0.932504	1.76993	3.04816	1.27279	0.457874	1.25345	1.38876	0.384296	2.60557	0.430109	1.04367	0.42531	1.06201	0.620396	1.22714
PU7157	1	2.22757	0.664555	1.63396	0.65833	1.37304	0.477997	1.40009	1.16619	0.620554	1.4045	0.70395	1.57457	0.761513	1.24007	1.52797	0.733632	1.09902	0.829772	1.51978	1.19943	0.927333	0.973988	0.548482	0.835195	0.978009	0.371699	0.632489	1.44164	3.3702	1.59091	0.790523	0.555955	1.24173	0.346715	1.52954	1.77707	1.2545	0.450007	1.17148	1.28469	0.484129	1.34906	0.323051	0.456992	0.535126	0.797404	0.952963	1.13005
PU7326	0	1.47119	0.864503	1.01273	0.390254	0.854626	1.03051	0.9099	0.896717	0.744808	0.726084	1.00266	1.48201	0.705302	1.21334	1.00274	1.00501	0.59465	0.700985	0.941341	1.74589	0.386418	0.706859	1.14562	0.797249	0.579382	0.352339	0.698976	1.24127	1.66683	2.05784	0.657534	0.879678	1.55232	0.642923	0.790532	0.750491	0.880345	1.03689	1.36683	0.876529	1.12402	1.10236	0.517722	0.679034	0.407416	0.613135	0.846567	0.893857
PU7234	0	1.84219	1.27902	0.882515	0.566209	0.709379	1.12766	1.40412	1.2048	0.386122	1.01068	0.478566	0.959896	0.393176	1.48054	0.738968	1.00022	0.754163	0.412269	0.773295	2.29304	0.700716	0.594935	1.08641	1.11475	1.05354	0.548739	0.712609	1.80174	1.67177	1.86985	1.17199	0.762531	1.38225	0.925202	0.594196	0.446254	1.40971	0.952889	1.8979	1.10748	0.747557	1.32272	0.511139	0.66653	1.07396	0.74546	0.472315	0.929581
PU6849	0	1.91681	1.19256	1.28373	1.26387	0.980579	0.91694	1.18913	1.05263	0.632075	1.57161	0.731038	1.28284	0.443174	1.66629	0.747518	0.644829	0.836523	0.327238	0.827295	0.998525	0.851259	1.18924	2.15019	1.51405	0.818202	0.576471	0.928755	1.20156	1.45554	1.22853	0.527473	0.759518	1.12134	0.427121	1.2452	1.54374	0.931352	1.0722	0.843471	0.773697	1.31459	0.971627	0.95372	0.842137	0.723724	0.947134	0.702286	0.955886
PU1282	0	2.77303	1.47865	0.845678	0.659979	0.861238	0.757193	1.70194	1.37266	0.944826	1.28568	0.893135	0.924426	0.582278	1.43259	0.875994	0.702123	1.01769	0.352092	0.937884	1.60545	0.982528	0.59	0.863718	0.815866	0.878899	0.533482	0.441443	1.75074	1.52857	2.00095	0.700718	0.565041	0.584376	1.05277	1.00306	0.384535	1.11027	1.29844	1.4356	1.10115	1.81872	0.974155	0.615561	0.601115	1.16458	1.09968	0.169679	1.24315
PU6878	1	3.70168	0.754803	0.920123	0.211378	0.766454	0.907991	1.24613	0.998035	0.621083	1.23708	0.697899	1.09937	1.15698	1.28781	0.913521	0.795375	0.502708	0.83618	0.983067	1.05384	0.565179	0.91978	1.52439	1.28778	0.660633	0.42099	0.279731	2.25548	1.15434	2.37848	0.976033	1.1908	0.771824	0.673637	0.700938	1.04194	0.804576	1.13865	1.40765	0.960398	0.939261	1.26307	0.354437	0.903155	0.846557	0.689759	0.607792	0.732963
PU7395	0	1.94565	0.894277	0.734452	0.59941	0.76365	0.81472	0.705725	0.932805	0.499513	1.1339	0.487047	0.788426	0.600801	1.62121	1.25182	1.23643	0.83125	0.920481	1.28391	2.71195	1.3216	1.10077	1.02107	1.07351	1.12236	0.313677	0.658905	1.19454	1.38498	1.3724	0.655916	0.947887	1.08775	0.331796	0.373607	1.20135	1.4481	1.16611	1.31607	1.34649	1.34012	1.38622	0.673459	0.880014	0.711819	0.931613	0.70528	0.746124
PU1317	0	1.29583	0.74435	1.62612	0.524247	0.766589	0.60796	1.0362	1.46521	0.566723	0.841608	1.1145	1.41284	0.814335	1.52151	0.797207	1.15392	0.604182	0.596824	0.840576	1.56692	0.579297	0.983056	0.942568	0.546491	0.857759	0.595745	0.730122	1.0375	1.05338	2.05393	0.935197	1.02359	1.08133	0.507125	0.333683	1.09527	0.929554	1.10316	0.991631	0.824403	0.892184	1.02377	1.16204	0.568908	1.10649	0.794181	0.705699	1.5685
PU8797	0	1.81776	0.999278	1.66538	0.948227	0.985829	0.0807175	1.61866	0.877642	0.565035	0.856589	0.685323	2.30595	0.723352	0.937042	1.23998	0.613304	0.822676	0.864173	2.10413	1.3687	1.07523	1.08304	0.345198	1.08698	1.03845	0.439942	0.672337	1.05644	3.15601	1.70749	1.19904	0.320597	1.56392	1.43694	1.35763	0.785305	0.568754	0.0780031	1.73876	1.56545	1.33501	0.948259	0.680144	0.253687	0.662634	0.953091	0.332442	0.794532
PU6870	0	1.08539	1.16781	1.21211	0.853887	0.710848	0.251429	1.01864	1.31445	0.897867	2.59186	0.616291	1.35714	0.527112	1.20922	1.11332	1.59641	0.811756	0.820549	2.18853	1.10135	0.796465	1.14618	0.935397	0.879346	0.712873	0	0.623683	1.41619	4.26525	1.73228	1.21275	0.953913	0.609129	0.578013	3.33556	0.794479	1.15921	0.452249	1.11672	0.897985	0.742052	1.24238	0.458701	0.348612	0.446747	0.744186	0.906391	0.776696
PU8314	0	1.33833	1.28698	1.1663	0.630601	0.770842	0.970276	0.990518	1.06381	0.877387	0.814244	0.680771	0.875705	0.581772	1.25068	1.30097	0.920744	0.966675	0.392779	0.986201	1.76229	1.19257	0.953176	1.1689	1.05214	0.886469	0.216392	0.747652	1.49087	1.25812	2.37235	1.11249	0.826872	1.23977	0.487778	0.469416	0.64698	0.997238	1.17043	1.48229	0.75496	0.899526	1.75498	0.476813	0.754955	0.770956	0.802215	0.642215	0.784881
PU6807	0	1.68782	1.54024	1.14809	0.684073	0.906547	1.1573	1.12949	0.950384	0.706331	1.10548	0.65618	1.19293	0.844422	1.73634	1.26069	0.780648	0.625	0.849084	0.812314	1.701	1.26114	1.01824	1.24906	1.18405	1.25321	0.556076	0.810713	1.52648	1.41039	1.12282	1.28045	1.01289	1.17141	0.463023	0.565728	0.83212	1.00106	1.583	1.29693	0.914925	1.26213	0.852883	0.574806	1.12865	0.734685	0.893226	0.805081	0.781869
PU8842	0	2.4006	0.701632	1.11566	0.359138	0.907838	0.798249	1.01196	1.39306	0.559492	1.03146	0.566582	0.883176	0.817729	1.65068	0.965076	0.501382	0.882389	0.464469	1.13789	2.23279	0.632751	0.90799	1.04479	1.2327	1.22265	0.624275	0.679952	1.81269	1.36123	1.89477	0.970358	0.82703	0.901871	0.600117	0.415824	0.58977	0.829986	0.892887	1.29952	0.933101	0.867163	1.23904	0.837309	0.516483	0.654102	0.929864	0.657975	0.830315
PU8821	0	2.56065	0.742009	0.996183	0.680708	1.31917	0.932907	1.36138	1.39086	0.509709	1.05222	0.418892	0.829188	0.663345	2.70016	0.99607	0.814899	0.797411	0.251816	1.01332	2.31285	1.37795	0.671053	0.701477	0.780081	0.925613	0.142857	0.561387	2.27223	1.44579	1.63739	1.27844	0.892839	0.935223	1.26371	0.590062	1.48972	1.12191	1.60581	0.814519	0.938199	1.41908	1.31912	0.306134	0.673988	0.311422	0.695765	0.734456	0.961912
PU7303	0	0.988235	1.7818	0.745409	0.265978	0.639699	1.03146	1.2687	1.30375	0.725698	0.94465	0.482551	1.12915	0.603376	1.48672	1.4637	0.784539	0.744389	0.660377	1.07659	1.77969	0.52766	0.774643	0.972459	0.666195	0.937756	0.39599	1.31042	0.877041	1.07498	2.26361	0.871309	0.674961	0.651168	0.516537	0.245241	0.757415	0.929739	1.58106	1.05759	0.961494	0.674092	1.34557	0.39781	0.686259	0.604794	0.692894	0.884854	0.936463
PU8501	1	4.39871	0.981155	1.42954	0.957247	0.975655	0.309347	0.875718	1.3537	0.411745	2.26357	0.657424	1.59543	0.482322	1.48298	1.02254	0.359385	1.35222	0.658768	2.32504	0.879546	1.03413	1.09851	0.630385	0.842061	0.999475	0.522919	0.780405	1.6384	3.37908	0.923916	1.36314	1.42305	1.49272	0.625	1.91088	0.91082	0.993399	0.919056	1.21629	0.938699	0.910217	1.08604	0.512096	0.290909	0.666446	1.01262	0.513733	0.83292
PU7271	0	1.51589	0.939444	1.22322	0.822371	0.862982	0.371168	1.79393	1.13303	0.91261	1.29182	0.728267	1.32785	0.86928	1.02638	0.836209	1.14792	1.5997	0.654071	1.75074	0.983536	0.931219	1.46343	0.767219	0.9533	1.06574	0.652632	0.556589	1.55926	2.83718	2.06672	1.01907	0.745312	1.08874	0.524921	1.63146	1.9164	1.03285	0.524084	1.19161	1.24733	0.361177	2.29253	0.544765	0.791976	0.757212	1.2147	0.712295	1.1255
PU8775	0	0.912941	0.810089	0.427928	0.455621	0.759764	1.05093	0.930793	0.967015	0.675797	1.60603	0.989378	0.853854	0.769765	1.4316	0.692101	0.716556	0.586551	0.536101	1.10277	1.40741	0.446481	1.05225	0.878519	1.19008	0.498416	0.928678	0.465265	1.33306	0.741071	1.63995	0.767814	0.866874	0.795594	0.576953	0.672752	0.348201	1.75906	1.18441	2.01788	0.916485	0.974066	1.29121	0.573851	0.755371	0.576005	0.449481	0.562958	0.962589
PU7295	0	1.46543	1.0365	0.730473	0.638081	0.787735	0.829206	0.866689	0.886364	0.62124	1.24063	0.957578	1.1982	0.458192	1.58194	1.40925	1.43999	0.564468	1.1972	1.15935	1.22208	0.692495	1.10847	1.11292	1.09948	1.33057	0.563889	0.84613	2.0212	1.80557	1.65885	1.51018	0.779137	0.959402	0.32187	0.419437	0.673143	1.21772	1.47185	1.11044	1.06759	1.09738	1.20561	0.532918	0.804429	0.810811	0.812479	0.556344	1.08088
PU7353	0	2.30891	0.71827	1.06116	0.772878	1.07627	0.395803	0.451655	0.841455	0.745374	0.872923	0.452325	0.668294	0.960623	1.31851	0.878289	0.950115	0.973717	0.580933	1.37721	1.04874	0.213727	0.68633	1.2	1.33395	0.671917	0.466518	0.639309	1.7845	0.937919	1.38277	1.0397	1.30288	1.02589	0.489899	0.165264	0.742268	1.61115	0.946903	1.49306	0.609464	0.80031	1.801	0.386642	0.490002	0.609467	1.17302	1.10911	1.17759
PU6759	0	1.08596	0.818137	1.52642	1.17873	1.89288	0.253868	3.39441	1.06592	0.443866	0.537282	1.45965	2.15045	1.27016	1.89106	1.78123	0.355805	1.29264	0.370024	0.436308	1.40957	1.1631	1.82059	0.591156	0.524364	2.09183	0.95883	0.563326	1.91868	0.457581	3.46648	0.605913	0.335198	0.929327	1.18788	3.46403	4.64069	1.00472	1.10436	1.01132	1.38047	0.712527	2.04819	0.291371	0.79384	0.408612	0.726374	0.915718	1.02597
PU8771	0	4.44425	1.14585	0.9308	0.692193	0.772566	0.870517	1.04247	1.2991	0.69862	0.938302	0.575851	0.979685	0.716646	1.39762	1.21715	0.773678	0.810411	0.930075	0.888557	2.68469	0.896431	1.03221	1.13602	1.13655	0.995358	0.614943	0.651892	1.44447	1.20381	1.85559	0.926469	1.14658	1.10058	0.733449	0.685224	0.422815	0.977971	1.28609	1.29404	0.996987	1.17888	0.986948	0.689523	0.948469	0.688582	0.680785	0.859966	1.00275
PU6864	0	2.69819	1.42886	1.68363	0.690624	1.49993	1.46747	1.51599	1.18932	0.672182	1.44837	0.784766	5.26635	0.711026	0.974219	1.20117	1.54588	1.08421	0.748946	1.25777	0.788958	0.697721	1.7501	0.262534	1.12276	1.28828	0.474505	0.988138	1.23838	3.22633	1.64046	1.09509	0.322024	2.07418	0.992933	1.66084	1.69106	0.947146	0.14716	1.27116	1.36687	0.172043	0.846548	0.61689	0.218575	0.566822	0.733986	0.856287	0.885173
PU8321	0	1.65864	1.03927	1.6049	0.665208	1.09077	0.154206	1.77838	0.456709	1.14025	4.10274	0.860486	2.15155	1.17025	1.08454	0.846631	1.27534	1.67486	0.269366	0.887946	1.97358	0.813043	0.801127	0.350242	2.669	1.97039	0.577148	0.875901	1.05049	1.60323	1.15423	1.54486	0.609428	3.09954	0.338323	2.1276	4.42896	0.740285	1.39377	1.84173	0.968345	0.296875	1.05073	1.2697	0.453782	0.776552	1.00438	0.271665	0.671795
PU8970	0	1.95481	1.04864	0.767595	0.45216	0.897586	1.00661	0.632553	1.06389	0.609699	0.796528	1.02241	1.06772	0.438963	1.53515	1.54717	0.959526	1.18127	0.718707	0.834904	2.306	0.976887	1.1002	1.20168	0.955717	0.891619	0.362586	0.385924	1.89117	0.993709	1.9311	1.26305	0.904841	1.08785	0.516154	0.524057	0.970819	1.41023	0.720365	0.890334	0.652441	0.708428	1.37979	0.81664	0.876652	0.499722	0.611649	1.45335	0.770328
PU1294	1	1.05563	0.957245	0.912587	0.514773	0.711742	0.528087	1.07786	1.49233	0.589703	1.18254	1.05238	1.15386	0.610839	1.30344	1.44853	0.816852	0.630365	0.476412	1.15182	2.44923	0.697011	0.944852	0.861507	0.695504	1.09392	0.275532	0.866129	1.3133	1.11139	1.06759	0.638577	0.853326	1.21665	0.508884	0.582372	1.17483	1.02405	0.937398	1.35803	0.906548	0.79053	1.48688	0.514927	0.482907	0.904933	0.833947	0.967556	1.05878
PU8580	0	1.79368	0.747288	1.26483	0.719214	0.880117	0.625941	1.02415	1.13187	0.648015	0.781854	0.582469	1.37943	0.851465	1.07777	1.83968	1.06638	0.637869	0.630583	0.98411	1.78567	0.810572	0.799982	0.851505	0.930253	0.761084	0.397215	0.812749	1.18183	1.364	1.88401	1.19701	0.895633	1.19285	0.555786	0.671292	0.861379	0.838989	1.01075	1.02984	0.862825	0.705217	0.988196	0.727619	0.401811	0.744427	0.709454	1.12752	1.03645
PU6968	0	3.23925	1.0822	1.2179	0.621604	1.8788	0.628278	0.80191	1.4028	0.575142	1.64756	0.754957	2.80271	0.867692	2.01799	2.00209	0.974075	1.34267	0.659906	1.56832	1.13078	0.845625	1.23304	0.597027	1.02037	1.07945	0.737698	0.68958	2.42018	4.2681	1.43636	1.03511	0.396213	1.58316	0.598049	1.40103	1.27349	1.1775	0.728446	1.24609	1.23244	0.271705	1.42236	0.550838	0.524765	0.442178	0.858641	0.64307	1.15117
PU6703	0	1.85214	0.758004	1.73419	0.842094	1.42609	0.783153	1.15898	0.783952	0.600272	1.2888	0.689154	2.21923	0.807143	1.18402	0.995147	1.10345	1.04522	0.756677	1.20197	1.12789	0.704834	1.39301	0.662214	1.14129	1.1617	0.405411	0.708783	1.54965	2.03565	1.61652	1.08003	0.399135	1.39152	0.363185	1.17404	1.86997	1.2675	0.965508	1.16608	1.44513	0.784375	1.14142	0.427428	0.344544	0.630454	0.712539	0.656482	0.953354
PU8656	0	1.8143	0.997827	0.848319	0.848429	0.922588	0.735035	1.06677	1.00852	0.564961	1.07456	0.4521	1.08787	0.311416	1.7415	1.23995	0.829328	0.870968	0.442564	1.31663	1.97004	0.384413	1.01291	1.18999	0.925455	0.577306	0.836879	0.632763	1.85409	1.5353	1.27578	0.656936	0.907238	0.701393	0.479078	0.598513	1.3477	1.19105	1.32372	0.855178	0.895527	0.648811	1.63537	0.477355	0.652455	0.922073	0.68573	0.737852	1.24213
PU7335	0	4.0591	0.64407	1.57286	1.10187	1.24503	0.71875	1.34514	0.95666	0.697385	0.739968	0.697435	3.512	0.919975	1.96448	1.20407	0.961326	0.819259	0.894218	3.62722	1.54485	0.82671	1.0575	0.246865	1.04959	1.14509	0.435821	0.898118	2.05166	8.38301	1.18523	0.835687	0.34533	1.14775	0.523037	1.37568	1.36296	0.931328	0.909538	1.14915	1.37313	0.152558	1	0.546704	0.811303	0.666276	0.835592	0.765947	1.1247
PU7015	0	1.90549	0.64391	0.991046	0.522207	0.632743	0.817302	1.02902	0.999452	0.662948	1.11327	0.672645	1.05646	0.619231	2.4158	1.35496	0.80795	0.804209	0.692245	1.11665	1.77203	0.51605	0.799752	1.11336	0.820194	0.619795	0.545455	0.659827	1.79664	1.2619	2.56573	0.883855	0.913791	0.86815	0.419507	0.824385	0.445971	0.991618	1.07199	0.668222	0.880192	0.682927	1.26767	0.670319	0.734923	0.405937	0.775956	0.696563	1.22318
PU8721	1	2.00675	0.827752	2.34605	0.785801	1.25873	0.565552	1.08604	1.31977	0.643164	1.87452	0.637975	3.96964	0.913741	1.53247	1.27088	1.07881	1.0393	0.69769	1.69455	0.699043	0.452685	1.24414	0.206579	1.04629	1.08033	0.417225	0.750847	1.86584	3.81034	1.58928	1.02959	0.264859	1.37315	0.491669	1.24802	1.90787	1.05351	0.646021	1.26018	1.53746	0.269477	0.905619	0.509656	0.663023	0.485679	0.741824	0.691224	1.17587
PU8732	0	1.55642	0.896023	1.18714	0.793293	0.95728	0.886976	0.639892	0.980257	0.686982	1.1	0.95346	1.64653	0.527997	1.6589	1.22845	1.2886	0.777054	0.515272	1.16337	1.49427	0.944344	1.21892	1.28878	1.37673	0.858891	0.565876	0.600265	1.49044	1.62667	1.19059	1.15677	0.678005	1.14342	0.696262	0.885868	0.984211	1.02507	0.989559	1.48152	1.13356	0.781805	1.1696	0.945145	0.747187	0.782869	0.690962	0.442748	0.954054
PU6930	0	19.0058	0.758398	0.701497	0.698736	0.7422	0.473587	1.26525	0.968955	0.973553	1.67054	0.352307	1.05965	0.387738	1.67093	0.539831	0.740343	1.31919	1.09899	3.00235	1.49927	0.615451	1.27188	0.757664	0.847089	0.991024	0.38373	0.892201	2.18807	1.99809	2.53912	1.19829	1.02048	2.14702	0.583428	1.98466	0.767857	1.00422	0.907625	0.904222	1.5535	1.19708	0.789136	0.715099	1.62132	0.700061	1.00746	0.742122	1.04196
PU8717	1	2.47907	0.923162	0.915324	0.814973	0.695265	0.995925	0.80968	1.41911	0.545169	1.25991	0.471216	1.13909	0.738899	1.74976	1.10263	1.37065	0.805506	0.618986	0.852831	2.0191	1.25833	1.27805	1.09903	0.71552	0.534396	0.386889	0.669875	2.3525	1.48371	1.72856	0.89749	0.740724	1.34661	0.549474	0.549411	0.887941	1.17712	0.865311	1.23425	0.844431	0.922376	0.808185	0.76651	0.688426	0.716931	0.554877	1.31024	1.07786
PU8488	0	3.60372	0.88529	1.08058	0.484983	0.991539	0.543167	1.22201	0.98332	0.502235	1.3063	0.898799	0.819429	0.613993	1.6801	1.46945	0.920979	0.614129	0.781344	1.2402	2.53648	0.492122	0.81859	1.02519	1.95678	0.951037	0.695431	0.415455	1.18192	1.22245	2.03071	1.33924	0.90566	1.17079	0.275208	0.505978	0.521469	1.69704	0.809243	1.35448	1.14315	0.937002	0.953511	0.469974	0.635313	1.10474	0.916762	0.828086	1.11983
PU7172	0	2.63519	0.452005	1.38118	0.729388	0.85289	0.743847	1.48386	1.59553	0.380237	0.921684	0.604054	0.931907	0.615359	1.25696	1.31442	1.27866	0.776972	0.50101	1.46503	2.01337	0.930026	1.16425	0.875263	1.04086	1.00243	0.617548	0.711533	1.19016	1.00479	1.52605	0.831337	0.915775	1.45309	0.612735	1.06603	0.394461	0.985005	1.01763	1.22352	0.861336	1.0895	0.964632	0.819842	0.639524	0.828535	0.865833	0.904762	1.1378
PU6900	0	2.01325	0.876774	1.69573	0.943085	1.30458	2.25627	0.994864	1.05137	0.60864	5.15306	0.640773	2.37086	0.741707	1.66868	1.31514	1.64452	1.25469	1.12582	1.2509	2.06543	0.997207	1.27203	0.577324	1.04446	1.14753	0.275836	0.596006	1.5968	1.76258	1.45482	0.86105	0.278041	1.83672	0.381231	1.3319	2.21613	1.01324	1.32249	1.47575	1.83313	0.396714	1.15461	0.646975	0.749161	0.791344	1.05311	0.596525	1.39254
PU8922	0	1.21183	0.729903	0.914349	0.705286	0.829632	0.993323	1.10921	1.35774	0.729546	0.842897	0.806732	1.07624	1.07088	1.17632	1.04425	0.769139	0.707558	0.46336	1.06586	1.89391	0.667798	0.867266	0.811062	0.893251	0.766997	0.655862	0.808243	0.977276	1.41749	1.25024	1.08751	0.912368	1.03786	0.477194	0.42908	0.763167	0.879473	0.975534	1.72073	0.888478	0.876114	1.75544	0.47864	0.64893	0.60691	0.825821	0.398162	0.716861
PU7135	0	9.04945	1.39223	0.827141	0.541199	0.63221	0.419932	1.67054	0.755956	0.71306	1.57577	2.69518	0.527323	0.796456	1.21354	1.0849	1.29335	0.763922	0.521032	1.23712	1.97416	1.50662	0.974617	3.09459	0.557578	0.475498	0.882247	0.653389	1.43475	1.59096	1.94247	1.33222	1.29103	1.32745	1.04143	2.06286	1.27389	2.05646	1.31308	0.648951	0.808042	4.93162	1.49858	0.17834	0.291052	0.834766	1.50373	0.958695	1.30523
PU8856	0	1.33695	0.983932	1.28629	1.17618	1.30933	0.628199	2.38792	1.20352	0.731999	0.988827	0.848039	2.48574	0.865878	1.40133	1.08988	0.879658	2.23614	0.531212	0.713888	1.02093	2.1083	2.55416	0.498754	0.908132	1.46988	0.921429	0.421614	1.75756	0.864907	1.91173	1.0856	0.327869	1.09474	0.622911	3.61811	3.36463	1.65727	0.591025	0.903803	2.28606	2.10438	2.47925	0.627619	0.877522	0.592451	0.716089	0.717371	1.45109
PU6966	0	1.25116	0.818698	1.8069	0.822771	1.10874	0	1.57121	0.972194	0.733051	1.40668	0.930648	4.83577	0.886195	1.2027	0.886597	0.542984	1.5279	1.40437	2.11192	0.928835	1.24698	3.39875	0.389216	1.13384	1.21983	0.611969	0.814619	1.97076	4.64927	1.64835	0.858874	0.389023	1.44672	0.451543	1.74646	1.13257	1.06452	1.08	1.23205	1.35253	0.794624	1.70619	0.521155	0.559796	0.970229	1.05352	0.785042	1.0811
PU7360	0	1.60603	0.81498	1.08362	0.27039	1.05177	0.644591	0.924132	0.983156	0.64247	0.944449	0.799151	1.07415	0.585212	1.63795	0.838149	0.759607	0.656541	0.651492	0.887206	2.65675	0.648382	1.17427	0.881154	1.116	0.954895	0.39668	0.559066	1.55851	1.29959	1.91531	1.26217	1.00526	1.13004	0.48502	0.768481	1.45679	0.910014	0.9526	1.66487	0.757799	0.81814	1.13799	0.48588	0.744898	0.753921	0.752158	1.06453	1.1338
PU8616	0	2.75576	1.30396	2.1964	0.696082	1.39688	0.231242	1.94121	1.10212	0.684871	0.580756	0.916086	5.81435	1.06762	1.51753	1.52315	0.732899	1.07181	0.823227	1.30926	0.751731	0.601425	1.03566	0.575035	1.03379	1.40403	0.587856	0.730491	1.76728	3.95935	1.27861	1.09871	0.263594	1.41596	0.537629	1.79767	0.887233	0.951971	0.707831	1.09905	1.46814	0.167965	0.968109	0.547939	0.314079	0.717449	0.926857	0.641495	1.0459
PU7371	0	3.10431	0.694527	1.76872	0.692644	1.70288	0.649895	1.58216	1.08478	0.658729	1.25467	1.10314	4.33741	0.944988	1.73959	1.56631	0.659746	1.18787	0.169811	4.89881	1.00025	0.667757	1.9369	0.596174	0.384568	1.4974	0.999182	0.600832	1.82862	0.926284	2.77733	0.640976	0.344781	0.943341	1.21895	3.12484	2.09559	1.4104	1.17364	0.559208	1.55432	0.289875	1.9855	0.373825	0.650687	0.288938	0.813704	0.626765	0.757924
PU1344	0	22.5714	1.12213	0.799874	1.18374	0.779502	0.473165	1.25289	1.75048	1.05488	0.392954	1.6721	0.5726	1.1643	1.98642	0.95174	1.80046	1.23209	0.228978	1.01878	1.3185	0.896686	0.702558	1.3269	1.35642	1.34848	0.379613	0.735927	1.51092	3.53454	1.55155	0.754487	1.78577	0.865683	0.592928	0.334594	0.525036	0.711159	0.660432	0.84	1.24061	2.52595	1.82757	0.731092	0.372797	0.710963	0.932631	1.34375	1.00173
PU8823	0	1.83882	0.600239	1.1738	0.517198	0.691307	0.780773	1.38717	0.95204	0.573642	0.895913	1.36119	1.09323	0.991701	2.09966	1.21912	0.841605	0.776094	0.649628	0.724623	2.10472	0.73913	0.675345	1.31926	1.10877	0.746821	0.547711	0.427993	1.9173	1.4025	1.90428	1.18935	0.919773	0.692322	0.448213	1.11029	0.820348	1.15596	1.28031	1.93239	0.93185	0.987373	0.969223	0.779771	0.776414	0.774104	0.757353	0.454622	0.892162
PU1430	0	2.81281	1.21994	1.27139	0.841156	1.04686	0.629089	1.06712	1.59177	0.624567	1.28891	0.694829	0.70236	0.673521	1.86401	1.15985	0.852393	0.943769	0.489199	1.27261	1.62798	0.799214	0.92452	1.00442	0.895029	1.00224	0.400638	0.692129	2.11571	1.43516	1.64793	1.12388	0.707443	0.926679	0.336093	0.552529	0.710496	0.931938	1.0138	1.52833	1.10689	0.81755	1.41438	0.530497	0.703831	0.972856	0.618477	0.823273	1.04296
PU7018	0	1.03415	0.688283	1.74138	0.528336	1.31607	0.443732	1.39133	1.28921	0.718911	1.14213	0.404573	3.79845	0.49889	1.91203	1.76415	1.0453	1.10163	0.33451	1.86085	0.930688	0.738973	1.01572	0.207157	0.944085	0.736651	0.310782	0.690789	1.52178	3.74849	2.20941	0.569942	0.616242	1.35585	0.592601	4.71443	1.44047	1.51891	0.116696	0.989991	1.52138	0.375741	1.20181	0.567219	0.324923	0.374559	0.745209	0.69077	1.25041
PU7248	0	3.27004	0.831288	0.85854	0.508705	0.960607	0.98705	0.81349	1.1345	0.754825	0.924516	0.782195	0.63917	0.720344	0.921104	1.13882	1.41018	1.42701	0.572487	1.33165	1.64144	1.8377	1.00726	0.911101	0.797735	0.582609	0.348737	0.643773	0.99464	1.05539	1.76446	1.01848	1.03235	1.13634	0.608365	0.304245	1.35271	1.1127	1.96827	1.27285	1.04691	1.09032	1.38778	0.431714	0.854806	0.850157	0.983653	0.559628	0.672576
PU7355	0	3.30824	1.64349	0.89456	0.925691	0.669743	0.791037	0.984857	0.936919	0.961459	1.19713	0.916023	1.05605	0.631395	1.78546	0.750099	0.796344	1.19267	0.905751	0.765449	1.99377	1.50425	0.801488	0.962297	0.873071	0.891665	0.527034	0.521012	2.47211	1.10118	1.73493	1.09662	1.57868	0.809117	0.374065	0.694437	1.88844	0.70936	1.72374	1.32052	0.819953	0.962854	1.65462	0.4121	0.527336	0.9527	0.836198	0.992584	0.955849
PU6963	0	2.76957	0.780896	1.16374	1.0749	0.684854	1.22708	0.719617	1.20493	0.46538	1.02782	0.776365	1.1252	0.502465	1.79766	1.3785	1.15252	0.858112	0.908425	0.885906	1.86118	0.986516	0.974441	1.20185	1.07394	0.813627	0.492669	0.578106	1.69519	1.04577	2.02371	0.730681	1.16195	1.18892	0.525483	0.650323	0.949195	1.17063	1.31558	1.43529	0.811645	0.583686	1.0343	0.724565	0.704018	0.960472	0.870363	0.616866	0.941563
PU7349	0	2.01374	0.609143	1.81612	0.61037	0.890853	0.874457	1.15683	1.13516	0.674143	1.43754	0.789321	1.24735	0.97176	2.24091	1.16866	1.13093	1.22432	0.874355	1.08078	2.06389	2.19039	0.996089	1.21409	0.854253	0.873762	0.364518	0.397156	1.56418	1.40113	2.77045	0.810189	1.07726	1.35346	0.524519	1.68131	1.52571	1.08377	0.805289	1.52527	0.824415	1.10438	1.15502	0.72111	0.339151	0.567156	0.819571	1.00439	0.726803
PU8846	0	1.75957	1.32387	1.08734	1.50919	1.10014	1.1216	1.87103	1.12488	0.731694	1.12326	0.994509	3.18218	1.10152	1.13363	1.31934	0.7186	2.67919	0.562075	1.45622	1.11373	2.10492	2.75285	0.425209	0.989257	0.974744	0.74907	0.423251	1.83819	0.389578	3.70121	0.872683	0.642793	1.53732	0.565358	3.34673	4.22222	1.18059	1.16019	0.974153	2.24965	1.5121	8.35335	0.528634	1.2802	0.653683	0.880605	1.27863	1.2855
PU8792	0	2.5488	0.814656	0.797959	0.646949	0.998418	0.945611	1.12768	0.922197	0.609097	1.13873	0.799904	0.778644	0.711093	2.26884	1.14238	1.0592	1.15204	0.378332	0.968673	1.43572	0.733077	0.634352	1.18839	0.888232	0.769963	0.947354	0.72225	2.04877	1.28916	1.46566	0.743587	0.949471	0.89219	0.381295	1.07145	0.635442	1.26446	1.44298	1.36716	0.844257	0.990287	1.2065	0.859879	0.647775	0.95215	0.668657	0.836606	1.26572
PU7398	1	1.96227	0.630891	1.55678	0.590882	0.912784	0.857649	1.80979	1.59934	0.587729	1.98556	1.2593	2.02434	1.00289	2.2673	1.16297	0.721649	0.891965	0.663219	1.53127	1.65786	0.751631	0.847972	0.492889	1.09219	0.918869	0.466667	0.642299	2.02163	5.02664	1.28953	0.959379	0.475923	1.54229	0.622753	1.10474	1.07495	1.33163	0.25718	1.26814	1.09653	1.15745	1.23923	0.561609	0.370492	0.606006	0.671029	0.863754	1.07822
PU8619	0	1.91113	0.875332	1.50538	0.695641	1.55314	0.458532	1.34645	1.0719	0.566616	2.60435	0.842091	3.01066	0.625926	1.359	1.67345	1.3069	0.956949	0.554667	1.31882	0.7367	0.665914	1.20658	0.588969	1.09538	0.947885	0.472803	0.589138	1.35524	5.17156	1.36607	1.08445	0.260649	1.34057	0.480314	1.37958	1.46421	1.55536	0.622987	1.43853	1.61613	0.692009	1.08361	0.531474	0.0564516	1.1038	0.851452	0.650124	1.44685
PU1343	0	2.82925	0.438088	0.96545	0.479236	0.68975	0.723968	0.789855	1.60096	0.547024	1.08431	0.760429	1.06867	0.942264	1.71252	0.845885	0.770236	1.09382	0.55227	0.883884	2.04762	0.44529	0.778368	1.23388	0.901406	1.00039	0.502682	0.611854	1.9919	1.16114	2.07248	1.27867	1.07418	1.15473	0.227832	0.56862	0.981339	1.4812	1.13715	1.08461	1.01462	0.750371	1.36341	0.627144	0.850656	0.570707	0.590006	0.824324	1.01557
PU7093	1	2.72526	0.727731	1.75945	0.888868	1.44492	0.466459	1.20959	1.04687	0.705295	1.26032	0.695319	4.56892	0.692442	1.80017	1.86517	0.577304	1.23803	0.425788	1.34092	0.850424	0.476316	1.47973	0.395457	1.00198	1.33201	0.625917	0.610402	1.80123	4.20782	1.4807	0.97413	0.17822	1.36873	0.652662	3.71987	2.3112	1.49752	0.835131	1.61373	1.3206	0.243599	0.991448	0.329746	1.14316	0.590134	0.639928	0.626682	1.12185
PU7378	0	3.56423	0.904165	1.22922	0.617232	0.710828	0.0052691	2.81186	0.818417	0.892085	1.5994	2.00861	1.49725	0.814362	1.86589	1.8206	0.935345	1.06004	0.68236	1.57422	1.26914	0.601504	0.81997	1.13715	1.10195	1.14637	0.967356	0.74838	2.95706	6.37608	1.73592	1.15743	0.768669	1.11274	0.668878	0.405525	0.594492	1.10971	0.785474	0.954693	1.01121	0.404605	0.837696	0.536749	0.568027	0.879794	0.812429	1.64706	1.27437
PU1463	0	5.68421	0.976404	0.635643	0.464734	0.652424	0.625696	1.44995	0.724188	0.577123	2.28631	0.474091	0.768368	0.34116	1.83008	0.608008	1.31866	0.587667	0.276026	0.904994	1.41556	0.60521	0.964212	1.76415	1.02535	0.346253	0.178841	0.309545	1.63754	1.50303	1.97235	1.03571	1.24134	1.5511	0.87404	0.911097	0.545089	1.10087	1.61787	0.775917	0.875312	1.46405	1.36577	0.214044	0.709004	0.266748	1.67225	0.981761	1.14767
PU8925	0	2.81784	0.838074	1.25291	0.812044	1.25491	0.561203	0.841965	1.08435	0.579421	1.21053	1.00213	0.646095	0.52972	1.44726	1.22845	0.974403	1.24667	0.790115	1.50763	2.01056	0.586367	0.666105	1.02491	0.976485	0.799668	0.144068	0.290631	1.59935	1.25129	1.99818	1.16355	0.967411	1.10888	0.549705	0.377334	0.738344	1.30639	1.53267	0.778279	0.73885	0.884756	1.18569	0.598026	0.446971	0.997273	0.639622	0.378917	0.981804
[truncated: 129 more columns]

## Sheet: D
PID	is_critical	AAAA	AAAC	AAAG	AAAT	AACA	AACC	AACG	AACT	AAGA	AAGC	AAGG	AAGT	AATA	AATC	AATG	AATT	ACAA	ACAC	ACAG	ACAT	ACCA	ACCC	ACCG	ACCT	ACGA	ACGC	ACGG	ACGT	ACTA	ACTC	ACTG	ACTT	AGAA	AGAC	AGAG	AGAT	AGCA	AGCC	AGCG	AGCT	AGGA	AGGC	AGGG	AGGT	AGTA	AGTC	AGTG	AGTT
PU7398	1	0.72997	0.307352	0.481561	0.446925	0.357875	0.213277	0.0399651	0.217661	0.320069	0.193003	0.280972	0.144227	0.250588	0.175597	0.255708	0.273671	0.365285	0.265824	0.426129	0.352835	0.505771	0.344551	0.0796668	0.471661	0.0188654	0.016893	0.0190819	0.0198035	0.267661	0.332745	0.446583	0.428239	0.527917	0.293541	0.583173	0.334315	0.441879	0.36973	0.0848698	0.403331	0.377793	0.314564	0.332278	0.201025	0.288171	0.269107	0.480466	0.314628
PU8532	1	0.739895	0.276674	0.47724	0.420406	0.306827	0.178491	0.0378256	0.175697	0.319162	0.193429	0.286268	0.140074	0.220413	0.14377	0.212109	0.245642	0.314675	0.239738	0.387048	0.291327	0.432009	0.315948	0.078517	0.374764	0.0232115	0.0243763	0.0301981	0.0230876	0.231331	0.276464	0.361122	0.316449	0.605285	0.332644	0.688994	0.34645	0.425876	0.383093	0.0998874	0.394419	0.480652	0.410916	0.431067	0.240313	0.27701	0.259696	0.458198	0.285394
PU6733	1	0.683264	0.3073	0.534536	0.413943	0.355713	0.213577	0.0397037	0.198237	0.344061	0.213347	0.331484	0.1455	0.217247	0.157306	0.249596	0.216746	0.35383	0.263293	0.412504	0.330931	0.528267	0.353113	0.0708983	0.464011	0.0219819	0.0196065	0.0228208	0.0224113	0.249009	0.300432	0.430762	0.338329	0.626269	0.34771	0.743602	0.365419	0.495162	0.403904	0.0907739	0.391547	0.512412	0.417603	0.455249	0.273944	0.307211	0.277238	0.55272	0.293655
PU8811	0	0.984741	0.361436	0.58221	0.612476	0.414418	0.199484	0.0376939	0.24857	0.354472	0.179538	0.240236	0.194029	0.339984	0.183557	0.319919	0.315322	0.507774	0.319456	0.511245	0.464971	0.499297	0.299735	0.0562995	0.429697	0.0195365	0.014298	0.0172232	0.0227628	0.308297	0.288132	0.43987	0.414613	0.553887	0.244566	0.488949	0.330191	0.374546	0.260768	0.0489142	0.295329	0.308087	0.216633	0.23004	0.174162	0.304748	0.22966	0.403411	0.306616
PU8097	1	1.25859	0.393663	0.512637	0.697388	0.402384	0.242108	0.0395227	0.26241	0.279682	0.149586	0.185307	0.178438	0.501352	0.346238	0.36383	0.542471	0.434639	0.254016	0.382816	0.413598	0.362993	0.231686	0.0344262	0.323581	0.0164673	0.014197	0.0160551	0.0233891	0.350235	0.320598	0.375371	0.479938	0.665095	0.249835	0.451296	0.354592	0.374501	0.440357	0.0642007	0.352427	0.260048	0.192314	0.198726	0.174499	0.348298	0.29187	0.393009	0.367239
PU7430	0	0.930145	0.358558	0.578735	0.59541	0.405806	0.196427	0.0365389	0.243517	0.353237	0.178377	0.24635	0.176442	0.321882	0.180279	0.296617	0.318027	0.447023	0.290342	0.43788	0.432711	0.47641	0.288363	0.0580477	0.421288	0.0175448	0.0133611	0.0152271	0.0204974	0.29559	0.283445	0.410796	0.432664	0.590286	0.255118	0.519415	0.35495	0.3843	0.262892	0.0508436	0.301669	0.322676	0.222119	0.245926	0.176723	0.307552	0.23074	0.404667	0.333044
PU6878	1	0.89831	0.366931	0.582587	0.585926	0.428471	0.204071	0.040532	0.258018	0.367543	0.189702	0.255659	0.188065	0.321157	0.181582	0.305445	0.317665	0.493763	0.316949	0.475118	0.465596	0.514566	0.303867	0.0639166	0.456414	0.0206303	0.0156367	0.0178233	0.0243087	0.308371	0.30133	0.441777	0.474018	0.583516	0.260626	0.516966	0.353395	0.392339	0.26765	0.0511375	0.318251	0.344711	0.237214	0.252919	0.190153	0.304522	0.233754	0.403583	0.341341
PU6916	1	0.732904	0.296773	0.507651	0.43403	0.336426	0.202758	0.0384828	0.200299	0.325897	0.191334	0.292316	0.149147	0.22193	0.159613	0.243705	0.24599	0.351125	0.255634	0.430034	0.334004	0.483802	0.334527	0.0698873	0.445001	0.0201955	0.0166696	0.0209519	0.0211265	0.241217	0.30652	0.418215	0.370105	0.583946	0.305831	0.662839	0.349185	0.454854	0.381532	0.0858028	0.403408	0.43028	0.340746	0.371892	0.225891	0.29165	0.278794	0.511936	0.306344
PU7435	0	0.919214	0.37379	0.588953	0.617591	0.43918	0.208021	0.0393812	0.269987	0.363023	0.184523	0.251983	0.180416	0.348731	0.194317	0.316648	0.346972	0.493625	0.302865	0.460785	0.484845	0.517462	0.296111	0.0689111	0.467178	0.0180398	0.0134454	0.0149971	0.0218218	0.329825	0.314799	0.458184	0.529937	0.604687	0.263471	0.518723	0.370759	0.40514	0.274974	0.0513232	0.33094	0.333882	0.226291	0.245056	0.182534	0.325284	0.248039	0.414551	0.368525
PU7251	0	0.773688	0.277771	0.441549	0.423765	0.317805	0.2017	0.0430896	0.203582	0.297571	0.188811	0.254519	0.141511	0.228869	0.160335	0.218639	0.287155	0.344626	0.271605	0.417461	0.347371	0.484826	0.379096	0.107057	0.503284	0.021367	0.0231177	0.0250828	0.0221843	0.263376	0.347901	0.443535	0.481625	0.512124	0.295235	0.574499	0.321423	0.409451	0.384045	0.0981291	0.434602	0.392643	0.362197	0.347986	0.208821	0.263689	0.253515	0.437047	0.320462
PU6751	1	0.640053	0.280971	0.525898	0.3668	0.309617	0.174884	0.0384352	0.174331	0.371157	0.228663	0.333438	0.160454	0.163925	0.130928	0.196558	0.179765	0.309286	0.236039	0.373648	0.276666	0.434744	0.284918	0.0665444	0.376053	0.0251865	0.023396	0.0291593	0.0264319	0.195225	0.260679	0.363122	0.300083	0.696288	0.362249	0.813198	0.383642	0.446239	0.378168	0.092868	0.380318	0.587471	0.487735	0.492186	0.308998	0.257925	0.26675	0.487255	0.29236
PU8815	0	0.714656	0.294252	0.496885	0.423589	0.338546	0.201658	0.0372998	0.199273	0.31378	0.187329	0.270431	0.151373	0.226915	0.151382	0.244254	0.226213	0.369193	0.280752	0.44828	0.352301	0.502627	0.351298	0.0711581	0.457431	0.0198739	0.0172898	0.0203146	0.0212996	0.25076	0.299162	0.431204	0.365628	0.522236	0.280967	0.589555	0.316084	0.412158	0.336028	0.0713612	0.345127	0.377898	0.308668	0.328954	0.206246	0.270325	0.239968	0.462293	0.268314
PU8671	0	0.852914	0.342412	0.545589	0.576288	0.408782	0.203187	0.042794	0.274892	0.33591	0.175852	0.23065	0.179846	0.322695	0.193344	0.297919	0.363425	0.475448	0.326747	0.475136	0.514661	0.530085	0.336856	0.0839408	0.539279	0.0184243	0.0152256	0.0173046	0.0234052	0.339155	0.364471	0.498565	0.61252	0.565544	0.248567	0.495512	0.355236	0.376782	0.268989	0.054283	0.338985	0.323456	0.229306	0.238151	0.180762	0.301314	0.244656	0.389687	0.392032
PU7071	0	0.823594	0.348944	0.565496	0.539861	0.40327	0.208763	0.0386379	0.242418	0.354531	0.190154	0.270014	0.164485	0.302157	0.183719	0.295713	0.300886	0.433141	0.29065	0.437552	0.420028	0.527327	0.320902	0.0666183	0.463852	0.0182219	0.014022	0.0161731	0.0204331	0.299327	0.317044	0.443753	0.455006	0.611695	0.281861	0.581293	0.372292	0.419411	0.303347	0.0587994	0.347395	0.37039	0.261757	0.292917	0.198527	0.308306	0.253734	0.442229	0.341377
PU1297	0	0.37406	0.251869	0.249713	0.499636	0.438822	0.26684	0.10331	0.600152	0.186482	0.142582	0.161616	0.116149	0.350032	0.318281	0.283046	0.908465	0.467305	0.3797	0.32526	1.22419	0.896663	0.534251	0.447551	1.67412	0.0201146	0.0382751	0.0162644	0.0356438	0.759984	0.938951	1.31841	2.95226	0.428896	0.221952	0.313061	0.573796	0.378745	0.362835	0.108354	0.812696	0.247932	0.241371	0.187789	0.166575	0.334219	0.3683	0.375702	1.18897
PU7259	0	0.986949	0.36057	0.562331	0.621484	0.432416	0.201526	0.0398815	0.265955	0.351373	0.174384	0.2318	0.19099	0.362996	0.183018	0.322922	0.336297	0.567881	0.356902	0.555258	0.531701	0.563199	0.339279	0.0670504	0.50035	0.0221229	0.015689	0.0199112	0.0257138	0.357598	0.3261	0.496353	0.507553	0.526533	0.232051	0.45172	0.321372	0.367806	0.243357	0.0463457	0.29522	0.287567	0.200611	0.215011	0.164981	0.297882	0.216415	0.379377	0.314743
PU8268	0	0.888296	0.340696	0.513748	0.608994	0.42111	0.209092	0.0447406	0.305154	0.314447	0.165576	0.211943	0.181205	0.353666	0.205991	0.311403	0.417415	0.534766	0.350564	0.513606	0.597165	0.564757	0.356868	0.0970626	0.610115	0.0203536	0.0185098	0.0186344	0.0267476	0.390785	0.403274	0.56592	0.738138	0.531726	0.23654	0.450144	0.355464	0.36886	0.2674	0.0525652	0.350355	0.284184	0.210293	0.212567	0.169821	0.303393	0.240361	0.381474	0.414402
PU7411	0	0.915338	0.35783	0.534634	0.614581	0.437145	0.214898	0.0419676	0.287165	0.331299	0.170855	0.224815	0.187906	0.368761	0.201788	0.330618	0.381179	0.552058	0.3655	0.539852	0.567336	0.582739	0.367986	0.0861675	0.571278	0.0185857	0.0152051	0.0167929	0.023557	0.377379	0.37365	0.542696	0.631679	0.5077	0.229989	0.438291	0.325607	0.361228	0.257532	0.0492646	0.315204	0.278582	0.200755	0.212045	0.162749	0.299934	0.23161	0.383525	0.363049
PU8647	0	0.62935	0.278459	0.513508	0.378724	0.314054	0.18404	0.0389613	0.183988	0.336462	0.202481	0.320761	0.142082	0.177558	0.138616	0.209743	0.197982	0.301561	0.235562	0.37431	0.285239	0.448966	0.304389	0.073183	0.406331	0.0213073	0.0196267	0.0235835	0.0223917	0.208401	0.279051	0.386088	0.337479	0.640286	0.338958	0.773571	0.369303	0.456635	0.369028	0.0882295	0.383813	0.512215	0.40368	0.458431	0.263346	0.277818	0.263039	0.508266	0.298249
PU7203	0	0.907137	0.34318	0.560414	0.580281	0.398663	0.193506	0.0392606	0.253006	0.341135	0.178861	0.237402	0.192293	0.317732	0.178684	0.303177	0.317916	0.500164	0.331788	0.521139	0.480657	0.508987	0.320027	0.0689151	0.476986	0.0200729	0.0155291	0.0188669	0.0239525	0.30976	0.311147	0.464851	0.477224	0.5473	0.240212	0.492678	0.331591	0.369294	0.258839	0.0514349	0.30438	0.317931	0.224692	0.239817	0.181126	0.291623	0.226279	0.3957	0.323876
PU7075	0	0.853559	0.34265	0.530848	0.56099	0.410585	0.205078	0.0420982	0.273513	0.322841	0.177273	0.221975	0.187781	0.318839	0.187929	0.3043	0.339553	0.540595	0.364635	0.554395	0.549198	0.551286	0.35103	0.0852646	0.551895	0.0203406	0.0178146	0.0185925	0.026416	0.345539	0.358937	0.526286	0.594609	0.509751	0.233233	0.459149	0.3235	0.367089	0.270414	0.0527434	0.326831	0.298355	0.223727	0.224406	0.175557	0.283859	0.23088	0.386224	0.347599
PU8653	0	0.936441	0.347568	0.585578	0.599052	0.402691	0.193173	0.0408397	0.260019	0.36724	0.186776	0.254478	0.197424	0.316333	0.178658	0.294654	0.342774	0.470785	0.31722	0.474175	0.476964	0.496022	0.31127	0.0738905	0.476786	0.0208132	0.0177252	0.019949	0.0252042	0.307289	0.312145	0.447719	0.516263	0.604591	0.252502	0.529841	0.356085	0.376898	0.268078	0.054689	0.322407	0.356836	0.248102	0.266745	0.200748	0.296003	0.228523	0.393356	0.353329
PU6807	0	0.854232	0.341619	0.536006	0.581335	0.411624	0.202874	0.0440413	0.285499	0.323294	0.17105	0.222323	0.173939	0.33524	0.194315	0.302763	0.384705	0.484691	0.334969	0.485396	0.557349	0.544419	0.344958	0.0985487	0.581674	0.0169972	0.0145046	0.0157123	0.0213076	0.368518	0.380969	0.544332	0.715211	0.529087	0.236347	0.469053	0.349972	0.37166	0.266411	0.054947	0.341847	0.295839	0.215105	0.2273	0.170668	0.300862	0.236027	0.393491	0.405785
PU7015	0	0.912089	0.353061	0.555519	0.578759	0.419284	0.206855	0.0411234	0.264894	0.335073	0.175708	0.226219	0.187335	0.323766	0.184139	0.306257	0.330179	0.529473	0.353469	0.53859	0.509861	0.541275	0.343915	0.0732982	0.511218	0.0188494	0.0152267	0.017011	0.0226146	0.334273	0.339522	0.498098	0.519363	0.520851	0.234153	0.46941	0.318966	0.371183	0.268701	0.0540831	0.316542	0.297312	0.216881	0.225809	0.173561	0.287573	0.226879	0.395417	0.333878
PU6794	0	1.38978	0.415409	0.720505	0.769326	0.604053	0.222558	0.0567603	0.33039	0.694802	0.274279	0.419117	0.334014	0.636154	0.252278	0.477758	0.495513	0.612691	0.348869	0.513326	0.511264	0.509194	0.262427	0.0656855	0.419432	0.0422231	0.0346666	0.0395228	0.0491102	0.35731	0.307827	0.460112	0.493179	0.746076	0.261149	0.541473	0.380838	0.453433	0.257069	0.0517751	0.328745	0.513145	0.27801	0.324194	0.25264	0.313425	0.197651	0.370838	0.311578
PU7368	0	0.870655	0.345948	0.522177	0.534047	0.411904	0.219193	0.0351748	0.228893	0.34678	0.186881	0.264328	0.141819	0.322851	0.174104	0.265671	0.318157	0.406609	0.263264	0.400946	0.379611	0.549873	0.342351	0.0658735	0.441344	0.0165985	0.013589	0.0160054	0.0175826	0.330009	0.305477	0.399743	0.39857	0.609015	0.325425	0.59381	0.371826	0.47808	0.355577	0.0794139	0.394311	0.382149	0.284076	0.298318	0.193143	0.325269	0.266026	0.452674	0.323136
PU8864	0	0.835589	0.313123	0.47904	0.502566	0.355133	0.207034	0.0431032	0.223125	0.319402	0.187363	0.263403	0.141981	0.289967	0.176498	0.252979	0.335023	0.374419	0.272403	0.412638	0.375187	0.487223	0.366907	0.102978	0.468517	0.0204534	0.0212522	0.0238579	0.0214128	0.298385	0.34569	0.433227	0.487595	0.550219	0.306086	0.570605	0.345915	0.420185	0.385438	0.0941604	0.429717	0.377698	0.324992	0.341355	0.192661	0.30273	0.271521	0.436047	0.348722
PU8679	0	0.780784	0.288606	0.469192	0.454081	0.318277	0.192634	0.0402537	0.18961	0.315227	0.189592	0.281458	0.141526	0.257547	0.159894	0.233898	0.286521	0.339579	0.266724	0.412805	0.323223	0.465149	0.375844	0.101075	0.435986	0.021868	0.0239542	0.0302599	0.0220616	0.260747	0.308129	0.40593	0.374599	0.577945	0.325136	0.651382	0.328183	0.412757	0.383292	0.0981998	0.381295	0.451498	0.374674	0.416568	0.216187	0.284474	0.256572	0.44	0.290667
PU8794	0	0.860861	0.342012	0.528267	0.574145	0.405838	0.201965	0.0416782	0.271587	0.323817	0.171755	0.222327	0.180293	0.325641	0.188668	0.30243	0.346731	0.50694	0.342134	0.516131	0.519679	0.531072	0.340664	0.0823456	0.531861	0.0186697	0.0157233	0.0172132	0.0232658	0.339972	0.354778	0.507067	0.581785	0.519166	0.235008	0.46029	0.328907	0.363897	0.263182	0.0521969	0.32044	0.292116	0.214424	0.221998	0.169	0.289753	0.2321	0.381987	0.35104
PU8865	0	0.884377	0.365088	0.601307	0.584531	0.421195	0.205561	0.038163	0.247636	0.368481	0.187493	0.262227	0.171474	0.331014	0.184271	0.315745	0.301319	0.463975	0.294516	0.45517	0.438754	0.51283	0.302211	0.0597151	0.440081	0.0172298	0.0122451	0.0146883	0.0197925	0.314438	0.305391	0.44586	0.444877	0.617486	0.273003	0.565102	0.364939	0.412776	0.283201	0.0538513	0.325265	0.350113	0.238458	0.271764	0.186175	0.322796	0.248394	0.437667	0.332953
PU8488	0	0.909327	0.341263	0.589233	0.552189	0.388385	0.179316	0.0392227	0.232956	0.387207	0.197693	0.267218	0.193731	0.274738	0.163168	0.262883	0.291163	0.421053	0.285454	0.421772	0.400525	0.455974	0.274421	0.0638318	0.404375	0.0222206	0.0183617	0.0217628	0.025581	0.260604	0.274183	0.388206	0.412767	0.663908	0.284079	0.596362	0.378753	0.387234	0.271064	0.0586744	0.315189	0.413155	0.295605	0.306745	0.228017	0.291869	0.23454	0.397993	0.347871
PU8842	0	0.908367	0.352247	0.614427	0.563597	0.405566	0.187578	0.0374489	0.22819	0.394812	0.196293	0.293186	0.184695	0.298458	0.16986	0.282151	0.282141	0.43147	0.273222	0.429094	0.392728	0.4649	0.267951	0.0526279	0.382772	0.021697	0.016149	0.0205164	0.024084	0.270819	0.26562	0.386093	0.37081	0.68982	0.293953	0.631656	0.390701	0.420739	0.29129	0.0593203	0.322921	0.426541	0.283415	0.327891	0.222561	0.323262	0.24939	0.441434	0.338501
PU8925	0	0.893191	0.356424	0.593544	0.585852	0.40358	0.206616	0.0404395	0.255781	0.353262	0.183004	0.252589	0.176584	0.322401	0.190716	0.309862	0.325164	0.460152	0.301918	0.476438	0.461985	0.508453	0.323384	0.0730345	0.485955	0.0181206	0.0135374	0.016404	0.0210304	0.315939	0.331274	0.473989	0.511786	0.601237	0.26563	0.553007	0.365019	0.396535	0.289835	0.0554345	0.338297	0.338277	0.238974	0.261941	0.18426	0.310209	0.25034	0.425087	0.357467
PU6812	0	0.883479	0.353443	0.534671	0.603814	0.427751	0.214553	0.0434251	0.290171	0.324007	0.171728	0.220542	0.181419	0.354031	0.207657	0.319014	0.388304	0.511716	0.353409	0.507087	0.551145	0.566107	0.361203	0.0928576	0.580307	0.0179158	0.0151264	0.0162892	0.0228905	0.36971	0.387428	0.540096	0.658909	0.540319	0.244835	0.468835	0.355586	0.376257	0.271412	0.0530054	0.339061	0.29793	0.215333	0.221619	0.171464	0.311553	0.246828	0.396723	0.397885
PU7257	0	0.752454	0.29876	0.472487	0.449966	0.357672	0.212615	0.0426528	0.234732	0.31022	0.187293	0.25722	0.145271	0.257644	0.177764	0.24982	0.309492	0.375922	0.279622	0.420817	0.38971	0.522194	0.378587	0.0969717	0.542473	0.0176059	0.0168464	0.0187517	0.0204355	0.296157	0.372673	0.480718	0.559082	0.540436	0.282702	0.564708	0.349294	0.433338	0.360677	0.0824837	0.429327	0.370394	0.306713	0.315261	0.199654	0.28316	0.266664	0.448768	0.373731
PU6703	0	0.793623	0.300366	0.524793	0.449607	0.332748	0.181547	0.037304	0.189591	0.358228	0.207347	0.30659	0.155729	0.227186	0.149301	0.224338	0.247537	0.334418	0.233185	0.377151	0.305136	0.43014	0.280579	0.0649226	0.376311	0.0225325	0.0204614	0.0256651	0.0227538	0.228713	0.262944	0.358826	0.331171	0.652084	0.324376	0.694893	0.361059	0.438034	0.351813	0.0878366	0.373131	0.495354	0.394226	0.415633	0.250024	0.290986	0.255135	0.466577	0.305803
PU8948	0	0.988152	0.351737	0.562104	0.630033	0.415445	0.197421	0.0403082	0.27165	0.342515	0.173879	0.229693	0.197858	0.352641	0.187568	0.315416	0.357663	0.539505	0.336985	0.529913	0.530782	0.518886	0.317869	0.0739311	0.498497	0.0211213	0.0165918	0.0193947	0.0262513	0.34224	0.328243	0.490502	0.550586	0.554679	0.236693	0.478793	0.339238	0.363852	0.253567	0.0498506	0.309013	0.304857	0.215313	0.22777	0.182502	0.309192	0.235009	0.402819	0.360461
PU7333	0	0.965972	0.346549	0.619632	0.572845	0.396349	0.182104	0.0377331	0.232244	0.394651	0.19442	0.271319	0.20428	0.292441	0.162933	0.282041	0.287656	0.456203	0.307024	0.463949	0.422933	0.47364	0.285451	0.0570583	0.411839	0.0219034	0.0168709	0.0212262	0.0253267	0.267554	0.267021	0.399186	0.388022	0.639443	0.265509	0.576596	0.35133	0.372274	0.255461	0.0513106	0.286168	0.389826	0.260785	0.284506	0.211995	0.286826	0.219022	0.395799	0.311004
PU8284	0	0.925648	0.356677	0.567329	0.612714	0.420294	0.200834	0.0397583	0.264949	0.353512	0.17498	0.236367	0.194243	0.340592	0.182599	0.314228	0.343193	0.515092	0.341801	0.49535	0.514279	0.535924	0.328199	0.070456	0.502917	0.0190939	0.0149355	0.0172895	0.0236842	0.332824	0.316193	0.47506	0.523511	0.556607	0.235951	0.47517	0.325869	0.34907	0.231118	0.0442474	0.278556	0.310194	0.203873	0.225361	0.171232	0.29187	0.216455	0.36799	0.329263
PU7428	0	0.833734	0.313208	0.561198	0.478058	0.3541	0.180925	0.0427452	0.225957	0.391299	0.208137	0.29599	0.207185	0.233915	0.158366	0.251999	0.259897	0.416935	0.310733	0.475103	0.402765	0.470972	0.313442	0.0816249	0.458623	0.0274284	0.0267329	0.0311171	0.0308576	0.256747	0.304075	0.436796	0.450744	0.642386	0.290613	0.634023	0.357005	0.388011	0.30059	0.0688664	0.33546	0.464502	0.347166	0.362857	0.263316	0.268071	0.237212	0.414085	0.326058
PU7009	1	0.894471	0.353053	0.601665	0.557744	0.408681	0.204076	0.0402851	0.243393	0.360541	0.189515	0.264097	0.186501	0.301093	0.178777	0.295972	0.29627	0.457036	0.313177	0.488186	0.437262	0.503011	0.319	0.065983	0.453299	0.0199566	0.0154299	0.0188883	0.023156	0.290157	0.30326	0.440813	0.435641	0.589686	0.260443	0.554122	0.346178	0.399143	0.296898	0.0600227	0.325431	0.365958	0.252926	0.281365	0.198269	0.301891	0.245555	0.435659	0.332164
PU8712	0	0.636221	0.250845	0.410202	0.352512	0.292429	0.194027	0.0414731	0.178695	0.279816	0.190937	0.263335	0.125243	0.178773	0.140089	0.189261	0.230481	0.302773	0.247343	0.398872	0.303333	0.482073	0.369726	0.10275	0.492229	0.0205244	0.0219998	0.0244263	0.0206298	0.234598	0.33246	0.428004	0.424055	0.4944	0.309855	0.613896	0.310149	0.43825	0.406654	0.110506	0.449312	0.421197	0.391343	0.382108	0.215274	0.255272	0.254932	0.463372	0.289112
PU8950	0	0.632393	0.281627	0.448337	0.404021	0.339909	0.20769	0.0428812	0.228292	0.293656	0.183676	0.249989	0.142796	0.223254	0.168945	0.237712	0.27289	0.36276	0.285512	0.434637	0.387123	0.527518	0.380199	0.102837	0.554648	0.019096	0.0196385	0.0201146	0.0217855	0.272835	0.372805	0.490276	0.541601	0.516817	0.279256	0.56029	0.336393	0.420536	0.352438	0.0799233	0.411704	0.36493	0.307707	0.308367	0.201193	0.260626	0.260147	0.438336	0.347458
PU8698	0	0.719982	0.27242	0.45846	0.394894	0.312885	0.199717	0.04064	0.196081	0.307905	0.198184	0.275373	0.146718	0.208522	0.153769	0.216704	0.25248	0.326555	0.262	0.417779	0.322709	0.475535	0.366554	0.0904314	0.482584	0.0214055	0.0221852	0.0244358	0.0221491	0.239422	0.327193	0.426501	0.416651	0.525154	0.294854	0.617437	0.31751	0.422703	0.381546	0.0957713	0.415369	0.422523	0.372284	0.374655	0.2243	0.25169	0.249981	0.460221	0.292947
PU6783	0	0.703949	0.279873	0.496285	0.388972	0.309508	0.191455	0.0376392	0.176414	0.331527	0.206595	0.30492	0.147973	0.195215	0.14004	0.211451	0.207212	0.311133	0.23904	0.403783	0.28455	0.434235	0.313381	0.067029	0.390638	0.0207305	0.0182709	0.0229587	0.0205379	0.210657	0.26912	0.37609	0.30061	0.568009	0.307757	0.681509	0.324652	0.434468	0.366235	0.093495	0.368796	0.458618	0.377093	0.408321	0.234468	0.264275	0.24704	0.484056	0.260718
PU6657	0	0.779476	0.322926	0.458825	0.61945	0.440736	0.220943	0.0633224	0.41225	0.295225	0.157127	0.199423	0.178171	0.386533	0.244782	0.317222	0.634685	0.533623	0.377696	0.455201	0.866534	0.647073	0.406943	0.190385	0.942722	0.018192	0.0190355	0.0169076	0.0272371	0.541175	0.57261	0.806388	1.49318	0.521003	0.223338	0.406554	0.409821	0.35173	0.261121	0.0599326	0.430764	0.277226	0.199824	0.198791	0.168105	0.323889	0.265598	0.366213	0.65726
PU8681	0	0.881464	0.344385	0.538251	0.562492	0.406376	0.200956	0.0407665	0.260249	0.330513	0.176153	0.226428	0.182368	0.313452	0.183341	0.298959	0.323146	0.503755	0.338269	0.512288	0.491636	0.518659	0.327536	0.0736512	0.494133	0.0190444	0.0157577	0.0172531	0.0228827	0.320339	0.333256	0.480358	0.519857	0.534663	0.241078	0.476824	0.328952	0.371738	0.266258	0.0532066	0.317927	0.304862	0.223788	0.229629	0.177176	0.289021	0.230181	0.393162	0.338638
PU6759	0	1.19878	0.421047	0.526116	0.659672	0.593681	0.302346	0.0438328	0.338968	0.435449	0.189382	0.309651	0.159696	0.541368	0.281683	0.374229	0.55205	0.372833	0.23672	0.301374	0.360377	0.524883	0.301021	0.0525519	0.417563	0.0130248	0.0100257	0.0104253	0.0135299	0.334974	0.313318	0.356111	0.455412	0.835339	0.385074	0.637265	0.496177	0.640252	0.502334	0.110709	0.523727	0.472855	0.303439	0.342235	0.253851	0.442844	0.345082	0.558307	0.516563
PU8562	0	0.797433	0.286459	0.481748	0.47356	0.320529	0.178898	0.039305	0.178499	0.318692	0.181347	0.29094	0.129802	0.263027	0.149747	0.227675	0.281879	0.32127	0.241352	0.377026	0.300008	0.431006	0.326854	0.0873942	0.361806	0.0235532	0.0254682	0.0327635	0.0234591	0.250674	0.278216	0.354882	0.317677	0.65904	0.366609	0.74336	0.371525	0.451787	0.427156	0.114667	0.416991	0.531111	0.426077	0.486956	0.242576	0.313857	0.277893	0.474239	0.300014
PU7239	0	0.915421	0.338818	0.554408	0.574208	0.399162	0.192865	0.038352	0.245361	0.338941	0.174531	0.230705	0.186734	0.315045	0.174019	0.298456	0.308896	0.493981	0.335097	0.521747	0.48064	0.5128	0.324455	0.0675304	0.474541	0.0191004	0.0148979	0.0177954	0.0224513	0.305497	0.307438	0.457768	0.462782	0.536926	0.236015	0.482531	0.320232	0.362183	0.253686	0.0502805	0.296261	0.305648	0.218033	0.235565	0.176776	0.279238	0.212481	0.383266	0.30747
PU8699	0	0.673984	0.297231	0.467636	0.431149	0.351208	0.215315	0.0446084	0.244159	0.310246	0.191657	0.269145	0.141297	0.236522	0.18146	0.240264	0.313801	0.353506	0.267179	0.397612	0.390035	0.515949	0.366762	0.101073	0.553768	0.0179755	0.0178116	0.0181873	0.0210355	0.287022	0.38463	0.486866	0.596704	0.55756	0.294669	0.590435	0.374153	0.444685	0.379254	0.0858466	0.463053	0.391477	0.323357	0.33408	0.206973	0.286138	0.286698	0.455314	0.414533
PU7083	0	0.939518	0.360017	0.630768	0.571947	0.392406	0.183238	0.036797	0.220466	0.398677	0.203437	0.283438	0.189403	0.280545	0.162359	0.272058	0.270757	0.425091	0.279002	0.41864	0.383171	0.452212	0.268411	0.0538708	0.374348	0.0203604	0.0159542	0.019591	0.0231273	0.257538	0.258327	0.373871	0.356991	0.682148	0.287567	0.624319	0.377247	0.395301	0.272007	0.0592075	0.301061	0.42288	0.293314	0.318393	0.225464	0.300136	0.235452	0.419702	0.31811
PU6711	1	0.695227	0.281104	0.392996	0.318273	0.288918	0.190786	0.0374457	0.162208	0.453233	0.349561	0.437038	0.17712	0.161406	0.134441	0.166533	0.222749	0.292608	0.216773	0.312432	0.243121	0.363295	0.260498	0.0584239	0.328297	0.073823	0.0974251	0.0986316	0.0676978	0.172011	0.215702	0.273203	0.277688	0.747381	0.504255	0.790641	0.430345	0.69898	0.684411	0.152512	0.633747	0.991282	1.16272	0.843245	0.560689	0.266755	0.349338	0.524289	0.411681
PU8449	1	0.694614	0.270254	0.476782	0.385157	0.297346	0.17809	0.036508	0.169896	0.317537	0.196944	0.293727	0.144726	0.19349	0.136125	0.204438	0.213471	0.307505	0.235628	0.392124	0.288152	0.42759	0.30557	0.0703822	0.387698	0.0240469	0.0246094	0.0292566	0.0245741	0.212671	0.270285	0.365594	0.310439	0.544366	0.304882	0.641065	0.31663	0.416082	0.358168	0.0908011	0.371599	0.45069	0.386471	0.405356	0.230247	0.266847	0.24633	0.464926	0.266381
PU7166	0	0.733064	0.30398	0.497143	0.445292	0.340097	0.204829	0.0378377	0.196929	0.322515	0.191432	0.269718	0.156578	0.247762	0.16846	0.26473	0.248445	0.385233	0.295708	0.487963	0.378694	0.522072	0.373944	0.076347	0.48065	0.0194733	0.0164652	0.0196847	0.0204055	0.266488	0.321699	0.460095	0.401889	0.501576	0.275091	0.560157	0.310832	0.406637	0.340714	0.0707188	0.357064	0.349932	0.291015	0.311892	0.194522	0.266514	0.243513	0.45782	0.275882
PU7248	0	0.926525	0.345721	0.565728	0.589981	0.403785	0.191438	0.0386857	0.248738	0.344112	0.177207	0.235135	0.188391	0.324698	0.17577	0.299402	0.315361	0.498526	0.32563	0.515391	0.474677	0.50394	0.311194	0.065834	0.457893	0.0191301	0.0151295	0.0181322	0.0225789	0.312216	0.303746	0.45266	0.461897	0.562498	0.242351	0.498533	0.335679	0.374999	0.261936	0.0530914	0.308702	0.322309	0.22661	0.243914	0.181329	0.294205	0.22323	0.393355	0.321321
PU7010	0	0.944375	0.358764	0.573739	0.607654	0.420471	0.201247	0.0402188	0.264434	0.353866	0.181654	0.23704	0.193642	0.337577	0.186589	0.310995	0.334773	0.521275	0.344227	0.528643	0.500072	0.529015	0.329175	0.0704676	0.48812	0.0194895	0.0152281	0.0176536	0.0229739	0.324819	0.318669	0.468369	0.491391	0.56532	0.244183	0.498315	0.339356	0.376945	0.261061	0.0518557	0.308002	0.322578	0.220961	0.241504	0.181565	0.300035	0.23043	0.393159	0.337046
PU7206	0	0.70193	0.273824	0.463022	0.383961	0.306729	0.192496	0.0383714	0.182882	0.323457	0.206602	0.295262	0.143705	0.198034	0.1458	0.205153	0.233059	0.313642	0.243871	0.391705	0.295238	0.451302	0.334584	0.0794456	0.436139	0.0215261	0.0211525	0.0248864	0.0215381	0.222514	0.291442	0.389437	0.360342	0.546119	0.306429	0.649252	0.315443	0.422646	0.369076	0.090325	0.383066	0.452722	0.387612	0.40358	0.229834	0.251189	0.24785	0.454452	0.276672
PU8595	0	0.883527	0.345398	0.555018	0.58289	0.40622	0.200218	0.0428037	0.270643	0.338764	0.177911	0.234802	0.187233	0.317949	0.187722	0.300942	0.349669	0.481463	0.332757	0.494826	0.515246	0.522531	0.329565	0.0896603	0.527352	0.0186769	0.0159039	0.0177764	0.0229743	0.329478	0.343964	0.493729	0.594342	0.553841	0.24587	0.491703	0.345543	0.368463	0.267025	0.053469	0.324242	0.319033	0.230917	0.241037	0.1834	0.295136	0.234003	0.394043	0.368794
PU7065	0	1.36111	0.409492	0.725066	0.759541	0.596299	0.221236	0.0556292	0.327823	0.698538	0.276136	0.427716	0.333786	0.631277	0.250865	0.473703	0.492194	0.597868	0.340966	0.509951	0.50361	0.496377	0.259105	0.0630349	0.412642	0.0421064	0.0346191	0.0392499	0.0485239	0.346812	0.30413	0.454813	0.486777	0.748351	0.262469	0.549811	0.383709	0.453263	0.263211	0.0526366	0.333012	0.523166	0.2827	0.334669	0.257173	0.310687	0.198924	0.37306	0.313066
PU6820	0	0.891787	0.344696	0.567811	0.583344	0.413771	0.198225	0.042408	0.265779	0.34806	0.178431	0.241314	0.190053	0.324898	0.182355	0.303833	0.341784	0.500988	0.342638	0.51833	0.522687	0.534558	0.33404	0.0849754	0.52646	0.0196611	0.0162156	0.0190344	0.0238353	0.33932	0.33706	0.501267	0.578853	0.566591	0.24606	0.506314	0.340684	0.365515	0.254958	0.0522863	0.306528	0.335132	0.232858	0.252955	0.187267	0.299159	0.227201	0.392438	0.35457
PU7079	0	0.871142	0.352378	0.595351	0.561152	0.395787	0.202835	0.0394236	0.246014	0.37392	0.195757	0.284149	0.171631	0.299693	0.18421	0.297194	0.306353	0.417481	0.275039	0.425897	0.408198	0.484161	0.300599	0.0675741	0.444755	0.0183478	0.0139943	0.0172168	0.0205163	0.290774	0.305804	0.433959	0.467837	0.658132	0.28712	0.619387	0.384904	0.424472	0.303256	0.0630257	0.3529	0.390672	0.267964	0.313511	0.204774	0.316219	0.258983	0.448439	0.361279
PU8354	0	0.655146	0.263849	0.460217	0.355675	0.298022	0.189505	0.0377752	0.169691	0.315609	0.206208	0.303606	0.137196	0.178026	0.136121	0.196623	0.201416	0.29765	0.232211	0.39304	0.276613	0.442131	0.325239	0.0752771	0.417833	0.021948	0.0207552	0.0251587	0.0210012	0.209078	0.28222	0.38486	0.32359	0.539367	0.313765	0.671039	0.313437	0.446611	0.400612	0.101697	0.402178	0.472341	0.408205	0.430925	0.238225	0.258782	0.254437	0.489743	0.262866
PU8916	1	0.865271	0.357622	0.56632	0.606699	0.423304	0.207989	0.0435436	0.290167	0.360067	0.18651	0.254759	0.176719	0.333037	0.20621	0.294037	0.406312	0.458599	0.297052	0.424394	0.509793	0.523269	0.315413	0.0853457	0.528908	0.018891	0.0161683	0.0165066	0.02399	0.349129	0.367773	0.486362	0.662186	0.658019	0.279937	0.557435	0.421193	0.419248	0.298794	0.0606883	0.389005	0.375944	0.258168	0.273284	0.203699	0.334355	0.271658	0.414786	0.470731
PU1282	0	0.917126	0.379349	0.564127	0.648821	0.460408	0.225821	0.0446666	0.313678	0.358321	0.180702	0.255236	0.165339	0.388622	0.231708	0.321125	0.462214	0.475274	0.309593	0.428807	0.552263	0.564176	0.344427	0.0958301	0.598836	0.0170957	0.0135343	0.014055	0.021798	0.397277	0.415646	0.528182	0.775469	0.660936	0.282111	0.544878	0.442594	0.437157	0.297288	0.0595343	0.40109	0.352278	0.232451	0.258203	0.185354	0.37186	0.290366	0.430825	0.52501
PU8818	0	0.893436	0.339762	0.541803	0.602045	0.414745	0.199858	0.0453688	0.295233	0.336987	0.171524	0.228732	0.186196	0.344168	0.195608	0.304552	0.404562	0.497085	0.33579	0.483235	0.573069	0.538296	0.33483	0.0965224	0.583483	0.0192371	0.0170654	0.0174438	0.0241126	0.37464	0.37757	0.539105	0.730373	0.568464	0.240712	0.483238	0.366143	0.373606	0.266599	0.0548691	0.348561	0.316482	0.222267	0.234622	0.183943	0.307551	0.238596	0.390305	0.4231
PU7338	0	0.936334	0.360958	0.601004	0.596218	0.414308	0.203064	0.0406384	0.253864	0.36448	0.190062	0.256947	0.199009	0.325003	0.184126	0.309722	0.318869	0.480303	0.325086	0.507391	0.462331	0.511988	0.32262	0.0662534	0.462698	0.0203553	0.0161645	0.0191023	0.0239497	0.304652	0.3056	0.446372	0.447734	0.585926	0.257738	0.533045	0.34759	0.388206	0.278127	0.0558053	0.317812	0.349233	0.245559	0.264535	0.193937	0.301605	0.237724	0.412288	0.331809
PU7414	0	0.936569	0.349486	0.60472	0.592533	0.398122	0.191469	0.0373603	0.239988	0.363009	0.185487	0.255705	0.193596	0.313649	0.168179	0.294144	0.301098	0.467912	0.307154	0.468606	0.444105	0.487949	0.299766	0.0596976	0.43065	0.0189751	0.0152104	0.0176263	0.0230164	0.297685	0.280998	0.42356	0.418048	0.602899	0.255259	0.54518	0.349355	0.375249	0.257023	0.0515211	0.29214	0.352377	0.239845	0.26789	0.196088	0.29999	0.22204	0.401149	0.317091
PU7111	0	0.903625	0.350603	0.600488	0.576288	0.396605	0.196933	0.0384371	0.242949	0.36363	0.187379	0.263813	0.180771	0.310737	0.176983	0.299636	0.296476	0.454234	0.294009	0.465797	0.432682	0.496599	0.310788	0.0651461	0.449624	0.0190397	0.014546	0.0177889	0.0217748	0.295319	0.299586	0.442391	0.439978	0.623043	0.264474	0.579045	0.359036	0.394097	0.276161	0.0553241	0.314188	0.359288	0.244473	0.282089	0.19303	0.305364	0.236218	0.42162	0.326069
PU6804	0	0.907767	0.353975	0.572158	0.599684	0.420033	0.204088	0.0400169	0.269928	0.356795	0.178812	0.250208	0.175154	0.348057	0.199473	0.315186	0.367948	0.480096	0.311032	0.45896	0.50168	0.535582	0.327122	0.0785241	0.520527	0.0181537	0.0137644	0.0158829	0.0219486	0.351396	0.354768	0.496173	0.600937	0.595636	0.257594	0.529017	0.371959	0.391437	0.275613	0.0537257	0.341872	0.328568	0.226805	0.256251	0.185748	0.321815	0.247575	0.41728	0.396032
PU7093	1	0.739623	0.297611	0.430322	0.423131	0.333848	0.203682	0.0367437	0.191115	0.344906	0.231892	0.298267	0.150436	0.240491	0.15594	0.219831	0.264219	0.365912	0.267857	0.42016	0.33563	0.4941	0.341561	0.0786763	0.436113	0.0327132	0.0380955	0.0404041	0.0323475	0.270924	0.305761	0.401509	0.370167	0.549631	0.353468	0.599151	0.344334	0.497678	0.445012	0.102594	0.464686	0.510198	0.532726	0.431711	0.282458	0.287105	0.275814	0.472554	0.309572
PU6989	0	0.938023	0.346863	0.591808	0.588087	0.393766	0.18452	0.0402191	0.248317	0.374168	0.189635	0.25669	0.189504	0.300698	0.176542	0.277509	0.330827	0.449146	0.291156	0.439103	0.443324	0.467568	0.281335	0.0682953	0.435671	0.0208425	0.0169709	0.0198903	0.0244953	0.293043	0.303728	0.423821	0.492241	0.655806	0.272106	0.572276	0.383481	0.387994	0.272656	0.0581046	0.332624	0.383493	0.266275	0.280231	0.210269	0.305521	0.24116	0.402122	0.377357
PU7303	0	0.914146	0.356701	0.561563	0.607606	0.422577	0.205781	0.0408991	0.27015	0.348688	0.17864	0.24029	0.181745	0.345599	0.192213	0.310929	0.360563	0.490281	0.317359	0.477554	0.499998	0.527792	0.323862	0.0732751	0.49863	0.0182164	0.0134889	0.0160579	0.0221297	0.340953	0.336539	0.4805	0.556905	0.564516	0.24915	0.488627	0.358269	0.392964	0.278366	0.0534721	0.340751	0.313053	0.22089	0.237451	0.175797	0.313401	0.24222	0.404015	0.373878
PU7172	0	0.916728	0.345115	0.621389	0.502191	0.38825	0.162808	0.0413029	0.207148	0.475406	0.251413	0.340634	0.203775	0.234303	0.143552	0.226459	0.251665	0.382718	0.23767	0.337442	0.317459	0.414205	0.222248	0.055976	0.320827	0.0321169	0.0286065	0.0333479	0.0347103	0.211973	0.23561	0.322605	0.325502	0.836233	0.366589	0.758233	0.421572	0.430014	0.301274	0.0750058	0.3297	0.585098	0.440628	0.434505	0.312157	0.291395	0.25952	0.414296	0.351618
PU7019	0	0.91458	0.360022	0.565828	0.598586	0.406412	0.204155	0.0386799	0.261474	0.343766	0.181384	0.236063	0.184874	0.33166	0.191507	0.307463	0.340706	0.483475	0.318426	0.473992	0.473877	0.502462	0.313804	0.0694684	0.474627	0.0178656	0.0144945	0.0159989	0.0220326	0.321446	0.322977	0.45896	0.516897	0.558866	0.247807	0.492123	0.346469	0.370542	0.264129	0.0501425	0.313643	0.31189	0.220772	0.232418	0.175752	0.299479	0.233275	0.388489	0.347669
PU6967	0	1.06551	0.394675	0.547634	0.611589	0.497712	0.250088	0.0400055	0.28626	0.414875	0.200877	0.302513	0.172531	0.432057	0.22386	0.319704	0.433896	0.385559	0.245878	0.35789	0.359715	0.482411	0.293653	0.0538522	0.38759	0.0163379	0.0132112	0.015218	0.0167339	0.296352	0.274735	0.343419	0.382687	0.725625	0.346397	0.613648	0.428292	0.545799	0.401346	0.0887869	0.443549	0.429439	0.298771	0.334773	0.228929	0.380523	0.296768	0.490205	0.412498
PU8748	0	0.624319	0.289599	0.470667	0.3842	0.339561	0.205662	0.0387149	0.196595	0.310447	0.19437	0.284164	0.138078	0.204572	0.151695	0.230461	0.212603	0.344848	0.264212	0.431434	0.32534	0.503918	0.347344	0.0730086	0.454105	0.0194823	0.0174008	0.0198892	0.0204165	0.236598	0.304619	0.42237	0.361333	0.528173	0.302692	0.618191	0.323687	0.456385	0.381225	0.0833078	0.396046	0.407594	0.334135	0.35658	0.210811	0.273192	0.263972	0.487585	0.277222
PU8125	0	0.925209	0.342693	0.588637	0.580124	0.396575	0.187728	0.0384662	0.241709	0.355127	0.182404	0.249578	0.196706	0.315933	0.172563	0.297294	0.302724	0.481708	0.320167	0.510657	0.457908	0.486707	0.301625	0.0603611	0.441097	0.0208801	0.0157607	0.0196756	0.0245652	0.296074	0.290932	0.434889	0.425988	0.577253	0.247553	0.52056	0.338304	0.372799	0.261767	0.0515296	0.303055	0.337109	0.232839	0.254951	0.189761	0.29174	0.221357	0.398084	0.311953
PU7409	0	0.917714	0.36549	0.561378	0.598631	0.436091	0.211071	0.0399679	0.27108	0.348954	0.181826	0.235629	0.188685	0.346198	0.193532	0.315998	0.336711	0.541696	0.351707	0.528736	0.519308	0.562206	0.339902	0.0712326	0.508534	0.0186667	0.0143262	0.016313	0.0223605	0.353802	0.340726	0.495157	0.526506	0.547959	0.245746	0.481315	0.335288	0.376625	0.259855	0.0495551	0.307234	0.315246	0.219929	0.230365	0.175903	0.305999	0.237271	0.395605	0.340482
PU6894	0	0.654949	0.293895	0.436621	0.413275	0.349782	0.22204	0.0442094	0.235861	0.292923	0.190686	0.261607	0.134426	0.220481	0.177819	0.232331	0.296186	0.35713	0.279477	0.408455	0.379709	0.547917	0.389862	0.107598	0.574084	0.0187354	0.0203642	0.0190775	0.0208477	0.284028	0.389049	0.498942	0.584873	0.517004	0.302598	0.580095	0.352044	0.450972	0.397191	0.0918351	0.470952	0.383848	0.339635	0.33297	0.209315	0.275558	0.279728	0.470249	0.365233
PU7339	0	0.948107	0.345867	0.581855	0.587401	0.40488	0.190798	0.0385528	0.246662	0.357606	0.181075	0.242265	0.19529	0.316435	0.175095	0.296467	0.30812	0.485214	0.317726	0.496645	0.459081	0.488543	0.300497	0.0617089	0.441209	0.0206313	0.0167396	0.0192955	0.0244626	0.297892	0.296569	0.433428	0.437352	0.604104	0.252549	0.530303	0.349275	0.377722	0.263854	0.0533399	0.30491	0.348348	0.239628	0.256106	0.19474	0.299489	0.228277	0.399145	0.325338
PU7176	0	0.841875	0.356314	0.578254	0.555958	0.410748	0.210354	0.0395537	0.251662	0.366941	0.191737	0.278306	0.164654	0.30525	0.185504	0.299131	0.309459	0.42808	0.279901	0.432364	0.411589	0.508138	0.307639	0.0643615	0.450224	0.0173776	0.0130356	0.0152945	0.0195284	0.297936	0.307314	0.436309	0.465496	0.630364	0.284072	0.592862	0.376246	0.432843	0.308522	0.059145	0.357189	0.375497	0.254553	0.295586	0.19353	0.319197	0.257196	0.442442	0.357534
PU7153	1	0.987893	0.350159	0.606432	0.563021	0.400726	0.165546	0.037214	0.220444	0.446796	0.217243	0.302812	0.191496	0.26877	0.153433	0.242771	0.291202	0.410513	0.242972	0.345099	0.346705	0.432734	0.222922	0.0507613	0.333852	0.0258616	0.0204519	0.024268	0.0283911	0.242156	0.242025	0.332194	0.360056	0.817847	0.32917	0.693223	0.426418	0.415855	0.275277	0.0608846	0.318668	0.509925	0.35021	0.359529	0.271457	0.305025	0.248464	0.405221	0.362484
PU6954	1	0.874164	0.351505	0.562844	0.565076	0.407735	0.198456	0.0380939	0.247983	0.354649	0.184786	0.247742	0.179883	0.316102	0.181417	0.295722	0.311558	0.469735	0.309958	0.469364	0.453442	0.498197	0.305905	0.0640491	0.453821	0.0182806	0.0137722	0.0160172	0.0210925	0.308516	0.309809	0.440482	0.467605	0.559624	0.248555	0.501424	0.337893	0.382557	0.264712	0.0520467	0.310559	0.322467	0.228492	0.245711	0.178303	0.301288	0.233996	0.401093	0.334786
PU6778	0	0.986718	0.344995	0.611394	0.594706	0.381512	0.169692	0.037148	0.225483	0.395175	0.193255	0.271161	0.196644	0.29428	0.160674	0.268153	0.295097	0.419268	0.265098	0.386434	0.382388	0.430166	0.246506	0.0522811	0.358512	0.0211807	0.0163549	0.0205568	0.0246121	0.259214	0.251856	0.361278	0.369817	0.693949	0.278269	0.606151	0.379715	0.374389	0.254891	0.0551097	0.291984	0.416547	0.279318	0.306332	0.229324	0.299551	0.226927	0.399048	0.331681
PU7302	0	0.79501	0.342127	0.551953	0.518597	0.397472	0.214435	0.0409703	0.251405	0.350255	0.193664	0.275944	0.159975	0.28693	0.186453	0.290256	0.304324	0.415956	0.280743	0.434437	0.413453	0.518078	0.327934	0.0764091	0.487375	0.0179443	0.0142722	0.0160003	0.0200064	0.299657	0.337393	0.464941	0.506204	0.593473	0.282219	0.585552	0.367011	0.433255	0.325994	0.066723	0.377729	0.372171	0.271559	0.302	0.195833	0.309137	0.267196	0.456215	0.36265
PU8130	0	0.588122	0.297844	0.396225	0.486403	0.401479	0.23861	0.0567108	0.367321	0.269617	0.167965	0.230804	0.132696	0.276332	0.224193	0.256512	0.485506	0.456302	0.341122	0.400439	0.687584	0.680135	0.439627	0.201606	0.911565	0.0183105	0.0255924	0.0164105	0.0255506	0.434043	0.546472	0.70788	1.28011	0.51053	0.263513	0.469839	0.419957	0.406933	0.354745	0.0769237	0.520425	0.329773	0.271538	0.268553	0.190663	0.286065	0.287356	0.39617	0.584912
PU7135	0	0.144739	0.169548	0.087376	0.477783	0.484587	0.273714	0.0997673	0.753306	0.0570376	0.0461792	0.051892	0.0424959	0.498841	0.478764	0.308114	1.41298	0.332563	0.279937	0.166114	1.3917	1.11034	0.588461	0.43675	2.24796	0.00836418	0.01766	0.00620377	0.0254279	1.16317	1.4538	1.52631	4.36843	0.506859	0.2254	0.188694	1.13373	0.491785	0.442089	0.134605	1.3351	0.156066	0.130401	0.0769012	0.116156	0.626302	0.692432	0.474088	2.62085
PU6960	0	0.622639	0.261495	0.401379	0.373553	0.316624	0.210166	0.0422332	0.207422	0.258637	0.177095	0.230409	0.13459	0.209389	0.158376	0.215747	0.25581	0.353648	0.300517	0.459287	0.381431	0.545929	0.431821	0.112548	0.586973	0.0189995	0.020391	0.0204343	0.0208538	0.272465	0.381403	0.512639	0.522326	0.426164	0.269977	0.51091	0.292649	0.407714	0.383816	0.0930556	0.423191	0.333647	0.324724	0.306568	0.196948	0.248383	0.250627	0.453397	0.299087
PU7393	0	0.62999	0.24629	0.368357	0.334297	0.288066	0.203493	0.04192	0.175168	0.254476	0.181739	0.245116	0.110123	0.169624	0.140041	0.179635	0.232333	0.301986	0.25503	0.399442	0.306401	0.51286	0.402921	0.114748	0.516932	0.01936	0.0223038	0.0226724	0.0195798	0.250208	0.355263	0.442421	0.443582	0.432411	0.304349	0.557464	0.288152	0.423199	0.421248	0.113332	0.466814	0.370337	0.371718	0.346058	0.18994	0.254301	0.253172	0.453618	0.27226
PU7304	1	0.915954	0.372709	0.573718	0.614438	0.442568	0.212518	0.0398159	0.267601	0.357779	0.183958	0.247877	0.17991	0.358725	0.194773	0.3188	0.345157	0.505075	0.323745	0.48348	0.494324	0.542786	0.322459	0.0692344	0.486417	0.0180247	0.0133726	0.0149698	0.0214193	0.343561	0.324599	0.474094	0.518328	0.580788	0.25729	0.506492	0.364077	0.408402	0.279063	0.0530223	0.330913	0.325283	0.224562	0.245122	0.179646	0.329356	0.245133	0.418651	0.36273
PU6987	0	0.748033	0.28874	0.45083	0.410489	0.332684	0.206187	0.0392724	0.197208	0.302285	0.192826	0.261816	0.139	0.228738	0.157533	0.225783	0.252696	0.355307	0.272282	0.426415	0.335328	0.49612	0.369863	0.0860708	0.479281	0.0188615	0.0183941	0.0206112	0.0193323	0.263994	0.331075	0.433787	0.41888	0.496396	0.293109	0.567134	0.308981	0.430229	0.370861	0.0901421	0.413444	0.379274	0.336963	0.332664	0.198784	0.268312	0.248789	0.453703	0.285889
PU8855	1	0.765451	0.288932	0.496812	0.422648	0.315862	0.190061	0.0373981	0.176897	0.330998	0.19884	0.300118	0.145096	0.220827	0.146476	0.220601	0.238563	0.327362	0.242544	0.407761	0.298543	0.450119	0.317355	0.0734015	0.40352	0.0217755	0.020767	0.0254804	0.0214676	0.230101	0.27469	0.378679	0.32227	0.581425	0.318482	0.666438	0.323288	0.426742	0.367715	0.0869884	0.366588	0.46448	0.372161	0.396083	0.219502	0.2828	0.24921	0.461932	0.266966
PU6803	0	0.931628	0.36419	0.574369	0.61473	0.429081	0.212108	0.0414107	0.280151	0.360965	0.182925	0.251905	0.178873	0.354416	0.198675	0.318231	0.369989	0.499416	0.319801	0.474708	0.512455	0.551381	0.336402	0.081029	0.532851	0.0181325	0.0142635	0.0159682	0.0218948	0.357929	0.352354	0.504421	0.610809	0.595059	0.261	0.524777	0.374192	0.399414	0.280199	0.0543875	0.346657	0.333669	0.229659	0.254745	0.185099	0.319069	0.24584	0.413245	0.386829
PU7369	0	0.921699	0.349673	0.585004	0.568173	0.402772	0.196928	0.0396034	0.246281	0.377362	0.195867	0.271892	0.184537	0.300151	0.179065	0.277641	0.31884	0.430123	0.284101	0.425189	0.417615	0.482159	0.298874	0.066041	0.438966	0.0202572	0.0165105	0.0192236	0.0237647	0.287988	0.30014	0.419218	0.458273	0.660846	0.280387	0.592356	0.382948	0.411176	0.306836	0.0627263	0.344305	0.408451	0.281122	0.305577	0.216419	0.308593	0.252787	0.425628	0.368316
PU8494	0	0.72245	0.270692	0.442261	0.393357	0.302377	0.183092	0.0370274	0.179631	0.331796	0.20585	0.299718	0.141244	0.195108	0.145391	0.199269	0.23567	0.308607	0.235719	0.369295	0.286003	0.443687	0.315817	0.0740761	0.402152	0.0233995	0.0256752	0.0280347	0.024177	0.216972	0.277535	0.358564	0.335585	0.610597	0.348392	0.671464	0.342121	0.455992	0.410044	0.0986354	0.422606	0.526208	0.487539	0.468402	0.27654	0.249122	0.256704	0.452417	0.281666
PU7258	0	0.848487	0.319735	0.520796	0.48506	0.343144	0.21483	0.0411126	0.22268	0.327104	0.203511	0.320487	0.160464	0.273703	0.195769	0.263337	0.32423	0.347238	0.261814	0.400515	0.33972	0.466429	0.343211	0.0831779	0.456575	0.0184906	0.0197192	0.0213199	0.019893	0.261665	0.32894	0.41748	0.437999	0.524088	0.296002	0.595897	0.3343	0.414346	0.363325	0.0866226	0.402718	0.376096	0.346666	0.374041	0.213616	0.277945	0.267726	0.469695	0.328073
PU6819	0	0.933304	0.364664	0.57273	0.608886	0.430381	0.208303	0.0413819	0.272252	0.350815	0.183995	0.23984	0.191301	0.348006	0.193282	0.319325	0.34567	0.519442	0.340241	0.523231	0.508713	0.532548	0.328823	0.0742805	0.497818	0.0190744	0.0149521	0.0166848	0.0226642	0.338562	0.336969	0.492993	0.537417	0.553831	0.247165	0.489384	0.345004	0.389182	0.275078	0.054265	0.329107	0.314645	0.225649	0.234998	0.179717	0.308674	0.241954	0.40933	0.355106
PU6669	0	0.600133	0.260101	0.434341	0.362164	0.304809	0.197937	0.0414607	0.202646	0.283713	0.185063	0.262731	0.130768	0.180742	0.149444	0.204973	0.236402	0.307482	0.249247	0.388791	0.32732	0.493689	0.363758	0.0984968	0.518751	0.0189988	0.019567	0.0204033	0.0208278	0.235991	0.345465	0.453735	0.474658	0.519833	0.296135	0.619325	0.332516	0.438748	0.394723	0.0952043	0.438841	0.410154	0.356272	0.363406	0.221107	0.255439	0.266618	0.472555	0.322363
PU7199	0	1.03132	0.338293	0.506349	0.553182	0.40558	0.214458	0.0386774	0.235783	0.369623	0.188497	0.283341	0.157395	0.360192	0.187605	0.262908	0.393184	0.330022	0.216154	0.330874	0.313129	0.429105	0.284423	0.0644012	0.34977	0.0180786	0.0161722	0.0205178	0.0183513	0.270118	0.26038	0.312009	0.353508	0.681907	0.340972	0.627677	0.400725	0.491586	0.399725	0.100368	0.429029	0.432746	0.324544	0.352379	0.228417	0.336472	0.272905	0.457246	0.369492
PU8731	1	0.817581	0.384736	0.488518	0.570531	0.49042	0.26088	0.0367897	0.259504	0.317532	0.149138	0.263912	0.0953816	0.37659	0.239692	0.314689	0.381986	0.405941	0.273271	0.358135	0.413486	0.748243	0.393756	0.0797399	0.561507	0.0151842	0.012836	0.0142251	0.0160537	0.452015	0.447515	0.502302	0.563413	0.880536	0.476884	0.838886	0.570338	0.71842	0.509012	0.107762	0.621827	0.541178	0.323236	0.364545	0.216386	0.486393	0.408422	0.650495	0.487673
PU6825	0	0.807044	0.297909	0.497255	0.449954	0.333771	0.195876	0.038847	0.198707	0.330575	0.19739	0.280429	0.150214	0.23409	0.154301	0.233635	0.264042	0.345422	0.250652	0.405714	0.325623	0.452722	0.322351	0.0762742	0.424848	0.0207693	0.0205288	0.0224648	0.0211929	0.245917	0.293996	0.399015	0.380363	0.559489	0.298333	0.616289	0.331258	0.421251	0.359417	0.0882892	0.390672	0.413651	0.348227	0.35762	0.215511	0.273987	0.244342	0.456176	0.301196
PU1266	0	0.720009	0.27684	0.448841	0.401307	0.312489	0.195617	0.0384906	0.180166	0.297378	0.190918	0.268347	0.135981	0.208193	0.144075	0.21395	0.232696	0.332252	0.25064	0.418414	0.307254	0.465818	0.340706	0.0794842	0.430871	0.0210787	0.0214954	0.023806	0.0205848	0.242138	0.295848	0.400422	0.342007	0.504577	0.307165	0.591213	0.305566	0.433433	0.387306	0.0955235	0.408121	0.399294	0.366463	0.357034	0.208691	0.275017	0.25065	0.469763	0.264924
PU6993	0	1.39854	0.434351	0.750998	0.814107	0.641433	0.227265	0.0536447	0.350191	0.688654	0.249761	0.402076	0.305124	0.744206	0.284856	0.524043	0.574232	0.648342	0.350164	0.500844	0.552049	0.530342	0.25469	0.0565983	0.425367	0.0417734	0.0333054	0.0376444	0.0499506	0.376378	0.318037	0.457917	0.530686	0.873716	0.301185	0.59459	0.448167	0.463053	0.267461	0.0491995	0.343849	0.547369	0.27646	0.320875	0.255072	0.33938	0.227436	0.386077	0.357428
PU6930	0	0.814527	0.320069	0.512989	0.478662	0.370129	0.211793	0.0406846	0.228733	0.343549	0.198637	0.281206	0.151144	0.26111	0.175076	0.257087	0.294514	0.381185	0.269364	0.415093	0.369791	0.498427	0.337957	0.0811001	0.476937	0.0189699	0.0166795	0.0188683	0.0204742	0.27811	0.330282	0.440312	0.474391	0.579668	0.294508	0.602006	0.353088	0.432978	0.349341	0.079045	0.39807	0.400235	0.315861	0.333455	0.20664	0.287646	0.258919	0.45209	0.335925
PU6937	0	0.905352	0.344755	0.556662	0.584776	0.406895	0.196453	0.040773	0.258383	0.337714	0.174722	0.230843	0.188232	0.326337	0.180058	0.303682	0.326708	0.508507	0.340344	0.525959	0.510676	0.52464	0.330187	0.0759066	0.502706	0.0195089	0.0158252	0.018051	0.0236674	0.326734	0.326432	0.48001	0.527775	0.539464	0.237712	0.479257	0.329045	0.366935	0.257297	0.0511984	0.307861	0.309089	0.219358	0.232291	0.17813	0.291446	0.223895	0.389132	0.331442
PU7250	0	0.659059	0.295802	0.459146	0.428789	0.360013	0.218521	0.0445629	0.250194	0.298591	0.182729	0.25234	0.137005	0.241816	0.182691	0.249265	0.310362	0.371714	0.282556	0.420505	0.418872	0.555173	0.392533	0.113516	0.606351	0.0175001	0.0171051	0.0173126	0.0202817	0.309147	0.41241	0.533822	0.664303	0.522216	0.282613	0.559561	0.357884	0.435563	0.368709	0.0838245	0.451959	0.360731	0.298059	0.304716	0.193986	0.281684	0.279224	0.454512	0.400212
PU1301	0	0.898246	0.342608	0.541612	0.585223	0.411697	0.196538	0.040822	0.268233	0.33046	0.170297	0.221648	0.18258	0.330972	0.183561	0.301869	0.344685	0.528565	0.340877	0.522003	0.542669	0.537414	0.326172	0.080741	0.529871	0.0192207	0.0149896	0.0171969	0.0233152	0.349324	0.342084	0.511306	0.596184	0.538178	0.235297	0.470402	0.335367	0.367267	0.25387	0.0505406	0.316103	0.30132	0.210846	0.219879	0.172029	0.296876	0.22694	0.385183	0.355387
PU7164	1	0.748105	0.284137	0.457049	0.418418	0.318444	0.198321	0.0406798	0.179906	0.310107	0.189172	0.292543	0.126815	0.230358	0.150444	0.227994	0.251979	0.322027	0.254861	0.407266	0.29541	0.4595	0.361769	0.0914331	0.386384	0.0222695	0.0236568	0.0300964	0.0211367	0.252769	0.291207	0.379032	0.310238	0.570233	0.349255	0.675982	0.330283	0.452397	0.441664	0.113609	0.421035	0.461612	0.400718	0.445701	0.222485	0.297722	0.273439	0.477585	0.273093
PU6770	0	0.913057	0.352186	0.569431	0.590809	0.41952	0.197536	0.0368726	0.25023	0.337925	0.175633	0.227992	0.185201	0.336507	0.17621	0.312309	0.296938	0.534912	0.336192	0.532753	0.505184	0.532493	0.313781	0.0598608	0.467333	0.0186772	0.0137087	0.0161087	0.0220118	0.331541	0.304537	0.464728	0.45243	0.544296	0.241033	0.482901	0.32865	0.376526	0.254555	0.0479006	0.299009	0.303775	0.213412	0.224243	0.174011	0.299875	0.21958	0.393946	0.302719
PU6757	1	0.698003	0.275081	0.449733	0.396021	0.313898	0.188734	0.0361734	0.174389	0.307233	0.191094	0.277823	0.132877	0.216022	0.141786	0.213671	0.227011	0.330614	0.246273	0.406845	0.302192	0.468242	0.333832	0.0749682	0.407303	0.0216259	0.0216872	0.0255989	0.021388	0.238868	0.277677	0.378411	0.316229	0.534963	0.31753	0.612051	0.316411	0.448456	0.389703	0.0933126	0.394671	0.432635	0.379398	0.38339	0.222081	0.274573	0.247803	0.462056	0.262963
PU8603	0	0.676574	0.266445	0.465128	0.377288	0.298614	0.183828	0.0394909	0.179385	0.310496	0.196799	0.28482	0.138984	0.185203	0.140261	0.19951	0.223369	0.303249	0.238091	0.389981	0.297375	0.442315	0.324031	0.0865843	0.433432	0.0216634	0.021414	0.0255389	0.0218496	0.219576	0.297318	0.39294	0.378525	0.554177	0.308217	0.657929	0.327899	0.423741	0.379436	0.100012	0.406764	0.455809	0.395675	0.404391	0.230027	0.261141	0.251312	0.463257	0.292856
PU6624	0	0.896129	0.30483	0.518193	0.485794	0.346361	0.196348	0.0399627	0.205227	0.344	0.188948	0.296919	0.142337	0.271047	0.163806	0.237859	0.30161	0.325816	0.232398	0.370352	0.294317	0.414458	0.303006	0.0747464	0.372363	0.0219115	0.0206731	0.0257144	0.0213736	0.233846	0.272658	0.347112	0.33761	0.670784	0.333717	0.704719	0.377137	0.471816	0.408979	0.106585	0.420712	0.470983	0.362969	0.406779	0.231295	0.296379	0.268357	0.478464	0.32461
PU1267	0	0.835627	0.302607	0.473988	0.456975	0.347311	0.212545	0.0391899	0.210386	0.323808	0.195404	0.277753	0.150599	0.265735	0.173537	0.242645	0.296632	0.352655	0.261587	0.415451	0.340251	0.482813	0.357257	0.0823345	0.462885	0.0199801	0.0198755	0.0220632	0.0199306	0.262805	0.321883	0.41678	0.416803	0.523667	0.294592	0.566919	0.320118	0.428224	0.374007	0.089923	0.410948	0.383878	0.343298	0.341042	0.208131	0.276534	0.252818	0.459091	0.30183
PU6761	0	0.612216	0.251714	0.44961	0.329338	0.278409	0.173694	0.037562	0.157537	0.322728	0.214769	0.312051	0.137744	0.151749	0.124663	0.174277	0.183757	0.271571	0.222183	0.35109	0.252221	0.421011	0.296747	0.0752424	0.387238	0.023419	0.0238415	0.0285497	0.0229948	0.19102	0.264733	0.356743	0.299645	0.59254	0.343992	0.745011	0.333698	0.443403	0.389073	0.106227	0.389828	0.543641	0.486616	0.476125	0.278428	0.248452	0.254818	0.48208	0.269465
PU7337	0	1.32929	0.378655	0.54114	0.629587	0.479387	0.242005	0.042169	0.28015	0.415605	0.188627	0.303242	0.155308	0.42996	0.232809	0.302688	0.50646	0.323068	0.199576	0.291781	0.280782	0.405491	0.258781	0.0535584	0.315445	0.0159694	0.0131026	0.0157923	0.015662	0.254989	0.24975	0.285532	0.348293	0.86107	0.365441	0.700441	0.467649	0.603062	0.485515	0.12124	0.498268	0.49262	0.332416	0.37513	0.251116	0.367632	0.30714	0.529743	0.455552
PU8501	1	0.686997	0.298087	0.478135	0.425126	0.347094	0.214099	0.0433859	0.227697	0.3217	0.198509	0.294891	0.129102	0.230235	0.172658	0.23467	0.288076	0.342651	0.253292	0.391015	0.361377	0.524236	0.353838	0.107574	0.546905	0.0182897	0.0172468	0.0177689	0.0190921	0.277865	0.362096	0.489406	0.581351	0.599668	0.328955	0.674326	0.381306	0.491318	0.410985	0.0999593	0.487382	0.450919	0.364103	0.383723	0.222272	0.297836	0.2889	0.500677	0.376531
PU8664	0	0.892001	0.344406	0.543846	0.579819	0.411092	0.198044	0.040029	0.26683	0.333268	0.173715	0.226972	0.186047	0.328589	0.183017	0.304439	0.33303	0.533052	0.345104	0.529014	0.522239	0.535946	0.327527	0.0761396	0.510673	0.0203645	0.0166358	0.0186169	0.02488	0.342203	0.337883	0.501244	0.55051	0.540167	0.239502	0.47672	0.333071	0.367756	0.252355	0.0506573	0.310892	0.304345	0.21626	0.227182	0.174702	0.294028	0.225125	0.385997	0.340559
PU8965	1	0.833665	0.332473	0.544046	0.490464	0.373815	0.209873	0.0381737	0.217895	0.35362	0.198155	0.285857	0.16065	0.270105	0.170844	0.273312	0.268978	0.399056	0.278933	0.443221	0.360665	0.485511	0.328192	0.0645993	0.426061	0.0193669	0.0157985	0.0183743	0.020231	0.266036	0.297669	0.41738	0.380529	0.557595	0.280674	0.578431	0.331738	0.416815	0.323158	0.0672845	0.347554	0.373381	0.286052	0.316612	0.196676	0.283858	0.246672	0.446265	0.298782
PU6881	0	0.780898	0.333262	0.564258	0.489726	0.371383	0.202823	0.0388295	0.218495	0.359503	0.19985	0.303897	0.154666	0.252132	0.17017	0.273401	0.255628	0.380274	0.255597	0.403134	0.344681	0.481589	0.296969	0.0610371	0.407495	0.0186261	0.0141937	0.0169144	0.0194358	0.251203	0.288952	0.407036	0.376091	0.650484	0.308109	0.670234	0.375216	0.464939	0.348282	0.0740207	0.379849	0.42311	0.311688	0.353117	0.219768	0.311094	0.277199	0.499597	0.33014
PU8308	1	0.629287	0.266521	0.480988	0.362471	0.306885	0.188686	0.0382602	0.175644	0.314766	0.2006	0.291179	0.142475	0.183196	0.137632	0.20528	0.195567	0.320221	0.253384	0.424798	0.303662	0.474016	0.339583	0.0767111	0.441332	0.0221558	0.0210671	0.0249295	0.0217614	0.219228	0.287928	0.402637	0.326715	0.574023	0.322759	0.697601	0.333123	0.448141	0.383586	0.0961467	0.390629	0.473688	0.400941	0.416442	0.244596	0.264727	0.253033	0.490021	0.266948
PU6779	0	0.878861	0.347888	0.564786	0.589926	0.406178	0.199546	0.0414672	0.272942	0.354144	0.184832	0.251995	0.188511	0.321365	0.191392	0.291589	0.368677	0.462083	0.306613	0.444186	0.484462	0.505159	0.31365	0.0777795	0.495689	0.0194335	0.0172727	0.0183764	0.0250238	0.321607	0.333501	0.461537	0.571577	0.610934	0.261285	0.535956	0.38058	0.386321	0.273941	0.054427	0.339955	0.35415	0.247624	0.265704	0.198073	0.308218	0.24429	0.397647	0.399879
PU1278	0	0.91324	0.356889	0.565459	0.584086	0.416702	0.205481	0.0380437	0.250869	0.343327	0.174178	0.238117	0.18928	0.32735	0.175683	0.310835	0.302347	0.513938	0.347324	0.516092	0.488583	0.542233	0.34448	0.0648774	0.48446	0.0181368	0.014585	0.0169802	0.022187	0.319505	0.304104	0.466962	0.44846	0.537538	0.240033	0.485876	0.31366	0.356313	0.248052	0.0467415	0.272676	0.312352	0.209173	0.240407	0.174631	0.285067	0.21865	0.384406	0.296966
PU7113	0	0.923933	0.357934	0.57808	0.603456	0.421391	0.204748	0.0413863	0.26967	0.358064	0.184405	0.246422	0.189445	0.333158	0.189961	0.305594	0.354047	0.490577	0.321692	0.481712	0.493115	0.520619	0.32159	0.0742787	0.49388	0.0191675	0.0156669	0.0173097	0.023297	0.32792	0.331045	0.470363	0.540835	0.588614	0.255839	0.513872	0.364376	0.389897	0.278917	0.0552003	0.339797	0.33493	0.236298	0.248082	0.188535	0.305551	0.239212	0.403513	0.370175
PU6864	0	0.721593	0.267629	0.429847	0.377339	0.304093	0.19738	0.0371344	0.174693	0.29127	0.191911	0.267224	0.129299	0.19511	0.14122	0.202735	0.220715	0.314353	0.252204	0.409035	0.297319	0.461194	0.353134	0.0797773	0.440984	0.0201268	0.0197948	0.0220174	0.0190994	0.232043	0.303704	0.398046	0.338482	0.488099	0.303956	0.600358	0.295141	0.434078	0.396492	0.101077	0.416828	0.405045	0.374035	0.364231	0.210011	0.260693	0.241038	0.475694	0.250812
PU1299	1	0.726403	0.299865	0.545296	0.430909	0.332466	0.1925	0.0374078	0.193017	0.333066	0.193924	0.281166	0.161809	0.218639	0.151818	0.248284	0.213609	0.372305	0.273214	0.461175	0.334688	0.466791	0.325006	0.064414	0.417544	0.0213464	0.0174563	0.0220689	0.0219202	0.236296	0.284046	0.405149	0.325077	0.558965	0.284423	0.631995	0.325131	0.407795	0.331077	0.0730577	0.336234	0.398843	0.312577	0.348527	0.216476	0.266989	0.239435	0.465799	0.265203
PU1281	0	0.379832	0.281556	0.242887	0.550657	0.496346	0.315172	0.112858	0.682961	0.188352	0.142909	0.174391	0.0974439	0.389733	0.395091	0.316855	1.04611	0.45599	0.367055	0.273195	1.22693	1.05193	0.610801	0.520196	1.88338	0.0178998	0.0313348	0.0139951	0.0339612	0.822677	1.11345	1.45235	3.35955	0.487906	0.268161	0.336015	0.663759	0.453575	0.454567	0.131467	0.983595	0.272469	0.265557	0.203385	0.182868	0.373003	0.46032	0.430787	1.36692
PU7150	0	0.902124	0.355112	0.561851	0.578867	0.40486	0.213402	0.0330475	0.227469	0.345649	0.174274	0.281874	0.134233	0.337018	0.191563	0.289125	0.352526	0.371064	0.24082	0.35341	0.356861	0.513332	0.312864	0.059246	0.40591	0.0153742	0.0120565	0.0154436	0.0168153	0.305832	0.304542	0.376589	0.383198	0.770874	0.382666	0.758227	0.454368	0.553879	0.408756	0.0940682	0.454615	0.484004	0.321967	0.376334	0.229325	0.379407	0.308492	0.545986	0.376666
PU7427	0	0.960291	0.355057	0.578659	0.599816	0.400736	0.193608	0.0375229	0.247673	0.357784	0.183584	0.242142	0.195603	0.323113	0.180099	0.299916	0.312799	0.498789	0.320789	0.499189	0.463502	0.487229	0.297952	0.0582303	0.436203	0.0198095	0.0153874	0.0177676	0.0237765	0.300668	0.294538	0.432938	0.434555	0.583	0.249032	0.509902	0.34261	0.369924	0.259547	0.0487291	0.300842	0.335267	0.230356	0.243249	0.188689	0.292864	0.226796	0.387677	0.315034
PU8690	1	0.98352	0.338433	0.535365	0.56399	0.369655	0.203737	0.0405975	0.210198	0.370373	0.204828	0.324195	0.150314	0.352526	0.193591	0.290508	0.377753	0.382401	0.276314	0.408836	0.347656	0.460945	0.350258	0.0861767	0.375141	0.0266173	0.0286774	0.0384006	0.0251363	0.295741	0.302042	0.371862	0.352272	0.722078	0.398594	0.750955	0.407346	0.494691	0.471868	0.116756	0.445926	0.554836	0.46376	0.519954	0.269431	0.359145	0.314034	0.509058	0.35487
PU6871	0	1.25102	0.406356	0.683578	0.706769	0.640961	0.233958	0.0557195	0.35227	0.632165	0.238889	0.369623	0.267043	0.684233	0.278386	0.503351	0.537193	0.657136	0.371897	0.505714	0.572537	0.572975	0.283248	0.0728771	0.487013	0.0395587	0.0359937	0.0332679	0.049689	0.405164	0.371412	0.511288	0.650149	0.728898	0.259613	0.515412	0.389069	0.442869	0.25675	0.048397	0.347197	0.475118	0.243331	0.279396	0.217578	0.303948	0.20667	0.351445	0.350495
PU6762	1	0.877608	0.250101	0.446802	0.371607	0.348836	0.187385	0.0590716	0.187097	0.459314	0.260311	0.406566	0.221734	0.258425	0.156859	0.262141	0.244714	0.371511	0.325731	0.537434	0.289536	0.474328	0.360456	0.117061	0.398409	0.0591223	0.081675	0.100572	0.0588115	0.252347	0.296588	0.409213	0.279776	0.490603	0.299436	0.611751	0.263598	0.434951	0.401308	0.111111	0.414167	0.606838	0.523195	0.538536	0.29836	0.213714	0.189645	0.398854	0.178897
PU7349	0	0.840081	0.358138	0.564177	0.551491	0.41234	0.213914	0.0399913	0.25493	0.361189	0.190329	0.271526	0.165684	0.305879	0.190344	0.297998	0.31529	0.44652	0.295606	0.460807	0.426405	0.530022	0.328363	0.0740261	0.478583	0.017813	0.0143442	0.0166008	0.0202903	0.306347	0.324259	0.46562	0.493363	0.628177	0.285572	0.5773	0.377916	0.428859	0.30518	0.0604989	0.358579	0.366348	0.252075	0.284111	0.186979	0.316543	0.259897	0.433888	0.36253
PU8799	1	0.6841	0.276788	0.434948	0.388626	0.317496	0.205322	0.038281	0.185851	0.295827	0.192508	0.281308	0.132228	0.206163	0.152261	0.215297	0.240078	0.33084	0.258922	0.421388	0.309039	0.500525	0.364939	0.0820536	0.467756	0.0208502	0.0212051	0.023856	0.0207652	0.246152	0.317035	0.425484	0.357205	0.50494	0.313194	0.609841	0.307228	0.457691	0.407928	0.0979717	0.418536	0.412409	0.381047	0.374524	0.220012	0.273838	0.261455	0.498291	0.26935
PU6870	0	0.756991	0.323888	0.51516	0.46853	0.375353	0.2162	0.0436529	0.235821	0.349078	0.203296	0.29531	0.144372	0.251204	0.179069	0.25453	0.30346	0.374285	0.263687	0.411708	0.372401	0.50522	0.333178	0.0892769	0.493238	0.0191441	0.0169095	0.0183299	0.0206029	0.274458	0.339808	0.454634	0.523445	0.595947	0.304387	0.620116	0.370764	0.450857	0.35493	0.0822594	0.419147	0.414087	0.313191	0.338485	0.20401	0.294021	0.26905	0.458469	0.372319
PU7103	0	1.55077	0.473199	0.660911	0.827069	0.574769	0.267009	0.0398712	0.34116	0.482218	0.202616	0.321484	0.197545	0.643477	0.311264	0.433513	0.670999	0.470969	0.284538	0.389586	0.419725	0.482817	0.300532	0.052451	0.384106	0.0172957	0.013262	0.0167214	0.0170966	0.35937	0.326872	0.377394	0.486003	0.963346	0.3793	0.698279	0.524671	0.57645	0.428114	0.0910361	0.47984	0.488188	0.30319	0.353302	0.248941	0.462723	0.343746	0.534401	0.548621
PU6961	0	0.937607	0.365704	0.563895	0.620311	0.432933	0.208308	0.0405699	0.27601	0.347461	0.179114	0.236161	0.18836	0.358375	0.196394	0.323029	0.358483	0.527187	0.343966	0.513422	0.517865	0.539267	0.330521	0.072982	0.504962	0.0181904	0.0142716	0.0161667	0.0220406	0.345935	0.337891	0.492876	0.547802	0.552594	0.244477	0.48092	0.344173	0.378646	0.258271	0.0498502	0.311848	0.306598	0.21433	0.228465	0.172052	0.312344	0.237004	0.399582	0.355448
PU8944	0	0.865831	0.361257	0.582773	0.576558	0.419194	0.213849	0.0419583	0.267597	0.363843	0.189371	0.275138	0.165743	0.318684	0.197589	0.303675	0.342584	0.431632	0.28161	0.425767	0.438308	0.520746	0.316969	0.074426	0.489507	0.0178098	0.0139569	0.0159499	0.0206022	0.320216	0.335918	0.468115	0.543712	0.670878	0.297037	0.613664	0.413145	0.444437	0.322454	0.0647461	0.386175	0.385185	0.263715	0.302112	0.201613	0.337353	0.274895	0.454977	0.418119
PU6966	0	0.712874	0.266497	0.414516	0.389244	0.311783	0.20515	0.0450666	0.197637	0.280668	0.181175	0.25599	0.123823	0.209949	0.153798	0.211009	0.273879	0.329431	0.268706	0.415876	0.332889	0.492862	0.391865	0.119624	0.501494	0.0210764	0.024022	0.0252265	0.0215435	0.264774	0.364216	0.451224	0.480883	0.495867	0.308783	0.58607	0.320691	0.428746	0.425006	0.110833	0.469879	0.39664	0.361426	0.361784	0.198222	0.269921	0.271114	0.454478	0.318028
PU7044	1	1.13125	0.421936	0.582933	0.688661	0.515892	0.257644	0.0367479	0.299717	0.41794	0.196874	0.293338	0.170811	0.504783	0.2553	0.363201	0.502986	0.456761	0.279076	0.395499	0.427682	0.562701	0.333045	0.0578555	0.445121	0.015116	0.0111107	0.0131427	0.0160211	0.377675	0.3359	0.410618	0.470986	0.77416	0.366587	0.639185	0.456909	0.56217	0.405114	0.0858038	0.457126	0.431407	0.291423	0.313063	0.222972	0.424676	0.321896	0.517328	0.443424
PU6959	0	0.932091	0.376551	0.607404	0.62171	0.432836	0.209042	0.0397677	0.264416	0.380138	0.192374	0.271583	0.173059	0.345247	0.195126	0.319784	0.340945	0.462646	0.291094	0.436826	0.45132	0.510871	0.297851	0.065106	0.456053	0.0180163	0.0133073	0.0148572	0.0204138	0.324598	0.317134	0.452634	0.505079	0.650333	0.280263	0.579182	0.387223	0.424555	0.289247	0.0579351	0.346217	0.368444	0.24653	0.2798	0.193931	0.335346	0.256923	0.44165	0.372112
PU7145	1	0.861232	0.338911	0.522432	0.588608	0.399801	0.196308	0.0425277	0.277286	0.322703	0.173005	0.221324	0.184692	0.324636	0.189057	0.300402	0.367532	0.510712	0.351082	0.509705	0.572008	0.536588	0.340126	0.101034	0.574879	0.0191421	0.0172783	0.0176946	0.0243102	0.350124	0.363425	0.521623	0.682568	0.51093	0.229493	0.445831	0.328329	0.347314	0.246184	0.0494003	0.313964	0.288105	0.214018	0.22117	0.171089	0.277316	0.218134	0.364384	0.359399
PU7423	0	0.941963	0.34566	0.555567	0.590649	0.409741	0.200101	0.0391712	0.256982	0.333293	0.174876	0.225809	0.18938	0.331377	0.180433	0.310584	0.31393	0.540088	0.346317	0.555622	0.512121	0.532585	0.332468	0.0696622	0.494841	0.020562	0.0161437	0.0191754	0.0251282	0.329495	0.32354	0.488273	0.490262	0.526429	0.237639	0.474177	0.319983	0.366033	0.260728	0.0503143	0.307451	0.299055	0.217841	0.226747	0.176643	0.285759	0.221679	0.387924	0.308655
PU7365	0	0.681602	0.281292	0.439093	0.394485	0.329418	0.202456	0.0416877	0.191205	0.290288	0.17936	0.269499	0.115332	0.20977	0.149143	0.214061	0.237901	0.327595	0.25578	0.397408	0.306734	0.492983	0.368313	0.0971143	0.453162	0.0194864	0.0202557	0.0224311	0.0192705	0.256206	0.321941	0.419348	0.394441	0.56216	0.333647	0.655179	0.340621	0.478267	0.433899	0.109219	0.450205	0.434853	0.362985	0.38945	0.203558	0.282875	0.277037	0.481662	0.300701
PU7384	0	1.23864	0.389537	0.688819	0.673607	0.564295	0.223249	0.056975	0.310715	0.665182	0.283232	0.43352	0.322865	0.544844	0.237993	0.445014	0.431919	0.57016	0.342948	0.52713	0.463605	0.505556	0.274879	0.0665865	0.414584	0.0437146	0.0371748	0.0440645	0.0483424	0.319683	0.297761	0.453741	0.436351	0.70856	0.266337	0.561368	0.36235	0.463121	0.278796	0.0589033	0.339023	0.535603	0.308043	0.355348	0.267178	0.291516	0.197985	0.386462	0.28692
PU6688	1	0.685882	0.285336	0.498264	0.393871	0.326873	0.191127	0.0373834	0.178477	0.335435	0.203108	0.316405	0.138907	0.204465	0.144133	0.21626	0.212253	0.32176	0.234842	0.396208	0.295381	0.459208	0.306983	0.0664703	0.404114	0.0218706	0.0191138	0.0231244	0.0214988	0.215938	0.273034	0.376977	0.310032	0.616673	0.33492	0.707715	0.35113	0.479838	0.395214	0.0951226	0.397619	0.507948	0.410945	0.439456	0.254024	0.291876	0.267827	0.515061	0.286084
PU1288	1	0.973727	0.332137	0.605446	0.547829	0.369098	0.169839	0.0360054	0.216621	0.399923	0.196323	0.282444	0.195412	0.263752	0.154365	0.254177	0.274127	0.415759	0.265401	0.405549	0.365743	0.428013	0.252331	0.0543578	0.363584	0.0232082	0.018367	0.0230427	0.0256911	0.242101	0.251226	0.360442	0.364262	0.709588	0.284617	0.647073	0.379491	0.382632	0.26823	0.0594747	0.29836	0.450226	0.301325	0.332004	0.240722	0.288428	0.230761	0.41126	0.327794
PU7323	0	0.783894	0.335865	0.557346	0.504513	0.382091	0.208866	0.0400358	0.236511	0.355467	0.194385	0.292664	0.154333	0.265886	0.17924	0.270571	0.286421	0.385789	0.266452	0.401064	0.382116	0.511538	0.319564	0.0745045	0.468797	0.0181331	0.0149305	0.0173947	0.020561	0.280452	0.319306	0.442778	0.470425	0.664264	0.304271	0.669324	0.38757	0.44077	0.330623	0.0687013	0.362088	0.434191	0.302726	0.351494	0.218129	0.312972	0.273024	0.473362	0.36205
PU6784	1	1.10392	0.443835	0.506271	0.524189	0.482423	0.213299	0.0406172	0.261079	0.742657	0.375982	0.48783	0.22368	0.263856	0.196168	0.230138	0.427662	0.40489	0.214744	0.22236	0.360169	0.382594	0.191434	0.0395866	0.310263	0.0984936	0.0786548	0.069356	0.106509	0.196304	0.20856	0.247403	0.413438	1.74808	0.724317	0.932228	0.918802	1.13366	0.763719	0.117032	0.894021	1.498	1.01056	0.788248	0.73254	0.478849	0.552825	0.588598	0.99751
PU8964	1	0.724868	0.304562	0.500331	0.428001	0.345565	0.206827	0.0448124	0.20983	0.349913	0.214115	0.328789	0.13302	0.227636	0.171886	0.221939	0.286917	0.327992	0.248709	0.376569	0.325746	0.501794	0.35053	0.0981237	0.469212	0.0251386	0.025489	0.0299135	0.0246366	0.253333	0.340873	0.422277	0.439292	0.700674	0.396824	0.810269	0.413261	0.517581	0.489148	0.122608	0.508441	0.590622	0.481491	0.503715	0.277327	0.31134	0.321062	0.531176	0.37526
PU8926	1	1.33671	0.411251	0.74604	0.744201	0.589749	0.220259	0.0572922	0.320978	0.724642	0.291052	0.457439	0.348394	0.600083	0.246946	0.466882	0.466788	0.584948	0.335565	0.517184	0.481199	0.484139	0.25354	0.0610518	0.394858	0.0442383	0.0357626	0.0425484	0.0498275	0.326562	0.289243	0.438158	0.446985	0.765769	0.270846	0.582149	0.385882	0.458164	0.268475	0.0551499	0.330286	0.561197	0.309145	0.364394	0.2755	0.30624	0.198331	0.376387	0.302124
PU7434	0	0.88785	0.348812	0.545407	0.571453	0.410515	0.198944	0.0375911	0.251175	0.331917	0.172263	0.223497	0.180435	0.319815	0.179578	0.300558	0.306914	0.501584	0.327136	0.499996	0.476792	0.512649	0.313503	0.0626782	0.461649	0.0181417	0.0130513	0.0153399	0.0212914	0.311743	0.308414	0.451017	0.458226	0.532408	0.236394	0.468945	0.323571	0.371416	0.256388	0.0478996	0.297751	0.297909	0.20519	0.220724	0.168839	0.293368	0.225653	0.388659	0.324458
PU7382	0	0.919688	0.347588	0.564727	0.575164	0.402877	0.195209	0.0393444	0.252227	0.354708	0.186128	0.244365	0.197742	0.315439	0.178541	0.29618	0.310719	0.497495	0.327619	0.504564	0.468444	0.496567	0.310619	0.0656351	0.460856	0.0213593	0.0180081	0.0200611	0.025643	0.303105	0.310069	0.449295	0.463935	0.568311	0.248359	0.508895	0.332848	0.36704	0.264219	0.0520855	0.303897	0.339205	0.242661	0.25378	0.194187	0.288501	0.231204	0.392987	0.322928
PU1326	0	0.874187	0.359271	0.53909	0.584537	0.422846	0.207545	0.0387984	0.261331	0.339428	0.180795	0.233266	0.179896	0.337643	0.188792	0.301521	0.334497	0.496033	0.329008	0.478729	0.494112	0.538507	0.331852	0.0699377	0.489681	0.0176279	0.0145623	0.0151145	0.0214895	0.335347	0.326866	0.464994	0.512074	0.535566	0.243308	0.467423	0.333788	0.378894	0.265646	0.049459	0.311642	0.307925	0.218387	0.229969	0.17157	0.299864	0.231354	0.384502	0.338115
PU8717	1	0.954928	0.353366	0.609161	0.590876	0.402971	0.18609	0.0371974	0.23378	0.375016	0.188332	0.260058	0.194816	0.303368	0.167755	0.290864	0.292439	0.453986	0.286522	0.455986	0.414344	0.451252	0.269345	0.052208	0.387949	0.0204786	0.0151583	0.0190011	0.023843	0.261117	0.252505	0.379194	0.373775	0.637496	0.264869	0.558419	0.358999	0.391737	0.265081	0.0519085	0.294702	0.371231	0.246052	0.273028	0.202671	0.301992	0.229489	0.407925	0.320219
PU8719	0	0.924777	0.354564	0.578389	0.607208	0.40999	0.190589	0.0382017	0.253173	0.355764	0.182584	0.240616	0.191006	0.318468	0.174061	0.292862	0.326422	0.470952	0.293487	0.46382	0.461211	0.465546	0.278854	0.0603744	0.42558	0.0190462	0.0152669	0.0167234	0.0234989	0.279198	0.269288	0.393955	0.44398	0.608649	0.255441	0.511027	0.363168	0.390951	0.260519	0.0499294	0.313538	0.341521	0.228536	0.246083	0.190076	0.30605	0.229683	0.388372	0.348259
PU7295	0	0.933817	0.363787	0.576763	0.608055	0.428289	0.206256	0.0410949	0.269717	0.36656	0.185583	0.255261	0.187771	0.34751	0.191056	0.315461	0.351547	0.496202	0.32025	0.488584	0.490951	0.520033	0.316021	0.0728528	0.487069	0.0193138	0.014381	0.0167131	0.0223836	0.331138	0.321556	0.472072	0.538578	0.575639	0.25286	0.506839	0.35742	0.393262	0.273626	0.0545874	0.32815	0.326776	0.226582	0.248445	0.181468	0.315028	0.237913	0.41148	0.363357
PU6799	0	0.928778	0.368313	0.566038	0.612977	0.434846	0.210126	0.0398819	0.2719	0.346481	0.179504	0.233265	0.18788	0.35402	0.194835	0.324038	0.341999	0.542092	0.359866	0.541408	0.527851	0.55929	0.344917	0.0736147	0.518044	0.0186719	0.0143634	0.0160532	0.0227633	0.349298	0.343531	0.501439	0.531264	0.529788	0.23999	0.471104	0.333772	0.377028	0.258695	0.0505804	0.310159	0.295922	0.213626	0.223629	0.170859	0.303874	0.230329	0.39921	0.335921
PU6664	1	0.890438	0.361613	0.55355	0.604907	0.43591	0.215241	0.0441412	0.294675	0.340469	0.181139	0.234586	0.185377	0.348457	0.208173	0.316661	0.391993	0.518767	0.344519	0.499512	0.550641	0.557252	0.342697	0.0880478	0.559278	0.018867	0.0160308	0.0162147	0.0236097	0.363873	0.37816	0.525452	0.654919	0.556996	0.249341	0.479897	0.363916	0.389979	0.279454	0.0555179	0.357947	0.312548	0.228268	0.230026	0.179871	0.313963	0.253076	0.402213	0.409827
PU8146	0	0.662889	0.25609	0.456222	0.354047	0.28285	0.168806	0.037113	0.163327	0.331286	0.209241	0.30889	0.133585	0.162667	0.1301	0.173521	0.207644	0.276491	0.217088	0.341092	0.256047	0.417622	0.287192	0.075383	0.383677	0.0248186	0.0245878	0.0294571	0.0238849	0.194645	0.266919	0.349628	0.319657	0.651447	0.35432	0.781751	0.360741	0.449151	0.393633	0.109559	0.411544	0.572088	0.497761	0.48917	0.287965	0.255116	0.257459	0.476989	0.288118
PU6846	0	0.723119	0.311233	0.548603	0.437011	0.350152	0.193348	0.0414303	0.213427	0.378179	0.214237	0.321338	0.15684	0.211321	0.157718	0.236962	0.240975	0.352655	0.253819	0.394289	0.331313	0.473612	0.30474	0.0746308	0.428191	0.0226422	0.0206299	0.0242605	0.0241317	0.233933	0.291905	0.402372	0.397428	0.700393	0.332853	0.748847	0.383939	0.440234	0.34945	0.0781988	0.368275	0.523635	0.379488	0.424473	0.249693	0.279992	0.265797	0.46017	0.329258
PU1436	1	0.916344	0.363159	0.602507	0.580513	0.419956	0.200655	0.0371738	0.238385	0.373927	0.190524	0.269555	0.184629	0.324711	0.177377	0.306169	0.292536	0.463632	0.297586	0.462891	0.426735	0.496197	0.295592	0.0538622	0.41342	0.0183911	0.0134671	0.0166489	0.0213503	0.296441	0.280116	0.414973	0.391278	0.597061	0.263027	0.541525	0.3481	0.403555	0.275165	0.053242	0.306861	0.350953	0.240577	0.268997	0.188755	0.318041	0.239273	0.424796	0.316224
PU6754	0	0.738937	0.282363	0.455395	0.405253	0.32321	0.204597	0.0406029	0.199597	0.297565	0.188856	0.260637	0.139992	0.21297	0.154682	0.219405	0.249012	0.338597	0.272223	0.424718	0.335703	0.480585	0.371577	0.0922555	0.483428	0.0191979	0.019663	0.0216209	0.0206082	0.249132	0.330002	0.429813	0.427328	0.501315	0.28974	0.578292	0.313044	0.419308	0.375403	0.0907867	0.413536	0.380478	0.340551	0.339664	0.201262	0.258527	0.24727	0.446813	0.295186
PU7391	0	0.931012	0.350761	0.572444	0.592869	0.403725	0.194367	0.0384703	0.253178	0.347551	0.179175	0.237574	0.191095	0.321288	0.178223	0.299727	0.316048	0.491198	0.320556	0.500136	0.468748	0.491662	0.305636	0.064859	0.455062	0.0190446	0.0153932	0.0175446	0.0229227	0.302179	0.301802	0.44431	0.462804	0.572474	0.245275	0.50585	0.341718	0.371986	0.258896	0.0510005	0.305156	0.32405	0.225505	0.241138	0.18271	0.295809	0.225719	0.39305	0.326129
PU7177	0	0.951533	0.358117	0.580491	0.601376	0.415728	0.196573	0.037622	0.250328	0.357504	0.182138	0.240973	0.192036	0.329101	0.175884	0.304665	0.309527	0.510853	0.329468	0.512625	0.473588	0.51199	0.310831	0.0600643	0.45178	0.0193452	0.0144783	0.0174671	0.0227894	0.311575	0.299436	0.447828	0.441691	0.570397	0.24684	0.503384	0.338995	0.378655	0.258549	0.0503858	0.301916	0.32422	0.225092	0.23887	0.182675	0.29773	0.224045	0.395718	0.313105
PU5635	0	0.970689	0.344891	0.589027	0.594752	0.401558	0.181404	0.0371199	0.235412	0.366893	0.182127	0.249923	0.206695	0.312177	0.165961	0.291527	0.289439	0.495496	0.309214	0.484739	0.453333	0.485343	0.280094	0.054133	0.408788	0.0223972	0.0174749	0.0220969	0.0271304	0.294656	0.267975	0.414394	0.391033	0.632474	0.257164	0.552183	0.34859	0.367497	0.249237	0.0482652	0.280156	0.374198	0.245604	0.270307	0.210318	0.301409	0.226131	0.393051	0.311009
PU8613	0	0.891672	0.359545	0.541184	0.618924	0.417693	0.209546	0.0421914	0.284225	0.342779	0.182967	0.242035	0.18516	0.336847	0.202022	0.302732	0.38267	0.497204	0.324995	0.469412	0.52636	0.529198	0.327298	0.0874471	0.530117	0.0184202	0.0157357	0.0164821	0.0232052	0.341867	0.354543	0.49053	0.636985	0.556766	0.249349	0.481518	0.358065	0.376411	0.279276	0.0527891	0.339288	0.319406	0.231045	0.242774	0.181916	0.300568	0.245143	0.391581	0.387746
PU7378	0	0.718784	0.311591	0.514905	0.44919	0.359615	0.20506	0.0399105	0.219775	0.32906	0.191887	0.270325	0.155345	0.242216	0.165932	0.264076	0.249133	0.385938	0.281771	0.442575	0.369386	0.505733	0.340814	0.0730909	0.463437	0.019605	0.0167647	0.0190881	0.0211333	0.263409	0.313873	0.439721	0.411455	0.570933	0.286892	0.598056	0.342757	0.421684	0.329657	0.0703425	0.358079	0.38438	0.294826	0.318389	0.204102	0.279187	0.250804	0.45295	0.306944
PU6786	0	0.766221	0.299936	0.458384	0.439053	0.340308	0.211038	0.0383667	0.202766	0.304069	0.192092	0.266606	0.133971	0.241788	0.161346	0.232477	0.268189	0.361613	0.266882	0.417437	0.340025	0.509558	0.366574	0.0857856	0.478844	0.0182715	0.0175334	0.0192043	0.0187963	0.276302	0.328889	0.438388	0.423261	0.532897	0.311795	0.59935	0.327581	0.455983	0.39063	0.0944672	0.425872	0.397284	0.347043	0.348583	0.206394	0.286311	0.261636	0.473064	0.300906
PU1463	0	0.466492	0.327925	0.238575	0.739433	0.559169	0.285195	0.108346	0.760411	0.227886	0.155436	0.156554	0.13731	0.475645	0.390699	0.322159	1.33341	0.554305	0.374688	0.266653	1.40818	0.826471	0.412154	0.428562	1.5772	0.0249001	0.0458059	0.0159231	0.0484536	0.789159	0.807702	1.16687	3.28174	0.53358	0.239279	0.259846	0.664585	0.3662	0.313437	0.0830896	0.766763	0.264812	0.218577	0.162077	0.172948	0.353176	0.324132	0.296135	1.36503
PU8616	0	0.765245	0.279361	0.44912	0.41638	0.317754	0.197851	0.038768	0.191269	0.296912	0.186782	0.254991	0.138158	0.218776	0.14915	0.218944	0.25034	0.345668	0.266505	0.425594	0.327293	0.474873	0.360432	0.0859451	0.45181	0.0203039	0.0208439	0.0228555	0.0201885	0.255069	0.313568	0.411142	0.388145	0.512457	0.296904	0.580806	0.314214	0.418838	0.375832	0.0920595	0.411878	0.387561	0.345458	0.341302	0.201057	0.268903	0.244994	0.441736	0.281591
PU6884	0	0.891864	0.355892	0.552109	0.587465	0.423705	0.205875	0.0401979	0.264481	0.336187	0.176536	0.229194	0.185221	0.338306	0.188537	0.315478	0.331263	0.5219	0.350278	0.539261	0.50965	0.540877	0.33946	0.071811	0.505039	0.0186258	0.0150272	0.0165312	0.0224057	0.334867	0.333046	0.488156	0.510231	0.526135	0.238528	0.466247	0.328491	0.37469	0.263262	0.0505336	0.312942	0.294134	0.213339	0.224088	0.16988	0.2979	0.230564	0.393845	0.333992
PU6933	0	0.566221	0.356124	0.325108	0.762074	0.599755	0.338743	0.113635	0.766009	0.250465	0.159811	0.178582	0.152968	0.547157	0.421294	0.368828	1.3372	0.607402	0.430778	0.361732	1.39436	0.850086	0.532424	0.346695	1.60146	0.0255796	0.0472684	0.018663	0.0398022	0.91554	0.998668	1.33216	3.12374	0.627142	0.264213	0.341637	0.750994	0.46576	0.429634	0.104741	0.918792	0.2833	0.228594	0.17157	0.180761	0.463812	0.43658	0.410309	1.50617
PU8977	0	0.802059	0.351372	0.559865	0.531148	0.405226	0.216293	0.0416857	0.257902	0.352485	0.193458	0.274585	0.159087	0.295543	0.191375	0.292374	0.31737	0.425472	0.285472	0.436698	0.427632	0.528834	0.333506	0.0784341	0.499113	0.0175479	0.014282	0.0159175	0.0199097	0.31543	0.346566	0.473438	0.529628	0.624605	0.292849	0.598919	0.388772	0.443254	0.328203	0.0665003	0.386931	0.380572	0.272647	0.306012	0.200027	0.318626	0.27498	0.457782	0.384644
[truncated: 225 more rows]
[truncated: 208 more columns]

## Sheet: E
TSS position	Gene symbol	Transcript ID
chr18:12407929	TNFAIP3	NM_001270508,NM_001270507,NM_006290
[truncated: 176 more rows]
